# Supplementary material for: Progressive collapse potential of different types of irregular buildings located in diverse seismic sites
Source: Heliyon. 2019 Jan 16;5(1):e01137. doi: 10.1016/j.heliyon.2019.e01137 (PMC6348240; doi:10.1016/j.heliyon.2019.e01137)
Supplement: Deisgnid profile section of buldings [file mmc1.xlsx]

## Sheet: 3 STOREY TI
		LOS ANGELES SITE										CALIFORNIA SITE									GEORGIA SITE
	REGULAR	TORSION	1.25	TORSION	1.43	TORSION	1.58				REGULAR	TORSION	1.25	TORSION	1.33	TORSION	1.4			REGULAR	TORSION	1.23	TORSION	1.33	TORSION	1.38
Frame	DesignSect	Frame	DesignSect	Frame	DesignSect	Frame	DesignSect			Frame	DesignSect	Frame	DesignSect	Frame	DesignSect	Frame	DesignSect		Frame	DesignSect	Frame	DesignSect	Frame	DesignSect	Frame	DesignSect
1	IPE240	1	IPE270	1	IPE270	1	IPE330			1	IPE220	1	IPE240	1	IPE240	1	IPE240		1	IPE200	1	IPE220	1	IPE220	1	IPE220
2	IPE270	2	IPE360	2	IPE400	2	IPE400			2	IPE270	2	IPE270	2	IPE270	2	IPE300		2	IPE240	2	IPE240	2	IPE240	2	IPE240
3	IPE300	3	IPE360	3	IPE360	3	IPE400			3	IPE270	3	IPE270	3	IPE270	3	IPE300		3	IPE240	3	IPE270	3	IPE270	3	IPE270
4	IPE240	4	IPE270	4	IPE270	4	IPE330			4	IPE240	4	IPE240	4	IPE240	4	IPE240		4	IPE220	4	IPE220	4	IPE220	4	IPE220
5	IPE300	5	IPE360	5	IPE400	5	IPE400			5	IPE300	5	IPE270	5	IPE270	5	IPE300		5	IPE270	5	IPE240	5	IPE270	5	IPE240
6	IPE300	6	IPE360	6	IPE360	6	IPE400			6	IPE270	6	IPE270	6	IPE270	6	IPE300		6	IPE240	6	IPE270	6	IPE270	6	IPE270
7	IPE240	7	IPE270	7	IPE270	7	IPE330			7	IPE220	7	IPE240	7	IPE240	7	IPE240		7	IPE200	7	IPE220	7	IPE220	7	IPE220
8	IPE270	8	IPE360	8	IPE400	8	IPE400			8	IPE270	8	IPE270	8	IPE270	8	IPE300		8	IPE240	8	IPE240	8	IPE240	8	IPE240
9	IPE300	9	IPE360	9	IPE360	9	IPE400			9	IPE270	9	IPE270	9	IPE270	9	IPE300		9	IPE240	9	IPE270	9	IPE270	9	IPE270
10	IPE240	10	IPE270	10	IPE270	10	IPE330			10	IPE240	10	IPE240	10	IPE240	10	IPE240		10	IPE220	10	IPE220	10	IPE220	10	IPE220
11	IPE300	11	IPE360	11	IPE400	11	IPE400			11	IPE300	11	IPE270	11	IPE270	11	IPE300		11	IPE270	11	IPE240	11	IPE270	11	IPE240
12	IPE300	12	IPE360	12	IPE360	12	IPE400			12	IPE270	12	IPE270	12	IPE270	12	IPE300		12	IPE240	12	IPE270	12	IPE270	12	IPE270
13	IPE240	13	IPE270	13	IPE270	13	IPE330			13	IPE220	13	IPE240	13	IPE240	13	IPE240		13	IPE200	13	IPE220	13	IPE220	13	IPE220
14	IPE270	14	IPE360	14	IPE400	14	IPE400			14	IPE270	14	IPE270	14	IPE270	14	IPE300		14	IPE240	14	IPE240	14	IPE240	14	IPE240
15	IPE300	15	IPE360	15	IPE360	15	IPE400			15	IPE270	15	IPE270	15	IPE270	15	IPE300		15	IPE240	15	IPE270	15	IPE270	15	IPE270
16	IPE240	16	IPE270	16	IPE270	16	IPE330			16	IPE240	16	IPE240	16	IPE240	16	IPE240		16	IPE220	16	IPE220	16	IPE220	16	IPE220
17	IPE300	17	IPE360	17	IPE400	17	IPE400			17	IPE300	17	IPE270	17	IPE270	17	IPE300		17	IPE270	17	IPE240	17	IPE240	17	IPE240
18	IPE300	18	IPE360	18	IPE360	18	IPE400			18	IPE300	18	IPE270	18	IPE270	18	IPE300		18	IPE270	18	IPE270	18	IPE270	18	IPE270
19	IPE240	19	IPE270	19	IPE270	19	IPE330			19	IPE220	19	IPE240	19	IPE240	19	IPE240		19	IPE200	19	IPE220	19	IPE220	19	IPE220
20	IPE270	20	IPE360	20	IPE400	20	IPE400			20	IPE270	20	IPE270	20	IPE270	20	IPE300		20	IPE240	20	IPE240	20	IPE240	20	IPE240
21	IPE300	21	IPE360	21	IPE360	21	IPE400			21	IPE270	21	IPE270	21	IPE270	21	IPE300		21	IPE240	21	IPE270	21	IPE270	21	IPE270
22	IPE240	22	IPE270	22	IPE270	22	IPE330			22	IPE220	22	IPE240	22	IPE240	22	IPE240		22	IPE200	22	IPE220	22	IPE220	22	IPE220
23	IPE270	23	IPE360	23	IPE400	23	IPE400			23	IPE270	23	IPE270	23	IPE270	23	IPE300		23	IPE240	23	IPE270	23	IPE240	23	IPE240
24	IPE300	24	IPE360	24	IPE360	24	IPE400			24	IPE270	24	IPE300	24	IPE270	24	IPE300		24	IPE240	24	IPE270	24	IPE270	24	IPE270
25	IPE240	25	IPE270	25	IPE270	25	IPE330			25	IPE220	25	IPE240	25	IPE240	25	IPE240		25	IPE200	25	IPE220	25	IPE220	25	IPE220
26	IPE270	26	IPE360	26	IPE400	26	IPE400			26	IPE270	26	IPE270	26	IPE270	26	IPE300		26	IPE240	26	IPE240	26	IPE240	26	IPE240
27	IPE300	27	IPE360	27	IPE360	27	IPE400			27	IPE270	27	IPE270	27	IPE270	27	IPE300		27	IPE240	27	IPE270	27	IPE270	27	IPE270
28	IPE240	28	IPE270	28	IPE270	28	IPE330			28	IPE220	28	IPE240	28	IPE240	28	IPE240		28	IPE200	28	IPE220	28	IPE220	28	IPE220
29	IPE270	29	IPE360	29	IPE400	29	IPE400			29	IPE270	29	IPE270	29	IPE270	29	IPE300		29	IPE240	29	IPE240	29	IPE240	29	IPE270
30	IPE300	30	IPE360	30	IPE360	30	IPE400			30	IPE270	30	IPE270	30	IPE270	30	IPE300		30	IPE240	30	IPE270	30	IPE270	30	IPE270
31	IPE240	31	IPE270	31	IPE270	31	IPE330			31	IPE220	31	IPE240	31	IPE240	31	IPE240		31	IPE200	31	IPE220	31	IPE220	31	IPE220
32	IPE270	32	IPE360	32	IPE400	32	IPE400			32	IPE270	32	IPE270	32	IPE270	32	IPE300		32	IPE240	32	IPE240	32	IPE240	32	IPE240
33	IPE300	33	IPE360	33	IPE360	33	IPE400			33	IPE270	33	IPE270	33	IPE270	33	IPE300		33	IPE240	33	IPE270	33	IPE270	33	IPE270
34	IPE240	34	IPE270	34	IPE270	34	IPE330			34	IPE220	34	IPE240	34	IPE240	34	IPE240		34	IPE200	34	IPE220	34	IPE220	34	IPE220
35	IPE270	35	IPE360	35	IPE400	35	IPE400			35	IPE270	35	IPE270	35	IPE270	35	IPE300		35	IPE240	35	IPE240	35	IPE240	35	IPE270
36	IPE300	36	IPE360	36	IPE360	36	IPE400			36	IPE270	36	IPE270	36	IPE270	36	IPE300		36	IPE240	36	IPE270	36	IPE270	36	IPE270
37	IPE240	37	IPE270	37	IPE270	37	IPE330			37	IPE220	37	IPE240	37	IPE240	37	IPE240		37	IPE200	37	IPE220	37	IPE220	37	IPE220
38	IPE270	38	IPE360	38	IPE400	38	IPE400			38	IPE270	38	IPE270	38	IPE270	38	IPE300		38	IPE240	38	IPE240	38	IPE240	38	IPE240
39	IPE300	39	IPE360	39	IPE360	39	IPE400			39	IPE270	39	IPE270	39	IPE270	39	IPE300		39	IPE240	39	IPE270	39	IPE270	39	IPE270
40	IPE240	40	IPE270	40	IPE270	40	IPE330			40	IPE220	40	IPE240	40	IPE240	40	IPE240		40	IPE200	40	IPE220	40	IPE220	40	IPE220
41	IPE270	41	IPE360	41	IPE400	41	IPE400			41	IPE270	41	IPE270	41	IPE270	41	IPE300		41	IPE240	41	IPE240	41	IPE240	41	IPE270
42	IPE300	42	IPE360	42	IPE360	42	IPE400			42	IPE270	42	IPE270	42	IPE270	42	IPE300		42	IPE240	42	IPE270	42	IPE270	42	IPE270
43	IPE240	43	IPE270	43	IPE270	43	IPE330			43	IPE220	43	IPE240	43	IPE240	43	IPE240		43	IPE200	43	IPE220	43	IPE220	43	IPE220
44	IPE270	44	IPE360	44	IPE400	44	IPE400			44	IPE270	44	IPE270	44	IPE270	44	IPE300		44	IPE240	44	IPE240	44	IPE240	44	IPE240
45	IPE300	45	IPE360	45	IPE360	45	IPE400			45	IPE270	45	IPE270	45	IPE270	45	IPE300		45	IPE240	45	IPE270	45	IPE270	45	IPE270
46	IPE240	46	IPE270	46	IPE270	46	IPE330			46	IPE220	46	IPE240	46	IPE240	46	IPE240		46	IPE200	46	IPE220	46	IPE220	46	IPE220
47	IPE270	47	IPE360	47	IPE400	47	IPE400			47	IPE270	47	IPE270	47	IPE270	47	IPE300		47	IPE240	47	IPE240	47	IPE270	47	IPE240
48	IPE300	48	IPE360	48	IPE360	48	IPE400			48	IPE270	48	IPE270	48	IPE270	48	IPE300		48	IPE240	48	IPE270	48	IPE270	48	IPE270
49	IPE240	49	IPE270	49	IPE270	49	IPE330			49	IPE220	49	IPE240	49	IPE240	49	IPE240		49	IPE200	49	IPE220	49	IPE220	49	IPE220
50	IPE270	50	IPE360	50	IPE400	50	IPE400			50	IPE270	50	IPE270	50	IPE270	50	IPE300		50	IPE240	50	IPE240	50	IPE240	50	IPE240
51	IPE300	51	IPE360	51	IPE360	51	IPE400			51	IPE270	51	IPE270	51	IPE270	51	IPE300		51	IPE240	51	IPE270	51	IPE270	51	IPE270
52	IPE240	52	IPE270	52	IPE270	52	IPE330			52	IPE220	52	IPE240	52	IPE240	52	IPE240		52	IPE200	52	IPE220	52	IPE220	52	IPE220
53	IPE270	53	IPE360	53	IPE400	53	IPE400			53	IPE270	53	IPE270	53	IPE270	53	IPE300		53	IPE240	53	IPE240	53	IPE270	53	IPE240
54	IPE300	54	IPE360	54	IPE360	54	IPE400			54	IPE270	54	IPE270	54	IPE270	54	IPE300		54	IPE240	54	IPE270	54	IPE270	54	IPE270
55	IPE240	55	IPE270	55	IPE270	55	IPE330			55	IPE220	55	IPE240	55	IPE240	55	IPE240		55	IPE200	55	IPE220	55	IPE220	55	IPE220
56	IPE270	56	IPE360	56	IPE400	56	IPE400			56	IPE270	56	IPE270	56	IPE270	56	IPE300		56	IPE240	56	IPE240	56	IPE240	56	IPE240
57	IPE300	57	IPE360	57	IPE360	57	IPE400			57	IPE270	57	IPE270	57	IPE270	57	IPE300		57	IPE240	57	IPE270	57	IPE270	57	IPE270
58	IPE240	58	IPE270	58	IPE270	58	IPE330			58	IPE220	58	IPE240	58	IPE240	58	IPE240		58	IPE200	58	IPE220	58	IPE220	58	IPE220
59	IPE270	59	IPE360	59	IPE400	59	IPE400			59	IPE270	59	IPE270	59	IPE270	59	IPE300		59	IPE240	59	IPE240	59	IPE240	59	IPE240
60	IPE300	60	IPE360	60	IPE360	60	IPE400			60	IPE270	60	IPE270	60	IPE270	60	IPE300		60	IPE240	60	IPE270	60	IPE270	60	IPE270
61	IPE240	61	IPE270	61	IPE270	61	IPE330			61	IPE220	61	IPE240	61	IPE240	61	IPE240		61	IPE200	61	IPE220	61	IPE220	61	IPE220
62	IPE270	62	IPE360	62	IPE400	62	IPE400			62	IPE270	62	IPE270	62	IPE270	62	IPE300		62	IPE240	62	IPE240	62	IPE240	62	IPE240
63	IPE300	63	IPE360	63	IPE360	63	IPE400			63	IPE270	63	IPE270	63	IPE270	63	IPE300		63	IPE240	63	IPE270	63	IPE270	63	IPE270
64	IPE240	64	IPE270	64	IPE270	64	IPE330			64	IPE220	64	IPE240	64	IPE240	64	IPE240		64	IPE200	64	IPE220	64	IPE220	64	IPE220
65	IPE270	65	IPE360	65	IPE400	65	IPE400			65	IPE270	65	IPE270	65	IPE270	65	IPE300		65	IPE240	65	IPE240	65	IPE240	65	IPE240
66	IPE300	66	IPE360	66	IPE360	66	IPE400			66	IPE270	66	IPE270	66	IPE270	66	IPE300		66	IPE240	66	IPE270	66	IPE270	66	IPE270
67	IPE240	67	IPE270	67	IPE270	67	IPE330			67	IPE220	67	IPE240	67	IPE240	67	IPE240		67	IPE200	67	IPE220	67	IPE220	67	IPE220
68	IPE270	68	IPE360	68	IPE400	68	IPE400			68	IPE270	68	IPE270	68	IPE270	68	IPE300		68	IPE240	68	IPE240	68	IPE240	68	IPE240
69	IPE300	69	IPE360	69	IPE360	69	IPE400			69	IPE270	69	IPE270	69	IPE270	69	IPE300		69	IPE240	69	IPE270	69	IPE270	69	IPE270
70	IPE240	70	IPE270	70	IPE270	70	IPE330			70	IPE220	70	IPE240	70	IPE240	70	IPE240		70	IPE200	70	IPE220	70	IPE220	70	IPE220
71	IPE270	71	IPE360	71	IPE400	71	IPE400			71	IPE270	71	IPE270	71	IPE270	71	IPE300		71	IPE240	71	IPE240	71	IPE240	71	IPE240
72	IPE300	72	IPE360	72	IPE360	72	IPE400			72	IPE270	72	IPE270	72	IPE270	72	IPE300		72	IPE240	72	IPE270	72	IPE270	72	IPE270
73	IPE240	73	IPE270	73	IPE270	73	IPE330			73	IPE220	73	IPE240	73	IPE240	73	IPE240		73	IPE200	73	IPE220	73	IPE220	73	IPE220
74	IPE270	74	IPE360	74	IPE400	74	IPE400			74	IPE270	74	IPE270	74	IPE270	74	IPE300		74	IPE240	74	IPE240	74	IPE240	74	IPE270
75	IPE300	75	IPE360	75	IPE360	75	IPE400			75	IPE270	75	IPE270	75	IPE270	75	IPE300		75	IPE240	75	IPE270	75	IPE270	75	IPE270
76	IPE240	76	IPE270	76	IPE270	76	IPE330			76	IPE220	76	IPE240	76	IPE240	76	IPE240		76	IPE200	76	IPE220	76	IPE220	76	IPE220
77	IPE270	77	IPE360	77	IPE400	77	IPE400			77	IPE270	77	IPE270	77	IPE270	77	IPE300		77	IPE240	77	IPE240	77	IPE240	77	IPE240
78	IPE300	78	IPE360	78	IPE360	78	IPE400			78	IPE270	78	IPE270	78	IPE270	78	IPE300		78	IPE240	78	IPE270	78	IPE270	78	IPE270
79	IPE240	79	IPE270	79	IPE270	79	IPE330			79	IPE220	79	IPE240	79	IPE240	79	IPE240		79	IPE200	79	IPE220	79	IPE220	79	IPE220
80	IPE270	80	IPE360	80	IPE400	80	IPE400			80	IPE270	80	IPE270	80	IPE270	80	IPE300		80	IPE240	80	IPE240	80	IPE240	80	IPE270
81	IPE300	81	IPE360	81	IPE360	81	IPE400			81	IPE270	81	IPE270	81	IPE270	81	IPE300		81	IPE240	81	IPE270	81	IPE270	81	IPE270
82	IPE240	82	IPE270	82	IPE270	82	IPE330			82	IPE220	82	IPE240	82	IPE240	82	IPE240		82	IPE200	82	IPE220	82	IPE220	82	IPE220
83	IPE270	83	IPE360	83	IPE400	83	IPE400			83	IPE270	83	IPE270	83	IPE270	83	IPE300		83	IPE240	83	IPE240	83	IPE240	83	IPE240
84	IPE300	84	IPE360	84	IPE360	84	IPE400			84	IPE270	84	IPE270	84	IPE270	84	IPE300		84	IPE240	84	IPE270	84	IPE270	84	IPE270
85	IPE240	85	IPE270	85	IPE270	85	IPE330			85	IPE240	85	IPE240	85	IPE240	85	IPE240		85	IPE220	85	IPE220	85	IPE220	85	IPE220
86	IPE300	86	IPE360	86	IPE400	86	IPE400			86	IPE300	86	IPE270	86	IPE270	86	IPE300		86	IPE270	86	IPE240	86	IPE270	86	IPE270
87	IPE300	87	IPE360	87	IPE360	87	IPE400			87	IPE300	87	IPE270	87	IPE270	87	IPE300		87	IPE270	87	IPE270	87	IPE270	87	IPE270
88	IPE240	88	IPE270	88	IPE270	88	IPE330			88	IPE220	88	IPE240	88	IPE240	88	IPE240		88	IPE200	88	IPE220	88	IPE220	88	IPE220
89	IPE270	89	IPE360	89	IPE400	89	IPE400			89	IPE270	89	IPE270	89	IPE270	89	IPE300		89	IPE240	89	IPE240	89	IPE240	89	IPE240
90	IPE300	90	IPE360	90	IPE360	90	IPE400			90	IPE270	90	IPE270	90	IPE270	90	IPE300		90	IPE240	90	IPE270	90	IPE270	90	IPE270
91	IPE240	91	IPE270	91	IPE270	91	IPE330			91	IPE240	91	IPE240	91	IPE240	91	IPE240		91	IPE220	91	IPE220	91	IPE220	91	IPE220
92	IPE300	92	IPE360	92	IPE400	92	IPE400			92	IPE300	92	IPE270	92	IPE270	92	IPE300		92	IPE270	92	IPE240	92	IPE270	92	IPE270
93	IPE300	93	IPE360	93	IPE360	93	IPE400			93	IPE270	93	IPE270	93	IPE270	93	IPE300		93	IPE240	93	IPE270	93	IPE270	93	IPE270
94	IPE240	94	IPE270	94	IPE270	94	IPE330			94	IPE220	94	IPE240	94	IPE240	94	IPE240		94	IPE200	94	IPE220	94	IPE220	94	IPE220
95	IPE270	95	IPE360	95	IPE400	95	IPE400			95	IPE270	95	IPE270	95	IPE270	95	IPE300		95	IPE240	95	IPE240	95	IPE240	95	IPE240
96	IPE300	96	IPE360	96	IPE360	96	IPE400			96	IPE270	96	IPE270	96	IPE270	96	IPE300		96	IPE240	96	IPE270	96	IPE270	96	IPE270
97	IPE240	97	IPE270	97	IPE270	97	IPE330			97	IPE220	97	IPE240	97	IPE240	97	IPE240		97	IPE200	97	IPE220	97	IPE220	97	IPE220
98	IPE270	98	IPE360	98	IPE400	98	IPE400			98	IPE270	98	IPE270	98	IPE270	98	IPE300		98	IPE240	98	IPE240	98	IPE270	98	IPE270
99	IPE300	99	IPE360	99	IPE360	99	IPE400			99	IPE270	99	IPE270	99	IPE270	99	IPE300		99	IPE240	99	IPE270	99	IPE270	99	IPE270
100	IPE240	100	IPE270	100	IPE270	100	IPE330			100	IPE220	100	IPE240	100	IPE240	100	IPE240		100	IPE200	100	IPE220	100	IPE220	100	IPE220
101	IPE270	101	IPE360	101	IPE400	101	IPE400			101	IPE270	101	IPE270	101	IPE270	101	IPE300		101	IPE240	101	IPE240	101	IPE240	101	IPE270
102	IPE300	102	IPE360	102	IPE360	102	IPE400			102	IPE270	102	IPE270	102	IPE270	102	IPE300		102	IPE240	102	IPE270	102	IPE270	102	IPE270
103	IPE240	103	IPE270	103	IPE270	103	IPE330			103	IPE220	103	IPE240	103	IPE240	103	IPE240		103	IPE200	103	IPE220	103	IPE220	103	IPE220
104	IPE270	104	IPE360	104	IPE400	104	IPE400			104	IPE270	104	IPE270	104	IPE270	104	IPE300		104	IPE240	104	IPE270	104	IPE270	104	IPE240
105	IPE300	105	IPE360	105	IPE360	105	IPE400			105	IPE270	105	IPE270	105	IPE270	105	IPE300		105	IPE240	105	IPE270	105	IPE270	105	IPE270
106	IPE240	106	IPE270	106	IPE270	106	IPE330			106	IPE220	106	IPE240	106	IPE240	106	IPE240		106	IPE200	106	IPE220	106	IPE220	106	IPE220
107	IPE270	107	IPE360	107	IPE400	107	IPE400			107	IPE270	107	IPE270	107	IPE270	107	IPE300		107	IPE240	107	IPE240	107	IPE240	107	IPE270
108	IPE300	108	IPE360	108	IPE360	108	IPE400			108	IPE270	108	IPE270	108	IPE270	108	IPE300		108	IPE240	108	IPE270	108	IPE270	108	IPE270
109	IPE240	109	IPE270	109	IPE270	109	IPE330			109	IPE220	109	IPE240	109	IPE240	109	IPE240		109	IPE200	109	IPE220	109	IPE220	109	IPE220
110	IPE270	110	IPE360	110	IPE400	110	IPE400			110	IPE270	110	IPE270	110	IPE270	110	IPE300		110	IPE240	110	IPE240	110	IPE270	110	IPE240
111	IPE300	111	IPE360	111	IPE360	111	IPE400			111	IPE270	111	IPE270	111	IPE270	111	IPE300		111	IPE240	111	IPE270	111	IPE270	111	IPE270
112	IPE240	112	IPE270	112	IPE270	112	IPE330			112	IPE220	112	IPE240	112	IPE240	112	IPE240		112	IPE200	112	IPE220	112	IPE220	112	IPE220
113	IPE270	113	IPE360	113	IPE400	113	IPE400			113	IPE270	113	IPE270	113	IPE300	113	IPE300		113	IPE240	113	IPE240	113	IPE270	113	IPE240
114	IPE300	114	IPE360	114	IPE360	114	IPE400			114	IPE270	114	IPE270	114	IPE300	114	IPE300		114	IPE240	114	IPE270	114	IPE270	114	IPE270
115	IPE240	115	IPE270	115	IPE270	115	IPE330			115	IPE220	115	IPE240	115	IPE240	115	IPE240		115	IPE200	115	IPE220	115	IPE220	115	IPE220
116	IPE270	116	IPE360	116	IPE400	116	IPE400			116	IPE270	116	IPE270	116	IPE270	116	IPE300		116	IPE240	116	IPE240	116	IPE240	116	IPE240
117	IPE300	117	IPE360	117	IPE360	117	IPE400			117	IPE270	117	IPE270	117	IPE270	117	IPE300		117	IPE240	117	IPE270	117	IPE270	117	IPE270
118	IPE240	118	IPE270	118	IPE270	118	IPE330			118	IPE220	118	IPE240	118	IPE240	118	IPE240		118	IPE200	118	IPE220	118	IPE220	118	IPE220
119	IPE270	119	IPE360	119	IPE400	119	IPE400			119	IPE270	119	IPE270	119	IPE300	119	IPE300		119	IPE240	119	IPE240	119	IPE270	119	IPE240
120	IPE300	120	IPE360	120	IPE360	120	IPE400			120	IPE270	120	IPE270	120	IPE300	120	IPE300		120	IPE240	120	IPE270	120	IPE270	120	IPE270
121	IPE240	121	IPE270	121	IPE270	121	IPE330			121	IPE220	121	IPE240	121	IPE240	121	IPE240		121	IPE200	121	IPE220	121	IPE220	121	IPE220
122	IPE270	122	IPE360	122	IPE400	122	IPE400			122	IPE270	122	IPE270	122	IPE270	122	IPE300		122	IPE240	122	IPE240	122	IPE240	122	IPE240
123	IPE300	123	IPE360	123	IPE360	123	IPE400			123	IPE270	123	IPE270	123	IPE270	123	IPE300		123	IPE240	123	IPE270	123	IPE270	123	IPE270
124	IPE240	124	IPE270	124	IPE270	124	IPE330			124	IPE220	124	IPE240	124	IPE240	124	IPE240		124	IPE200	124	IPE220	124	IPE220	124	IPE220
125	IPE270	125	IPE360	125	IPE400	125	IPE400			125	IPE270	125	IPE270	125	IPE270	125	IPE300		125	IPE240	125	IPE240	125	IPE240	125	IPE240
126	IPE300	126	IPE360	126	IPE360	126	IPE400			126	IPE270	126	IPE270	126	IPE270	126	IPE300		126	IPE240	126	IPE270	126	IPE270	126	IPE270
127	IPE240	127	IPE270	127	IPE270	127	IPE330			127	IPE220	127	IPE240	127	IPE240	127	IPE240		127	IPE200	127	IPE220	127	IPE220	127	IPE220
128	IPE270	128	IPE360	128	IPE400	128	IPE400			128	IPE270	128	IPE270	128	IPE270	128	IPE300		128	IPE240	128	IPE240	128	IPE240	128	IPE240
129	IPE300	129	IPE360	129	IPE360	129	IPE400			129	IPE270	129	IPE270	129	IPE270	129	IPE300		129	IPE240	129	IPE270	129	IPE270	129	IPE270
130	IPE240	130	IPE270	130	IPE270	130	IPE330			130	IPE220	130	IPE240	130	IPE240	130	IPE240		130	IPE200	130	IPE220	130	IPE220	130	IPE220
131	IPE270	131	IPE360	131	IPE400	131	IPE400			131	IPE270	131	IPE300	131	IPE270	131	IPE300		131	IPE240	131	IPE270	131	IPE240	131	IPE240
132	IPE300	132	IPE360	132	IPE360	132	IPE400			132	IPE270	132	IPE300	132	IPE270	132	IPE300		132	IPE240	132	IPE270	132	IPE270	132	IPE270
133	IPE240	133	IPE270	133	IPE270	133	IPE330			133	IPE220	133	IPE240	133	IPE240	133	IPE240		133	IPE200	133	IPE220	133	IPE220	133	IPE220
134	IPE270	134	IPE360	134	IPE400	134	IPE400			134	IPE270	134	IPE270	134	IPE270	134	IPE300		134	IPE240	134	IPE240	134	IPE240	134	IPE240
135	IPE300	135	IPE360	135	IPE360	135	IPE400			135	IPE270	135	IPE270	135	IPE270	135	IPE300		135	IPE240	135	IPE270	135	IPE270	135	IPE270
136	IPE240	136	IPE270	136	IPE270	136	IPE330			136	IPE220	136	IPE240	136	IPE240	136	IPE240		136	IPE200	136	IPE220	136	IPE220	136	IPE220
137	IPE270	137	IPE360	137	IPE400	137	IPE400			137	IPE270	137	IPE270	137	IPE270	137	IPE300		137	IPE240	137	IPE270	137	IPE240	137	IPE270
138	IPE300	138	IPE360	138	IPE360	138	IPE400			138	IPE270	138	IPE270	138	IPE270	138	IPE300		138	IPE240	138	IPE270	138	IPE270	138	IPE270
139	IPE240	139	IPE270	139	IPE270	139	IPE330			139	IPE220	139	IPE240	139	IPE240	139	IPE240		139	IPE200	139	IPE220	139	IPE220	139	IPE220
140	IPE270	140	IPE360	140	IPE400	140	IPE400			140	IPE270	140	IPE270	140	IPE270	140	IPE300		140	IPE240	140	IPE240	140	IPE240	140	IPE240
141	IPE300	141	IPE360	141	IPE360	141	IPE400			141	IPE270	141	IPE270	141	IPE270	141	IPE300		141	IPE240	141	IPE270	141	IPE270	141	IPE270
142	IPE240	142	IPE270	142	IPE270	142	IPE330			142	IPE220	142	IPE240	142	IPE240	142	IPE240		142	IPE200	142	IPE220	142	IPE220	142	IPE220
143	IPE270	143	IPE360	143	IPE400	143	IPE400			143	IPE270	143	IPE270	143	IPE270	143	IPE300		143	IPE240	143	IPE240	143	IPE240	143	IPE240
144	IPE300	144	IPE360	144	IPE360	144	IPE400			144	IPE270	144	IPE270	144	IPE270	144	IPE300		144	IPE240	144	IPE270	144	IPE270	144	IPE270
145	IPE240	145	IPE270	145	IPE270	145	IPE330			145	IPE220	145	IPE240	145	IPE240	145	IPE240		145	IPE200	145	IPE220	145	IPE220	145	IPE220
146	IPE270	146	IPE360	146	IPE400	146	IPE400			146	IPE270	146	IPE270	146	IPE270	146	IPE300		146	IPE240	146	IPE240	146	IPE240	146	IPE240
147	IPE300	147	IPE360	147	IPE360	147	IPE400			147	IPE270	147	IPE270	147	IPE270	147	IPE300		147	IPE240	147	IPE270	147	IPE270	147	IPE270
148	IPE240	148	IPE270	148	IPE270	148	IPE330			148	IPE220	148	IPE240	148	IPE240	148	IPE240		148	IPE200	148	IPE220	148	IPE220	148	IPE220
149	IPE270	149	IPE360	149	IPE400	149	IPE400			149	IPE270	149	IPE270	149	IPE270	149	IPE300		149	IPE240	149	IPE240	149	IPE240	149	IPE240
150	IPE300	150	IPE360	150	IPE360	150	IPE400			150	IPE270	150	IPE270	150	IPE270	150	IPE300		150	IPE240	150	IPE270	150	IPE270	150	IPE270
151	IPE240	151	IPE270	151	IPE270	151	IPE330			151	IPE220	151	IPE240	151	IPE240	151	IPE240		151	IPE200	151	IPE220	151	IPE220	151	IPE220
152	IPE270	152	IPE360	152	IPE400	152	IPE400			152	IPE270	152	IPE270	152	IPE270	152	IPE300		152	IPE240	152	IPE240	152	IPE240	152	IPE240
153	IPE300	153	IPE360	153	IPE360	153	IPE400			153	IPE270	153	IPE270	153	IPE270	153	IPE300		153	IPE240	153	IPE270	153	IPE270	153	IPE270
154	IPE240	154	IPE270	154	IPE270	154	IPE330			154	IPE220	154	IPE240	154	IPE240	154	IPE240		154	IPE220	154	IPE220	154	IPE220	154	IPE220
155	IPE300	155	IPE360	155	IPE400	155	IPE400			155	IPE270	155	IPE270	155	IPE270	155	IPE300		155	IPE270	155	IPE240	155	IPE240	155	IPE240
156	IPE300	156	IPE360	156	IPE360	156	IPE400			156	IPE270	156	IPE270	156	IPE270	156	IPE300		156	IPE240	156	IPE270	156	IPE270	156	IPE270
157	IPE240	157	IPE270	157	IPE270	157	IPE330			157	IPE220	157	IPE240	157	IPE240	157	IPE240		157	IPE200	157	IPE220	157	IPE220	157	IPE220
158	IPE270	158	IPE360	158	IPE400	158	IPE400			158	IPE270	158	IPE270	158	IPE270	158	IPE300		158	IPE240	158	IPE240	158	IPE240	158	IPE240
159	IPE300	159	IPE360	159	IPE360	159	IPE400			159	IPE270	159	IPE270	159	IPE270	159	IPE300		159	IPE240	159	IPE270	159	IPE270	159	IPE270
160	IPE240	160	IPE270	160	IPE270	160	IPE330			160	IPE220	160	IPE240	160	IPE240	160	IPE240		160	IPE220	160	IPE220	160	IPE220	160	IPE220
161	IPE300	161	IPE360	161	IPE400	161	IPE400			161	IPE270	161	IPE270	161	IPE270	161	IPE300		161	IPE270	161	IPE240	161	IPE240	161	IPE240
162	IPE300	162	IPE360	162	IPE360	162	IPE400			162	IPE270	162	IPE270	162	IPE270	162	IPE300		162	IPE240	162	IPE270	162	IPE270	162	IPE270
163	BOX 20*20*1.5	163	IPE270	163	IPE270	163	IPE330			163	BOX 20*20*1.5	163	IPE240	163	IPE240	163	IPE240		163	BOX 15*15*1.5	163	IPE220	163	IPE220	163	IPE220
164	BOX 20*20*1.5	164	IPE360	164	IPE400	164	IPE400			164	BOX 15*15*1.5	164	IPE270	164	IPE270	164	IPE300		164	BOX 10*10*1	164	IPE240	164	IPE240	164	IPE240
165	BOX 20*20*1.5	165	IPE360	165	IPE360	165	IPE400			165	BOX 15*15*1.5	165	IPE270	165	IPE270	165	IPE300		165	BOX 15*15*1.5	165	IPE270	165	IPE270	165	IPE270
166	BOX 20*20*1.5	166	IPE270	166	IPE270	166	IPE330			166	BOX 20*20*1.5	166	IPE240	166	IPE240	166	IPE240		166	BOX 15*15*1.5	166	IPE220	166	IPE220	166	IPE220
167	BOX 20*20*1.5	167	IPE360	167	IPE400	167	IPE400			167	BOX 20*20*1.5	167	IPE270	167	IPE270	167	IPE300		167	BOX 15*15*1.5	167	IPE240	167	IPE240	167	IPE240
168	BOX 20*20*1.5	168	IPE360	168	IPE360	168	IPE400			168	BOX 20*20*1.5	168	IPE270	168	IPE270	168	IPE300		168	BOX 15*15*1.5	168	IPE270	168	IPE270	168	IPE270
169	BOX 20*20*1.5	169	IPE270	169	IPE270	169	IPE330			169	BOX 20*20*1.5	169	IPE240	169	IPE240	169	IPE240		169	BOX 15*15*1.5	169	IPE220	169	IPE220	169	IPE220
170	BOX 20*20*1.5	170	IPE360	170	IPE400	170	IPE400			170	BOX 20*20*1.5	170	IPE270	170	IPE270	170	IPE300		170	BOX 15*15*1.5	170	IPE240	170	IPE240	170	IPE240
171	BOX 20*20*1.5	171	IPE360	171	IPE360	171	IPE400			171	BOX 20*20*1.5	171	IPE270	171	IPE270	171	IPE300		171	BOX 15*15*1.5	171	IPE270	171	IPE270	171	IPE270
172	BOX 20*20*1.5	172	IPE270	172	IPE270	172	IPE330			172	BOX 20*20*1.5	172	IPE240	172	IPE240	172	IPE240		172	BOX 15*15*1.5	172	IPE220	172	IPE220	172	IPE220
173	BOX 20*20*1.5	173	IPE360	173	IPE400	173	IPE400			173	BOX 20*20*1.5	173	IPE270	173	IPE270	173	IPE300		173	BOX 15*15*1.5	173	IPE240	173	IPE270	173	IPE240
174	BOX 20*20*1.5	174	IPE360	174	IPE360	174	IPE400			174	BOX 20*20*1.5	174	IPE270	174	IPE270	174	IPE300		174	BOX 15*15*1.5	174	IPE270	174	IPE270	174	IPE270
175	BOX 20*20*1.5	175	IPE270	175	IPE270	175	IPE330			175	BOX 20*20*1.5	175	IPE240	175	IPE240	175	IPE240		175	BOX 15*15*1.5	175	IPE220	175	IPE220	175	IPE220
176	BOX 20*20*1.5	176	IPE360	176	IPE400	176	IPE400			176	BOX 20*20*1.5	176	IPE270	176	IPE270	176	IPE300		176	BOX 15*15*1.5	176	IPE240	176	IPE240	176	IPE240
177	BOX 20*20*1.5	177	IPE360	177	IPE360	177	IPE400			177	BOX 20*20*1.5	177	IPE270	177	IPE270	177	IPE300		177	BOX 15*15*1.5	177	IPE270	177	IPE270	177	IPE270
178	BOX 20*20*1.5	178	IPE270	178	IPE270	178	IPE330			178	BOX 20*20*1.5	178	IPE240	178	IPE240	178	IPE240		178	BOX 15*15*1.5	178	IPE220	178	IPE220	178	IPE220
179	BOX 20*20*1.5	179	IPE360	179	IPE400	179	IPE400			179	BOX 20*20*1.5	179	IPE270	179	IPE270	179	IPE300		179	BOX 15*15*1.5	179	IPE240	179	IPE240	179	IPE240
180	BOX 20*20*1.5	180	IPE360	180	IPE360	180	IPE400			180	BOX 20*20*1.5	180	IPE270	180	IPE270	180	IPE300		180	BOX 15*15*1.5	180	IPE270	180	IPE270	180	IPE270
181	BOX 20*20*1.5	181	IPE270	181	IPE270	181	IPE330			181	BOX 20*20*1.5	181	IPE240	181	IPE240	181	IPE240		181	BOX 15*15*1.5	181	IPE220	181	IPE220	181	IPE220
182	BOX 20*20*1.5	182	IPE360	182	IPE400	182	IPE400			182	BOX 15*15*1.5	182	IPE270	182	IPE270	182	IPE300		182	BOX 15*15*1.5	182	IPE240	182	IPE240	182	IPE240
183	BOX 20*20*1.5	183	IPE360	183	IPE360	183	IPE400			183	BOX 15*15*1.5	183	IPE270	183	IPE270	183	IPE300		183	BOX 15*15*1.5	183	IPE270	183	IPE270	183	IPE270
184	BOX 20*20*1.5	184	IPE270	184	IPE270	184	BOX 20*20*2			184	BOX 20*20*1.5	184	IPE240	184	IPE240	184	BOX 20*20*1.5		184	BOX 15*15*1.5	184	IPE220	184	IPE220	184	BOX 15*15*1.5
185	BOX 20*20*1.5	185	IPE360	185	IPE400	185	BOX 20*20*2			185	BOX 20*20*1.5	185	IPE270	185	IPE270	185	BOX 15*15*1.5		185	BOX 15*15*1.5	185	IPE240	185	IPE240	185	BOX 15*15*1.5
186	BOX 20*20*1.5	186	IPE360	186	IPE360	186	BOX 20*20*2			186	BOX 20*20*1.5	186	IPE270	186	IPE270	186	BOX 15*15*1.5		186	BOX 15*15*1.5	186	IPE270	186	IPE270	186	BOX 15*15*1.5
187	BOX 20*20*1.5	187	IPE270	187	IPE270	187	BOX 20*20*2			187	BOX 20*20*1.5	187	IPE240	187	IPE240	187	BOX 20*20*1.5		187	BOX 15*15*1.5	187	IPE220	187	IPE220	187	BOX 15*15*1.5
188	BOX 20*20*1.5	188	IPE360	188	IPE400	188	BOX 20*20*2			188	BOX 10*10*1	188	IPE270	188	IPE270	188	BOX 15*15*1.5		188	BOX 10*10*1	188	IPE240	188	IPE240	188	BOX 15*15*1.5
189	BOX 20*20*1.5	189	IPE360	189	IPE360	189	BOX 20*20*2			189	BOX 15*15*1.5	189	IPE270	189	IPE270	189	BOX 15*15*1.5		189	BOX 15*15*1.5	189	IPE270	189	IPE270	189	BOX 15*15*1.5
190	BOX 20*20*1.5	190	IPE270	190	IPE270	190	BOX 20*20*2			190	BOX 20*20*1.5	190	IPE240	190	IPE240	190	BOX 20*20*1.5		190	BOX 15*15*1.5	190	IPE220	190	IPE220	190	BOX 15*15*1.5
191	BOX 20*20*1.5	191	IPE360	191	IPE400	191	BOX 20*20*2			191	BOX 10*10*1	191	IPE270	191	IPE270	191	BOX 15*15*1.5		191	BOX 10*10*1	191	IPE240	191	IPE240	191	BOX 15*15*1.5
192	BOX 20*20*1.5	192	IPE360	192	IPE360	192	BOX 20*20*2			192	BOX 15*15*1.5	192	IPE270	192	IPE270	192	BOX 15*15*1.5		192	BOX 15*15*1.5	192	IPE270	192	IPE270	192	BOX 15*15*1.5
193	BOX 20*20*1.5	193	IPE270	193	IPE270	193	BOX 20*20*2			193	BOX 20*20*1.5	193	IPE240	193	IPE240	193	BOX 20*20*1.5		193	BOX 15*15*1.5	193	IPE220	193	IPE220	193	BOX 15*15*1.5
194	BOX 20*20*1.5	194	IPE360	194	IPE400	194	BOX 20*20*2			194	BOX 10*10*1	194	IPE270	194	IPE270	194	BOX 15*15*1.5		194	BOX 10*10*1	194	IPE240	194	IPE240	194	BOX 15*15*1.5
195	BOX 20*20*1.5	195	IPE360	195	IPE360	195	BOX 20*20*2			195	BOX 15*15*1.5	195	IPE270	195	IPE270	195	BOX 15*15*1.5		195	BOX 15*15*1.5	195	IPE270	195	IPE270	195	BOX 15*15*1.5
196	BOX 20*20*1.5	196	IPE270	196	IPE270	196	BOX 20*20*2			196	BOX 20*20*1.5	196	IPE240	196	IPE240	196	BOX 20*20*1.5		196	BOX 15*15*1.5	196	IPE220	196	IPE220	196	BOX 15*15*1.5
197	BOX 20*20*1.5	197	IPE360	197	IPE400	197	BOX 20*20*2			197	BOX 10*10*1	197	IPE270	197	IPE270	197	BOX 20*20*1.5		197	BOX 10*10*1	197	IPE240	197	IPE240	197	BOX 20*20*1.5
198	BOX 20*20*1.5	198	IPE360	198	IPE360	198	BOX 20*20*2			198	BOX 15*15*1.5	198	IPE270	198	IPE270	198	BOX 20*20*1.5		198	BOX 15*15*1.5	198	IPE270	198	IPE270	198	BOX 20*20*1.5
199	BOX 20*20*1.5	199	IPE270	199	IPE270	199	BOX 20*20*2			199	BOX 20*20*1.5	199	IPE240	199	IPE240	199	BOX 20*20*1.5		199	BOX 15*15*1.5	199	IPE220	199	IPE220	199	BOX 15*15*1.5
200	BOX 20*20*1.5	200	IPE360	200	IPE400	200	BOX 20*20*2			200	BOX 10*10*1	200	IPE270	200	IPE270	200	BOX 15*15*1.5		200	BOX 10*10*1	200	IPE240	200	IPE240	200	BOX 10*10*1
201	BOX 20*20*1.5	201	IPE360	201	IPE360	201	BOX 20*20*2			201	BOX 15*15*1.5	201	IPE270	201	IPE270	201	BOX 15*15*1.5		201	BOX 15*15*1.5	201	IPE270	201	IPE270	201	BOX 15*15*1.5
202	BOX 20*20*1.5	202	IPE270	202	IPE270	202	BOX 20*20*2			202	BOX 20*20*1.5	202	IPE240	202	IPE240	202	BOX 20*20*1.5		202	BOX 15*15*1.5	202	IPE220	202	IPE220	202	BOX 15*15*1.5
203	BOX 20*20*1.5	203	IPE360	203	IPE400	203	BOX 20*20*2			203	BOX 20*20*1.5	203	IPE270	203	IPE270	203	BOX 15*15*1.5		203	BOX 15*15*1.5	203	IPE240	203	IPE240	203	BOX 10*10*1
204	BOX 20*20*1.5	204	IPE360	204	IPE360	204	BOX 20*20*2			204	BOX 20*20*1.5	204	IPE270	204	IPE270	204	BOX 15*15*1.5		204	BOX 15*15*1.5	204	IPE270	204	IPE270	204	BOX 15*15*1.5
205	BOX 20*20*1.5	205	IPE270	205	IPE270	205	BOX 20*20*2			205	BOX 20*20*1.5	205	IPE240	205	IPE240	205	BOX 20*20*1.5		205	BOX 15*15*1.5	205	IPE220	205	IPE220	205	BOX 15*15*1.5
206	BOX 20*20*1.5	206	IPE360	206	IPE400	206	BOX 20*20*2			206	BOX 20*20*1.5	206	IPE270	206	IPE270	206	BOX 15*15*1.5		206	BOX 15*15*1.5	206	IPE240	206	IPE240	206	BOX 15*15*1.5
207	BOX 20*20*1.5	207	IPE360	207	IPE360	207	BOX 20*20*2			207	BOX 20*20*1.5	207	IPE270	207	IPE270	207	BOX 15*15*1.5		207	BOX 15*15*1.5	207	IPE270	207	IPE270	207	BOX 15*15*1.5
208	BOX 20*20*1.5	208	IPE270	208	BOX 20*20*1.5	208	BOX 20*20*2			208	BOX 20*20*1.5	208	IPE240	208	BOX 20*20*1.5	208	BOX 20*20*1.5		208	BOX 15*15*1.5	208	IPE220	208	BOX 15*15*1.5	208	BOX 15*15*1.5
209	BOX 20*20*1.5	209	IPE360	209	BOX 20*20*1.5	209	BOX 20*20*2			209	BOX 10*10*1	209	IPE270	209	BOX 20*20*1.5	209	BOX 15*15*1.5		209	BOX 10*10*1	209	IPE240	209	BOX 15*15*1.5	209	BOX 15*15*1.5
210	BOX 20*20*1.5	210	IPE360	210	BOX 20*20*1.5	210	BOX 20*20*2			210	BOX 15*15*1.5	210	IPE270	210	BOX 20*20*1.5	210	BOX 15*15*1.5		210	BOX 15*15*1.5	210	IPE270	210	BOX 15*15*1.5	210	BOX 15*15*1.5
211	BOX 20*20*1.5	211	IPE270	211	BOX 20*20*1.5	211	BOX 20*20*2			211	BOX 20*20*1.5	211	IPE240	211	BOX 20*20*1.5	211	BOX 20*20*1.5		211	BOX 15*15*1.5	211	IPE220	211	BOX 15*15*1.5	211	BOX 15*15*1.5
212	BOX 20*20*1.5	212	IPE360	212	BOX 20*20*1.5	212	BOX 20*20*2			212	BOX 10*10*1	212	IPE270	212	BOX 15*15*1.5	212	BOX 15*15*1.5		212	BOX 10*10*1	212	IPE240	212	BOX 15*15*1.5	212	BOX 10*10*1
213	BOX 20*20*1.5	213	IPE360	213	BOX 20*20*1.5	213	BOX 20*20*2			213	BOX 15*15*1.5	213	IPE270	213	BOX 15*15*1.5	213	BOX 15*15*1.5		213	BOX 15*15*1.5	213	IPE270	213	BOX 15*15*1.5	213	BOX 15*15*1.5
214	BOX 20*20*1.5	214	IPE270	214	BOX 20*20*1.5	214	BOX 20*20*2			214	BOX 20*20*1.5	214	IPE240	214	BOX 20*20*1.5	214	BOX 20*20*1.5		214	BOX 15*15*1.5	214	IPE220	214	BOX 15*15*1.5	214	BOX 15*15*1.5
215	BOX 20*20*1.5	215	IPE360	215	BOX 20*20*1.5	215	BOX 20*20*2			215	BOX 10*10*1	215	IPE270	215	BOX 15*15*1.5	215	BOX 15*15*1.5		215	BOX 10*10*1	215	IPE240	215	BOX 15*15*1.5	215	BOX 10*10*1
216	BOX 20*20*1.5	216	IPE360	216	BOX 20*20*1.5	216	BOX 20*20*2			216	BOX 15*15*1.5	216	IPE270	216	BOX 15*15*1.5	216	BOX 15*15*1.5		216	BOX 15*15*1.5	216	IPE270	216	BOX 15*15*1.5	216	BOX 15*15*1.5
217	BOX 20*20*1.5	217	IPE270	217	BOX 20*20*1.5	217	BOX 20*20*2			217	BOX 20*20*1.5	217	IPE240	217	BOX 20*20*1.5	217	BOX 20*20*1.5		217	BOX 15*15*1.5	217	IPE220	217	BOX 15*15*1.5	217	BOX 15*15*1.5
218	BOX 20*20*1.5	218	IPE360	218	BOX 20*20*1.5	218	BOX 20*20*2			218	BOX 10*10*1	218	IPE270	218	BOX 15*15*1.5	218	BOX 15*15*1.5		218	BOX 10*10*1	218	IPE240	218	BOX 15*15*1.5	218	BOX 10*10*1
219	BOX 20*20*1.5	219	IPE360	219	BOX 20*20*1.5	219	BOX 20*20*2			219	BOX 15*15*1.5	219	IPE270	219	BOX 15*15*1.5	219	BOX 15*15*1.5		219	BOX 15*15*1.5	219	IPE270	219	BOX 15*15*1.5	219	BOX 15*15*1.5
220	BOX 20*20*1.5	220	IPE270	220	BOX 20*20*1.5	220	BOX 20*20*2			220	BOX 20*20*1.5	220	IPE240	220	BOX 20*20*1.5	220	BOX 20*20*1.5		220	BOX 15*15*1.5	220	IPE220	220	BOX 15*15*1.5	220	BOX 15*15*1.5
221	BOX 20*20*1.5	221	IPE360	221	BOX 20*20*1.5	221	BOX 20*20*2			221	BOX 10*10*1	221	IPE270	221	BOX 15*15*1.5	221	BOX 15*15*1.5		221	BOX 10*10*1	221	IPE240	221	BOX 15*15*1.5	221	BOX 15*15*1.5
222	BOX 20*20*1.5	222	IPE360	222	BOX 20*20*1.5	222	BOX 20*20*2			222	BOX 15*15*1.5	222	IPE270	222	BOX 15*15*1.5	222	BOX 15*15*1.5		222	BOX 15*15*1.5	222	IPE270	222	BOX 15*15*1.5	222	BOX 15*15*1.5
223	BOX 20*20*1.5	223	IPE270	223	BOX 20*20*1.5	223	BOX 20*20*2			223	BOX 20*20*1.5	223	IPE240	223	BOX 20*20*1.5	223	BOX 20*20*1.5		223	BOX 15*15*1.5	223	IPE220	223	BOX 15*15*1.5	223	BOX 15*15*1.5
224	BOX 20*20*1.5	224	IPE360	224	BOX 20*20*1.5	224	BOX 20*20*2			224	BOX 20*20*1.5	224	IPE270	224	BOX 15*15*1.5	224	BOX 15*15*1.5		224	BOX 15*15*1.5	224	IPE240	224	BOX 10*10*1	224	BOX 15*15*1.5
225	BOX 20*20*1.5	225	IPE360	225	BOX 20*20*1.5	225	BOX 20*20*2			225	BOX 20*20*1.5	225	IPE270	225	BOX 15*15*1.5	225	BOX 15*15*1.5		225	BOX 15*15*1.5	225	IPE270	225	BOX 15*15*1.5	225	BOX 15*15*1.5
226	BOX 20*20*1.5	226	IPE270	226	BOX 20*20*1.5	226	BOX 20*20*2			226	BOX 20*20*1.5	226	IPE240	226	BOX 20*20*1.5	226	BOX 20*20*1.5		226	BOX 15*15*1.5	226	IPE220	226	BOX 15*15*1.5	226	BOX 15*15*1.5
227	BOX 20*20*1.5	227	IPE360	227	BOX 20*20*1.5	227	BOX 20*20*2			227	BOX 20*20*1.5	227	IPE270	227	BOX 20*20*1.5	227	BOX 15*15*1.5		227	BOX 15*15*1.5	227	IPE240	227	BOX 15*15*1.5	227	BOX 15*15*1.5
228	BOX 20*20*1.5	228	IPE360	228	BOX 20*20*1.5	228	BOX 20*20*2			228	BOX 20*20*1.5	228	IPE270	228	BOX 20*20*1.5	228	BOX 15*15*1.5		228	BOX 15*15*1.5	228	IPE270	228	BOX 15*15*1.5	228	BOX 15*15*1.5
229	BOX 20*20*1.5	229	IPE270	229	BOX 20*20*1.5	229	BOX 25*25*2			229	BOX 20*20*1.5	229	IPE240	229	BOX 20*20*1.5	229	BOX 20*20*2		229	BOX 15*15*1.5	229	IPE220	229	BOX 15*15*1.5	229	BOX 15*15*2
230	BOX 20*20*1.5	230	IPE360	230	BOX 20*20*1.5	230	BOX 20*20*2			230	BOX 10*10*1	230	IPE270	230	BOX 15*15*1.5	230	BOX 15*15*1.5		230	BOX 10*10*1	230	IPE270	230	BOX 10*10*1	230	BOX 15*15*1.5
231	BOX 20*20*1.5	231	IPE360	231	BOX 20*20*1.5	231	BOX 25*25*2			231	BOX 15*15*1.5	231	IPE270	231	BOX 15*15*1.5	231	BOX 20*20*1.5		231	BOX 15*15*1.5	231	IPE270	231	BOX 15*15*1.5	231	BOX 20*20*1.5
232	BOX 20*20*1.5	232	IPE270	232	BOX 20*20*1.5	232	BOX 25*25*2			232	BOX 20*20*1.5	232	IPE240	232	BOX 20*20*1.5	232	BOX 20*20*2		232	BOX 15*15*1.5	232	IPE220	232	BOX 15*15*1.5	232	BOX 15*15*2
233	BOX 20*20*1.5	233	IPE360	233	BOX 20*20*1.5	233	BOX 20*20*2			233	BOX 10*10*1	233	IPE270	233	BOX 15*15*1.5	233	BOX 15*15*1.5		233	BOX 10*10*1	233	IPE240	233	BOX 10*10*1	233	BOX 15*15*1.5
234	BOX 20*20*1.5	234	IPE360	234	BOX 20*20*1.5	234	BOX 25*25*2			234	BOX 15*15*1.5	234	IPE270	234	BOX 15*15*1.5	234	BOX 20*20*1.5		234	BOX 15*15*1.5	234	IPE270	234	BOX 15*15*1.5	234	BOX 15*15*1.5
235	BOX 20*20*1.5	235	IPE270	235	BOX 20*20*1.5	235	BOX 25*25*2			235	BOX 20*20*1.5	235	IPE240	235	BOX 20*20*1.5	235	BOX 20*20*2		235	BOX 15*15*1.5	235	IPE220	235	BOX 15*15*1.5	235	BOX 15*15*2
236	BOX 20*20*1.5	236	IPE360	236	BOX 20*20*1.5	236	BOX 20*20*2			236	BOX 10*10*1	236	IPE270	236	BOX 15*15*1.5	236	BOX 15*15*1.5		236	BOX 10*10*1	236	IPE240	236	BOX 10*10*1	236	BOX 15*15*1.5
237	BOX 20*20*1.5	237	IPE360	237	BOX 20*20*1.5	237	BOX 25*25*2			237	BOX 15*15*1.5	237	IPE270	237	BOX 15*15*1.5	237	BOX 20*20*1.5		237	BOX 15*15*1.5	237	IPE270	237	BOX 15*15*1.5	237	BOX 15*15*1.5
238	BOX 20*20*1.5	238	IPE270	238	BOX 20*20*1.5	238	BOX 20*20*2			238	BOX 20*20*1.5	238	IPE240	238	BOX 20*20*1.5	238	BOX 20*20*1.5		238	BOX 15*15*1.5	238	IPE220	238	BOX 15*15*1.5	238	BOX 15*15*1.5
239	BOX 20*20*1.5	239	IPE360	239	BOX 20*20*1.5	239	BOX 20*20*2			239	BOX 10*10*1	239	IPE270	239	BOX 15*15*1.5	239	BOX 15*15*1.5		239	BOX 10*10*1	239	IPE240	239	BOX 10*10*1	239	BOX 15*15*1.5
240	BOX 20*20*1.5	240	IPE360	240	BOX 20*20*1.5	240	BOX 20*20*2			240	BOX 15*15*1.5	240	IPE270	240	BOX 15*15*1.5	240	BOX 15*15*1.5		240	BOX 15*15*1.5	240	IPE270	240	BOX 15*15*1.5	240	BOX 15*15*1.5
241	BOX 20*20*1.5	241	IPE270	241	BOX 20*20*1.5	241	BOX 20*20*2			241	BOX 20*20*1.5	241	IPE240	241	BOX 20*20*1.5	241	BOX 20*20*1.5		241	BOX 15*15*1.5	241	IPE220	241	BOX 15*15*1.5	241	BOX 15*15*1.5
242	BOX 20*20*1.5	242	IPE360	242	BOX 20*20*1.5	242	BOX 20*20*2			242	BOX 20*20*1.5	242	IPE270	242	BOX 15*15*1.5	242	BOX 15*15*1.5		242	BOX 15*15*1.5	242	IPE240	242	BOX 15*15*1.5	242	BOX 10*10*1
243	BOX 20*20*1.5	243	IPE360	243	BOX 20*20*1.5	243	BOX 20*20*2			243	BOX 20*20*1.5	243	IPE270	243	BOX 15*15*1.5	243	BOX 15*15*1.5		243	BOX 15*15*1.5	243	IPE270	243	BOX 15*15*1.5	243	BOX 15*15*1.5
244	BOX 20*20*1.5	244	BOX 20*20*1.5	244	BOX 20*20*1.5	244	BOX 20*20*2			244	BOX 20*20*1.5	244	BOX 20*20*1.5	244	BOX 20*20*1.5	244	BOX 20*20*1.5		244	BOX 15*15*1.5	244	BOX 15*15*1.5	244	BOX 15*15*1.5	244	BOX 15*15*1.5
245	BOX 20*20*1.5	245	BOX 20*20*1.5	245	BOX 20*20*1.5	245	BOX 20*20*2			245	BOX 20*20*1.5	245	BOX 15*15*1.5	245	BOX 20*20*1.5	245	BOX 15*15*1.5		245	BOX 15*15*1.5	245	BOX 15*15*1.5	245	BOX 15*15*1.5	245	BOX 10*10*1
246	BOX 20*20*1.5	246	BOX 20*20*1.5	246	BOX 20*20*1.5	246	BOX 20*20*2			246	BOX 20*20*1.5	246	BOX 15*15*1.5	246	BOX 20*20*1.5	246	BOX 15*15*1.5		246	BOX 15*15*1.5	246	BOX 15*15*1.5	246	BOX 15*15*1.5	246	BOX 15*15*1.5
247	BOX 20*20*1.5	247	BOX 20*20*1.5	247	BOX 20*20*1.5	247	BOX 20*20*2			247	BOX 20*20*1.5	247	BOX 20*20*1.5	247	BOX 20*20*1.5	247	BOX 20*20*1.5		247	BOX 15*15*1.5	247	BOX 15*15*1.5	247	BOX 15*15*1.5	247	BOX 15*15*1.5
248	BOX 20*20*1.5	248	BOX 20*20*1.5	248	BOX 20*20*1.5	248	BOX 20*20*2			248	BOX 10*10*1	248	BOX 15*15*1.5	248	BOX 15*15*1.5	248	BOX 15*15*1.5		248	BOX 10*10*1	248	BOX 15*15*1.5	248	BOX 10*10*1	248	BOX 10*10*1
249	BOX 20*20*1.5	249	BOX 20*20*1.5	249	BOX 20*20*1.5	249	BOX 20*20*2			249	BOX 15*15*1.5	249	BOX 15*15*1.5	249	BOX 15*15*1.5	249	BOX 15*15*1.5		249	BOX 15*15*1.5	249	BOX 15*15*1.5	249	BOX 15*15*1.5	249	BOX 15*15*1.5
250	BOX 20*20*1.5	250	BOX 20*20*1.5	250	BOX 20*20*1.5	250	BOX 20*20*2			250	BOX 20*20*1.5	250	BOX 20*20*1.5	250	BOX 20*20*1.5	250	BOX 20*20*1.5		250	BOX 15*15*1.5	250	BOX 15*15*1.5	250	BOX 15*15*1.5	250	BOX 15*15*1.5
251	BOX 20*20*1.5	251	BOX 20*20*1.5	251	BOX 20*20*1.5	251	BOX 20*20*2			251	BOX 10*10*1	251	BOX 15*15*1.5	251	BOX 15*15*1.5	251	BOX 15*15*1.5		251	BOX 10*10*1	251	BOX 15*15*1.5	251	BOX 10*10*1	251	BOX 10*10*1
252	BOX 20*20*1.5	252	BOX 20*20*1.5	252	BOX 20*20*1.5	252	BOX 20*20*2			252	BOX 15*15*1.5	252	BOX 15*15*1.5	252	BOX 15*15*1.5	252	BOX 15*15*1.5		252	BOX 15*15*1.5	252	BOX 15*15*1.5	252	BOX 15*15*1.5	252	BOX 15*15*1.5
253	BOX 20*20*1.5	253	BOX 20*20*1.5	253	BOX 20*20*1.5	253	BOX 20*20*2			253	BOX 20*20*1.5	253	BOX 20*20*1.5	253	BOX 20*20*1.5	253	BOX 20*20*1.5		253	BOX 15*15*1.5	253	BOX 15*15*1.5	253	BOX 15*15*1.5	253	BOX 15*15*1.5
254	BOX 20*20*1.5	254	BOX 20*20*1.5	254	BOX 20*20*1.5	254	BOX 20*20*2			254	BOX 10*10*1	254	BOX 15*15*1.5	254	BOX 15*15*1.5	254	BOX 15*15*1.5		254	BOX 10*10*1	254	BOX 15*15*1.5	254	BOX 10*10*1	254	BOX 10*10*1
255	BOX 20*20*1.5	255	BOX 20*20*1.5	255	BOX 20*20*1.5	255	BOX 20*20*2			255	BOX 15*15*1.5	255	BOX 15*15*1.5	255	BOX 15*15*1.5	255	BOX 15*15*1.5		255	BOX 15*15*1.5	255	BOX 15*15*1.5	255	BOX 15*15*1.5	255	BOX 15*15*1.5
256	BOX 20*20*1.5	256	BOX 20*20*1.5	256	BOX 20*20*1.5	256	BOX 20*20*2			256	BOX 20*20*1.5	256	BOX 20*20*1.5	256	BOX 20*20*1.5	256	BOX 20*20*1.5		256	BOX 15*15*1.5	256	BOX 15*15*1.5	256	BOX 15*15*1.5	256	BOX 15*15*1.5
257	BOX 20*20*1.5	257	BOX 20*20*1.5	257	BOX 20*20*1.5	257	BOX 20*20*2			257	BOX 10*10*1	257	BOX 15*15*1.5	257	BOX 15*15*1.5	257	BOX 15*15*1.5		257	BOX 10*10*1	257	BOX 15*15*1.5	257	BOX 10*10*1	257	BOX 10*10*1
258	BOX 20*20*1.5	258	BOX 20*20*1.5	258	BOX 20*20*1.5	258	BOX 20*20*2			258	BOX 15*15*1.5	258	BOX 15*15*1.5	258	BOX 15*15*1.5	258	BOX 15*15*1.5		258	BOX 15*15*1.5	258	BOX 15*15*1.5	258	BOX 15*15*1.5	258	BOX 15*15*1.5
259	BOX 20*20*1.5	259	BOX 20*20*1.5	259	BOX 20*20*1.5	259	BOX 20*20*2.5			259	BOX 20*20*1.5	259	BOX 20*20*1.5	259	BOX 20*20*1.5	259	BOX 20*20*1.5		259	BOX 15*15*1.5	259	BOX 15*15*1.5	259	BOX 15*15*1.5	259	BOX 15*15*1.5
260	BOX 20*20*1.5	260	BOX 20*20*1.5	260	BOX 20*20*1.5	260	BOX 20*20*2			260	BOX 10*10*1	260	BOX 15*15*1.5	260	BOX 15*15*1.5	260	BOX 10*10*1		260	BOX 10*10*1	260	BOX 15*15*1.5	260	BOX 10*10*1	260	BOX 10*10*1
261	BOX 20*20*1.5	261	BOX 20*20*1.5	261	BOX 20*20*1.5	261	BOX 20*20*2.5			261	BOX 15*15*1.5	261	BOX 15*15*1.5	261	BOX 15*15*1.5	261	BOX 15*15*1.5		261	BOX 15*15*1.5	261	BOX 15*15*1.5	261	BOX 15*15*1.5	261	BOX 15*15*1.5
262	BOX 20*20*1.5	262	BOX 20*20*1.5	262	BOX 20*20*1.5	262	BOX 20*20*2.5			262	BOX 20*20*1.5	262	BOX 20*20*1.5	262	BOX 20*20*2	262	BOX 20*20*1.5		262	BOX 15*15*1.5	262	BOX 15*15*1.5	262	BOX 15*15*1.5	262	BOX 15*15*1.5
263	BOX 20*20*1.5	263	BOX 20*20*1.5	263	BOX 20*20*1.5	263	BOX 20*20*2			263	BOX 20*20*1.5	263	BOX 15*15*1.5	263	BOX 15*15*1.5	263	BOX 10*10*1		263	BOX 15*15*1.5	263	BOX 15*15*1.5	263	BOX 15*15*1.5	263	BOX 10*10*1
264	BOX 20*20*1.5	264	BOX 20*20*1.5	264	BOX 20*20*1.5	264	BOX 20*20*2.5			264	BOX 20*20*1.5	264	BOX 15*15*1.5	264	BOX 15*15*1.5	264	BOX 15*15*1.5		264	BOX 15*15*1.5	264	BOX 15*15*1.5	264	BOX 15*15*1.5	264	BOX 15*15*1.5
265	IPE240	265	BOX 20*20*1.5	265	BOX 20*20*2.5	265	BOX 20*20*2.5			265	IPE220	265	BOX 20*20*1.5	265	BOX 20*20*2	265	BOX 20*20*1.5		265	IPE200	265	BOX 15*15*1.5	265	BOX 15*15*2	265	BOX 15*15*1.5
266	IPE270	266	BOX 20*20*1.5	266	BOX 20*20*1.5	266	BOX 20*20*2			266	IPE270	266	BOX 15*15*1.5	266	BOX 15*15*1.5	266	BOX 10*10*1		266	IPE240	266	BOX 15*15*1.5	266	BOX 15*15*1.5	266	BOX 10*10*1
267	IPE300	267	BOX 20*20*1.5	267	BOX 20*20*2.5	267	BOX 20*20*2.5			267	IPE270	267	BOX 20*20*1.5	267	BOX 20*20*1.5	267	BOX 15*15*1.5		267	IPE240	267	BOX 15*15*1.5	267	BOX 15*15*1.5	267	BOX 15*15*1.5
268	IPE240	268	BOX 20*20*1.5	268	BOX 20*20*2.5	268	BOX 20*20*2			268	IPE220	268	BOX 20*20*1.5	268	BOX 20*20*2	268	BOX 20*20*1.5		268	IPE200	268	BOX 15*15*1.5	268	BOX 15*15*2	268	BOX 15*15*1.5
269	IPE270	269	BOX 20*20*1.5	269	BOX 20*20*1.5	269	BOX 20*20*2			269	IPE270	269	BOX 15*15*1.5	269	BOX 15*15*1.5	269	BOX 15*15*1.5		269	IPE240	269	BOX 15*15*1.5	269	BOX 15*15*1.5	269	BOX 15*15*1.5
270	IPE300	270	BOX 20*20*1.5	270	BOX 20*20*2.5	270	BOX 20*20*2			270	IPE270	270	BOX 15*15*1.5	270	BOX 20*20*1.5	270	BOX 15*15*1.5		270	IPE240	270	BOX 15*15*1.5	270	BOX 15*15*1.5	270	BOX 15*15*1.5
271	IPE240	271	BOX 20*20*1.5	271	BOX 20*20*2.5	271	BOX 20*20*2			271	IPE220	271	BOX 20*20*1.5	271	BOX 20*20*2	271	BOX 20*20*1.5		271	IPE200	271	BOX 15*15*1.5	271	BOX 15*15*2	271	BOX 15*15*1.5
272	IPE270	272	BOX 20*20*1.5	272	BOX 20*20*1.5	272	BOX 20*20*2			272	IPE270	272	BOX 15*15*1.5	272	BOX 15*15*1.5	272	BOX 15*15*1.5		272	IPE240	272	BOX 15*15*1.5	272	BOX 15*15*1.5	272	BOX 15*15*1.5
273	IPE300	273	BOX 20*20*1.5	273	BOX 20*20*2.5	273	BOX 20*20*2			273	IPE270	273	BOX 20*20*1.5	273	BOX 20*20*1.5	273	BOX 15*15*1.5		273	IPE240	273	BOX 15*15*1.5	273	BOX 15*15*1.5	273	BOX 15*15*1.5
274	IPE240	274	BOX 20*20*1.5	274	BOX 20*20*1.5	274	BOX 20*20*2			274	IPE220	274	BOX 20*20*1.5	274	BOX 20*20*1.5	274	BOX 20*20*1.5		274	IPE200	274	BOX 15*15*1.5	274	BOX 15*15*1.5	274	BOX 15*15*1.5
275	IPE270	275	BOX 20*20*1.5	275	BOX 20*20*1.5	275	BOX 20*20*2			275	IPE270	275	BOX 15*15*1.5	275	BOX 20*20*1.5	275	BOX 15*15*1.5		275	IPE240	275	BOX 10*10*1	275	BOX 15*15*1.5	275	BOX 15*15*1.5
276	IPE300	276	BOX 20*20*1.5	276	BOX 20*20*1.5	276	BOX 20*20*2			276	IPE270	276	BOX 15*15*1.5	276	BOX 20*20*1.5	276	BOX 15*15*1.5		276	IPE240	276	BOX 15*15*1.5	276	BOX 15*15*1.5	276	BOX 15*15*1.5
277	IPE240	277	BOX 20*20*1.5	277	BOX 20*20*1.5	277	BOX 20*20*2			277	IPE220	277	BOX 20*20*1.5	277	BOX 20*20*1.5	277	BOX 20*20*1.5		277	IPE200	277	BOX 15*15*1.5	277	BOX 15*15*1.5	277	BOX 15*15*1.5
278	IPE270	278	BOX 20*20*1.5	278	BOX 20*20*1.5	278	BOX 20*20*2			278	IPE270	278	BOX 15*15*1.5	278	BOX 15*15*1.5	278	BOX 15*15*1.5		278	IPE240	278	BOX 10*10*1	278	BOX 10*10*1	278	BOX 15*15*1.5
279	IPE300	279	BOX 20*20*1.5	279	BOX 20*20*1.5	279	BOX 20*20*2			279	IPE270	279	BOX 15*15*1.5	279	BOX 15*15*1.5	279	BOX 15*15*1.5		279	IPE240	279	BOX 15*15*1.5	279	BOX 15*15*1.5	279	BOX 15*15*1.5
280	IPE240	280	BOX 20*20*1.5	280	BOX 20*20*1.5	280	BOX 20*20*2			280	IPE220	280	BOX 20*20*1.5	280	BOX 20*20*1.5	280	BOX 20*20*1.5		280	IPE200	280	BOX 15*15*1.5	280	BOX 15*15*1.5	280	BOX 15*15*1.5
281	IPE270	281	BOX 20*20*1.5	281	BOX 20*20*1.5	281	BOX 20*20*2			281	IPE270	281	BOX 15*15*1.5	281	BOX 15*15*1.5	281	BOX 15*15*1.5		281	IPE240	281	BOX 10*10*1	281	BOX 10*10*1	281	BOX 15*15*1.5
282	IPE300	282	BOX 20*20*1.5	282	BOX 20*20*1.5	282	BOX 20*20*2			282	IPE270	282	BOX 15*15*1.5	282	BOX 15*15*1.5	282	BOX 15*15*1.5		282	IPE240	282	BOX 15*15*1.5	282	BOX 15*15*1.5	282	BOX 15*15*1.5
283	IPE240	283	BOX 20*20*1.5	283	BOX 20*20*1.5	283	BOX 20*20*2			283	IPE220	283	BOX 20*20*1.5	283	BOX 20*20*1.5	283	BOX 20*20*1.5		283	IPE200	283	BOX 15*15*1.5	283	BOX 15*15*1.5	283	BOX 15*15*1.5
284	IPE270	284	BOX 20*20*1.5	284	BOX 20*20*1.5	284	BOX 20*20*2			284	IPE270	284	BOX 15*15*1.5	284	BOX 15*15*1.5	284	BOX 15*15*1.5		284	IPE240	284	BOX 10*10*1	284	BOX 10*10*1	284	BOX 15*15*1.5
285	IPE300	285	BOX 20*20*1.5	285	BOX 20*20*1.5	285	BOX 20*20*2			285	IPE270	285	BOX 15*15*1.5	285	BOX 15*15*1.5	285	BOX 15*15*1.5		285	IPE240	285	BOX 15*15*1.5	285	BOX 15*15*1.5	285	BOX 15*15*1.5
286	IPE240	286	BOX 20*20*1.5	286	BOX 20*20*1.5	286	BOX 20*20*2			286	IPE240	286	BOX 20*20*1.5	286	BOX 20*20*1.5	286	BOX 20*20*1.5		286	IPE220	286	BOX 15*15*1.5	286	BOX 15*15*1.5	286	BOX 15*15*1.5
287	IPE300	287	BOX 20*20*1.5	287	BOX 20*20*1.5	287	BOX 20*20*2			287	IPE300	287	BOX 15*15*1.5	287	BOX 15*15*1.5	287	BOX 15*15*1.5		287	IPE270	287	BOX 10*10*1	287	BOX 10*10*1	287	BOX 15*15*1.5
288	IPE300	288	BOX 20*20*1.5	288	BOX 20*20*1.5	288	BOX 20*20*2			288	IPE300	288	BOX 15*15*1.5	288	BOX 15*15*1.5	288	BOX 15*15*1.5		288	IPE270	288	BOX 15*15*1.5	288	BOX 15*15*1.5	288	BOX 15*15*1.5
289	IPE240	289	BOX 20*20*1.5	289	BOX 20*20*1.5	289	BOX 25*25*2			289	IPE220	289	BOX 20*20*1.5	289	BOX 20*20*1.5	289	BOX 20*20*2		289	IPE200	289	BOX 15*15*1.5	289	BOX 15*15*1.5	289	BOX 15*15*2
290	IPE270	290	BOX 20*20*1.5	290	BOX 20*20*1.5	290	BOX 20*20*2			290	IPE270	290	BOX 15*15*1.5	290	BOX 15*15*1.5	290	BOX 15*15*1.5		290	IPE240	290	BOX 10*10*1	290	BOX 10*10*1	290	BOX 15*15*1.5
291	IPE300	291	BOX 20*20*1.5	291	BOX 20*20*1.5	291	BOX 25*25*2			291	IPE270	291	BOX 15*15*1.5	291	BOX 15*15*1.5	291	BOX 20*20*1.5		291	IPE240	291	BOX 15*15*1.5	291	BOX 15*15*1.5	291	BOX 20*20*1.5
292	IPE240	292	BOX 20*20*1.5	292	BOX 20*20*1.5	292	BOX 25*25*2			292	IPE240	292	BOX 20*20*1.5	292	BOX 20*20*1.5	292	BOX 20*20*2		292	IPE220	292	BOX 15*15*1.5	292	BOX 15*15*1.5	292	BOX 15*15*2
293	IPE300	293	BOX 20*20*1.5	293	BOX 20*20*1.5	293	BOX 20*20*2			293	IPE300	293	BOX 15*15*1.5	293	BOX 15*15*1.5	293	BOX 15*15*1.5		293	IPE270	293	BOX 10*10*1	293	BOX 10*10*1	293	BOX 15*15*1.5
294	IPE300	294	BOX 20*20*1.5	294	BOX 20*20*1.5	294	BOX 25*25*2			294	IPE270	294	BOX 15*15*1.5	294	BOX 15*15*1.5	294	BOX 20*20*1.5		294	IPE240	294	BOX 15*15*1.5	294	BOX 15*15*1.5	294	BOX 15*15*1.5
295	IPE240	295	BOX 20*20*1.5	295	BOX 20*20*1.5	295	BOX 25*25*2			295	IPE220	295	BOX 20*20*1.5	295	BOX 20*20*1.5	295	BOX 20*20*2		295	IPE200	295	BOX 15*15*1.5	295	BOX 15*15*1.5	295	BOX 15*15*2
296	IPE270	296	BOX 20*20*1.5	296	BOX 20*20*1.5	296	BOX 20*20*2			296	IPE270	296	BOX 15*15*1.5	296	BOX 15*15*1.5	296	BOX 15*15*1.5		296	IPE240	296	BOX 15*15*1.5	296	BOX 10*10*1	296	BOX 15*15*1.5
297	IPE300	297	BOX 20*20*1.5	297	BOX 20*20*1.5	297	BOX 25*25*2			297	IPE270	297	BOX 20*20*1.5	297	BOX 15*15*1.5	297	BOX 20*20*1.5		297	IPE240	297	BOX 15*15*1.5	297	BOX 15*15*1.5	297	BOX 15*15*1.5
298	IPE240	298	BOX 20*20*1.5	298	BOX 20*20*1.5	298	IPE330			298	IPE240	298	BOX 20*20*1.5	298	BOX 20*20*1.5	298	IPE240		298	IPE220	298	BOX 15*15*1.5	298	BOX 15*15*1.5	298	IPE220
299	IPE300	299	BOX 20*20*1.5	299	BOX 20*20*1.5	299	IPE400			299	IPE300	299	BOX 15*15*1.5	299	BOX 15*15*1.5	299	IPE300		299	IPE270	299	BOX 15*15*1.5	299	BOX 10*10*1	299	IPE270
300	IPE300	300	BOX 20*20*1.5	300	BOX 20*20*1.5	300	IPE400			300	IPE270	300	BOX 15*15*1.5	300	BOX 15*15*1.5	300	IPE300		300	IPE240	300	BOX 15*15*1.5	300	BOX 15*15*1.5	300	IPE270
301	IPE240	301	BOX 20*20*1.5	301	BOX 20*20*1.5	301	IPE330			301	IPE220	301	BOX 20*20*1.5	301	BOX 20*20*1.5	301	IPE240		301	IPE220	301	BOX 15*15*1.5	301	BOX 15*15*1.5	301	IPE220
302	IPE270	302	BOX 20*20*1.5	302	BOX 20*20*1.5	302	IPE400			302	IPE270	302	BOX 15*15*1.5	302	BOX 15*15*1.5	302	IPE300		302	IPE240	302	BOX 10*10*1	302	BOX 10*10*1	302	IPE240
303	IPE300	303	BOX 20*20*1.5	303	BOX 20*20*1.5	303	IPE400			303	IPE270	303	BOX 15*15*1.5	303	BOX 15*15*1.5	303	IPE300		303	IPE240	303	BOX 15*15*1.5	303	BOX 15*15*1.5	303	IPE270
304	IPE240	304	BOX 20*20*1.5	304	BOX 20*20*1.5	304	IPE330			304	IPE220	304	BOX 20*20*1.5	304	BOX 20*20*1.5	304	IPE240		304	IPE220	304	BOX 15*15*1.5	304	BOX 15*15*1.5	304	IPE220
305	IPE270	305	BOX 20*20*1.5	305	BOX 20*20*1.5	305	IPE400			305	IPE270	305	BOX 15*15*1.5	305	BOX 20*20*1.5	305	IPE300		305	IPE240	305	BOX 10*10*1	305	BOX 15*15*1.5	305	IPE240
306	IPE300	306	BOX 20*20*1.5	306	BOX 20*20*1.5	306	IPE400			306	IPE270	306	BOX 15*15*1.5	306	BOX 20*20*1.5	306	IPE300		306	IPE240	306	BOX 15*15*1.5	306	BOX 15*15*1.5	306	IPE270
307	IPE240	307	BOX 20*20*1.5	307	BOX 20*20*1.5	307	IPE330			307	IPE220	307	BOX 20*20*1.5	307	BOX 20*20*1.5	307	IPE240		307	IPE200	307	BOX 15*15*1.5	307	BOX 15*15*1.5	307	IPE220
308	IPE270	308	BOX 20*20*1.5	308	BOX 20*20*1.5	308	IPE400			308	IPE270	308	BOX 15*15*1.5	308	BOX 15*15*1.5	308	IPE300		308	IPE240	308	BOX 10*10*1	308	BOX 15*15*1.5	308	IPE240
309	IPE300	309	BOX 20*20*1.5	309	BOX 20*20*1.5	309	IPE400			309	IPE270	309	BOX 15*15*1.5	309	BOX 15*15*1.5	309	IPE300		309	IPE240	309	BOX 15*15*1.5	309	BOX 15*15*1.5	309	IPE270
310	IPE240	310	BOX 20*20*1.5	310	BOX 20*20*1.5	310	IPE330			310	IPE220	310	BOX 20*20*1.5	310	BOX 20*20*1.5	310	IPE240		310	IPE200	310	BOX 15*15*1.5	310	BOX 15*15*1.5	310	IPE220
311	IPE270	311	BOX 20*20*1.5	311	BOX 20*20*1.5	311	IPE400			311	IPE270	311	BOX 15*15*1.5	311	BOX 15*15*1.5	311	IPE300		311	IPE240	311	BOX 10*10*1	311	BOX 15*15*1.5	311	IPE240
312	IPE300	312	BOX 20*20*1.5	312	BOX 20*20*1.5	312	IPE400			312	IPE270	312	BOX 15*15*1.5	312	BOX 15*15*1.5	312	IPE300		312	IPE240	312	BOX 15*15*1.5	312	BOX 15*15*1.5	312	IPE270
313	IPE240	313	BOX 20*20*1.5	313	BOX 20*20*1.5	313	IPE330			313	IPE220	313	BOX 20*20*1.5	313	BOX 20*20*1.5	313	IPE240		313	IPE200	313	BOX 15*15*1.5	313	BOX 15*15*1.5	313	IPE220
314	IPE270	314	BOX 20*20*1.5	314	BOX 20*20*1.5	314	IPE400			314	IPE270	314	BOX 15*15*1.5	314	BOX 15*15*1.5	314	IPE300		314	IPE240	314	BOX 10*10*1	314	BOX 15*15*1.5	314	IPE270
315	IPE300	315	BOX 20*20*1.5	315	BOX 20*20*1.5	315	IPE400			315	IPE270	315	BOX 15*15*1.5	315	BOX 15*15*1.5	315	IPE300		315	IPE240	315	BOX 15*15*1.5	315	BOX 15*15*1.5	315	IPE270
316	IPE240	316	BOX 20*20*1.5	316	BOX 20*20*1.5	316	IPE330			316	IPE220	316	BOX 20*20*1.5	316	BOX 20*20*1.5	316	IPE240		316	IPE200	316	BOX 15*15*1.5	316	BOX 15*15*1.5	316	IPE220
317	IPE270	317	BOX 20*20*1.5	317	BOX 20*20*1.5	317	IPE400			317	IPE270	317	BOX 15*15*1.5	317	BOX 15*15*1.5	317	IPE300		317	IPE240	317	BOX 10*10*1	317	BOX 15*15*1.5	317	IPE240
318	IPE300	318	BOX 20*20*1.5	318	BOX 20*20*1.5	318	IPE400			318	IPE270	318	BOX 15*15*1.5	318	BOX 15*15*1.5	318	IPE300		318	IPE240	318	BOX 15*15*1.5	318	BOX 15*15*1.5	318	IPE270
319	IPE240	319	BOX 20*20*1.5	319	BOX 20*20*1.5	319	IPE330			319	IPE220	319	BOX 20*20*1.5	319	BOX 20*20*1.5	319	IPE240		319	IPE200	319	BOX 15*15*1.5	319	BOX 15*15*1.5	319	IPE220
320	IPE270	320	BOX 20*20*1.5	320	BOX 20*20*1.5	320	IPE400			320	IPE270	320	BOX 15*15*1.5	320	BOX 15*15*1.5	320	IPE300		320	IPE240	320	BOX 10*10*1	320	BOX 15*15*1.5	320	IPE240
321	IPE300	321	BOX 20*20*1.5	321	BOX 20*20*1.5	321	IPE400			321	IPE270	321	BOX 15*15*1.5	321	BOX 15*15*1.5	321	IPE300		321	IPE240	321	BOX 15*15*1.5	321	BOX 15*15*1.5	321	IPE270
322	IPE240	322	BOX 20*20*1.5	322	BOX 20*20*1.5	322	IPE330			322	IPE220	322	BOX 20*20*1.5	322	BOX 20*20*2	322	IPE240		322	IPE220	322	BOX 15*15*1.5	322	BOX 15*15*1.5	322	IPE220
323	IPE300	323	BOX 20*20*1.5	323	BOX 20*20*1.5	323	IPE400			323	IPE300	323	BOX 15*15*1.5	323	BOX 15*15*1.5	323	IPE300		323	IPE270	323	BOX 10*10*1	323	BOX 15*15*1.5	323	IPE240
324	IPE300	324	BOX 20*20*1.5	324	BOX 20*20*1.5	324	IPE400			324	IPE300	324	BOX 15*15*1.5	324	BOX 15*15*1.5	324	IPE300		324	IPE270	324	BOX 15*15*1.5	324	BOX 15*15*1.5	324	IPE270
325	IPE240	325	BOX 20*20*1.5	325	BOX 20*20*2.5	325	IPE330			325	IPE240	325	BOX 20*20*1.5	325	BOX 20*20*2	325	IPE240		325	IPE220	325	BOX 15*15*1.5	325	BOX 15*15*2	325	IPE220
326	IPE300	326	BOX 20*20*1.5	326	BOX 20*20*1.5	326	IPE400			326	IPE300	326	BOX 20*20*1.5	326	BOX 15*15*1.5	326	IPE300		326	IPE270	326	BOX 15*15*1.5	326	BOX 15*15*1.5	326	IPE240
327	IPE300	327	BOX 20*20*1.5	327	BOX 20*20*2.5	327	IPE400			327	IPE270	327	BOX 20*20*1.5	327	BOX 20*20*1.5	327	IPE300		327	IPE240	327	BOX 15*15*1.5	327	BOX 15*15*1.5	327	IPE270
328	IPE240	328	BOX 20*20*1.5	328	BOX 20*20*2.5	328	BOX 25*25*2			328	IPE220	328	BOX 20*20*1.5	328	BOX 20*20*2	328	BOX 20*20*1.5		328	IPE200	328	BOX 15*15*1.5	328	BOX 15*15*2	328	BOX 15*15*1.5
329	IPE270	329	BOX 20*20*1.5	329	BOX 20*20*1.5	329	BOX 20*20*2			329	IPE270	329	BOX 15*15*1.5	329	BOX 15*15*1.5	329	BOX 15*15*1.5		329	IPE240	329	BOX 15*15*1.5	329	BOX 15*15*1.5	329	BOX 15*15*1.5
330	IPE300	330	BOX 20*20*1.5	330	BOX 20*20*2.5	330	BOX 25*25*2			330	IPE270	330	BOX 15*15*1.5	330	BOX 20*20*1.5	330	BOX 20*20*2		330	IPE240	330	BOX 15*15*1.5	330	BOX 15*15*1.5	330	BOX 15*15*2
331	IPE240	331	BOX 20*20*1.5	331	BOX 20*20*2.5	331	BOX 25*25*2			331	IPE220	331	BOX 20*20*1.5	331	BOX 20*20*2	331	BOX 20*20*1.5		331	IPE200	331	BOX 15*15*1.5	331	BOX 15*15*2	331	BOX 15*15*1.5
332	IPE270	332	BOX 20*20*1.5	332	BOX 20*20*1.5	332	BOX 20*20*2			332	IPE270	332	BOX 15*15*1.5	332	BOX 15*15*1.5	332	BOX 15*15*1.5		332	IPE240	332	BOX 10*10*1	332	BOX 15*15*1.5	332	BOX 15*15*1.5
333	IPE300	333	BOX 20*20*1.5	333	BOX 20*20*2.5	333	BOX 25*25*2			333	IPE270	333	BOX 15*15*1.5	333	BOX 20*20*1.5	333	BOX 20*20*2		333	IPE240	333	BOX 15*15*1.5	333	BOX 15*15*1.5	333	BOX 20*20*1.5
334	IPE240	334	BOX 20*20*1.5	334	IPE270	334	BOX 20*20*2.5			334	IPE220	334	BOX 20*20*1.5	334	IPE240	334	BOX 15*15*1.5		334	IPE200	334	BOX 15*15*1.5	334	IPE220	334	BOX 15*15*1.5
335	IPE270	335	BOX 20*20*1.5	335	IPE400	335	BOX 20*20*2			335	IPE270	335	BOX 15*15*1.5	335	IPE270	335	BOX 10*10*1		335	IPE240	335	BOX 10*10*1	335	IPE270	335	BOX 10*10*1
336	IPE300	336	BOX 20*20*1.5	336	IPE360	336	BOX 20*20*2.5			336	IPE270	336	BOX 15*15*1.5	336	IPE270	336	BOX 20*20*1.5		336	IPE240	336	BOX 15*15*1.5	336	IPE270	336	BOX 15*15*1.5
337	IPE240	337	BOX 20*20*1.5	337	IPE270	337	BOX 20*20*2.5			337	IPE220	337	BOX 20*20*1.5	337	IPE240	337	BOX 15*15*1.5		337	IPE200	337	BOX 15*15*1.5	337	IPE220	337	BOX 15*15*1.5
338	IPE270	338	BOX 20*20*1.5	338	IPE400	338	BOX 20*20*2			338	IPE270	338	BOX 15*15*1.5	338	IPE270	338	BOX 15*15*1.5		338	IPE240	338	BOX 10*10*1	338	IPE240	338	BOX 15*15*1.5
339	IPE300	339	BOX 20*20*1.5	339	IPE360	339	BOX 20*20*2.5			339	IPE270	339	BOX 15*15*1.5	339	IPE270	339	BOX 20*20*1.5		339	IPE240	339	BOX 15*15*1.5	339	IPE270	339	BOX 15*15*1.5
340	IPE240	340	BOX 20*20*1.5	340	IPE270	340	BOX 25*25*2			340	IPE220	340	BOX 20*20*1.5	340	IPE240	340	BOX 20*20*1.5		340	IPE200	340	BOX 15*15*1.5	340	IPE220	340	BOX 15*15*1.5
341	IPE270	341	BOX 20*20*1.5	341	IPE400	341	BOX 20*20*2			341	IPE270	341	BOX 15*15*1.5	341	IPE270	341	BOX 15*15*1.5		341	IPE240	341	BOX 10*10*1	341	IPE240	341	BOX 15*15*1.5
342	IPE300	342	BOX 20*20*1.5	342	IPE360	342	BOX 25*25*2			342	IPE270	342	BOX 15*15*1.5	342	IPE270	342	BOX 20*20*2		342	IPE240	342	BOX 15*15*1.5	342	IPE270	342	BOX 15*15*2
343	BOX 20*20*1.5	343	BOX 20*20*1.5	343	IPE270	343	BOX 25*25*2			343	BOX 20*20*1.5	343	BOX 20*20*1.5	343	IPE240	343	BOX 20*20*1.5		343	BOX 15*15*1.5	343	BOX 15*15*1.5	343	IPE220	343	BOX 15*15*1.5
344	BOX 20*20*1.5	344	BOX 20*20*1.5	344	IPE400	344	BOX 20*20*2			344	BOX 20*20*1.5	344	BOX 15*15*1.5	344	IPE270	344	BOX 15*15*1.5		344	BOX 15*15*1.5	344	BOX 10*10*1	344	IPE240	344	BOX 15*15*1.5
345	BOX 20*20*1.5	345	BOX 20*20*1.5	345	IPE360	345	BOX 25*25*2			345	BOX 20*20*1.5	345	BOX 15*15*1.5	345	IPE270	345	BOX 20*20*2		345	BOX 15*15*1.5	345	BOX 15*15*1.5	345	IPE270	345	BOX 20*20*1.5
346	BOX 20*20*1.5	346	BOX 20*20*1.5	346	IPE270	346	IPE330			346	BOX 10*10*1	346	BOX 20*20*1.5	346	IPE240	346	IPE240		346	BOX 10*10*1	346	BOX 15*15*1.5	346	IPE220	346	IPE220
347	BOX 20*20*1.5	347	BOX 20*20*1.5	347	IPE400	347	IPE400			347	BOX 15*15*1.5	347	BOX 15*15*1.5	347	IPE270	347	IPE300		347	BOX 15*15*1.5	347	BOX 10*10*1	347	IPE240	347	IPE240
348	BOX 20*20*1.5	348	BOX 20*20*1.5	348	IPE360	348	IPE400			348	BOX 20*20*1.5	348	BOX 15*15*1.5	348	IPE270	348	IPE300		348	BOX 15*15*1.5	348	BOX 15*15*1.5	348	IPE270	348	IPE270
349	BOX 20*20*1.5	349	BOX 20*20*1.5	349	IPE270	349	IPE330			349	BOX 10*10*1	349	BOX 20*20*1.5	349	IPE240	349	IPE240		349	BOX 10*10*1	349	BOX 15*15*1.5	349	IPE220	349	IPE220
350	BOX 20*20*1.5	350	BOX 20*20*1.5	350	IPE400	350	IPE400			350	BOX 15*15*1.5	350	BOX 15*15*1.5	350	IPE270	350	IPE300		350	BOX 15*15*1.5	350	BOX 10*10*1	350	IPE270	350	IPE240
351	BOX 20*20*1.5	351	BOX 20*20*1.5	351	IPE360	351	IPE400			351	BOX 20*20*1.5	351	BOX 15*15*1.5	351	IPE270	351	IPE300		351	BOX 15*15*1.5	351	BOX 15*15*1.5	351	IPE270	351	IPE270
352	BOX 20*20*1.5	352	BOX 20*20*1.5	352	IPE270	352	IPE330			352	BOX 10*10*1	352	BOX 20*20*1.5	352	IPE240	352	IPE240		352	BOX 10*10*1	352	BOX 15*15*1.5	352	IPE220	352	IPE220
353	BOX 20*20*1.5	353	BOX 20*20*1.5	353	IPE400	353	IPE400			353	BOX 15*15*1.5	353	BOX 15*15*1.5	353	IPE270	353	IPE300		353	BOX 15*15*1.5	353	BOX 10*10*1	353	IPE240	353	IPE270
354	BOX 20*20*1.5	354	BOX 20*20*1.5	354	IPE360	354	IPE400			354	BOX 20*20*1.5	354	BOX 15*15*1.5	354	IPE270	354	IPE300		354	BOX 15*15*1.5	354	BOX 15*15*1.5	354	IPE270	354	IPE270
355	BOX 20*20*1.5	355	BOX 20*20*1.5	355	IPE270	355	IPE330			355	BOX 10*10*1	355	BOX 20*20*1.5	355	IPE240	355	IPE240		355	BOX 10*10*1	355	BOX 15*15*1.5	355	IPE220	355	IPE220
356	BOX 20*20*1.5	356	BOX 20*20*1.5	356	IPE400	356	IPE400			356	BOX 15*15*1.5	356	BOX 15*15*1.5	356	IPE270	356	IPE300		356	BOX 15*15*1.5	356	BOX 10*10*1	356	IPE240	356	IPE240
357	BOX 20*20*1.5	357	BOX 20*20*1.5	357	IPE360	357	IPE400			357	BOX 20*20*1.5	357	BOX 15*15*1.5	357	IPE270	357	IPE300		357	BOX 15*15*1.5	357	BOX 15*15*1.5	357	IPE270	357	IPE270
358	BOX 20*20*1.5	358	BOX 20*20*1.5	358	IPE270	358	IPE330			358	BOX 10*10*1	358	BOX 20*20*1.5	358	IPE240	358	IPE240		358	BOX 10*10*1	358	BOX 15*15*1.5	358	IPE220	358	IPE220
359	BOX 20*20*1.5	359	BOX 20*20*1.5	359	IPE400	359	IPE400			359	BOX 15*15*1.5	359	BOX 15*15*1.5	359	IPE270	359	IPE300		359	BOX 15*15*1.5	359	BOX 15*15*1.5	359	IPE240	359	IPE240
360	BOX 20*20*1.5	360	BOX 20*20*1.5	360	IPE360	360	IPE400			360	BOX 20*20*1.5	360	BOX 15*15*1.5	360	IPE270	360	IPE300		360	BOX 15*15*1.5	360	BOX 15*15*1.5	360	IPE270	360	IPE270
361	BOX 20*20*1.5	361	BOX 20*20*1.5	361	IPE270	361	IPE330			361	BOX 20*20*1.5	361	BOX 20*20*1.5	361	IPE240	361	IPE240		361	BOX 15*15*1.5	361	BOX 15*15*1.5	361	IPE220	361	IPE220
362	BOX 20*20*1.5	362	BOX 20*20*1.5	362	IPE400	362	IPE400			362	BOX 20*20*1.5	362	BOX 15*15*1.5	362	IPE270	362	IPE300		362	BOX 15*15*1.5	362	BOX 15*15*1.5	362	IPE240	362	IPE240
363	BOX 20*20*1.5	363	BOX 20*20*1.5	363	IPE360	363	IPE400			363	BOX 20*20*1.5	363	BOX 20*20*1.5	363	IPE270	363	IPE300		363	BOX 15*15*1.5	363	BOX 20*20*1.5	363	IPE270	363	IPE270
364	BOX 20*20*1.5	364	BOX 20*20*1.5	364	BOX 20*20*2.5	364	IPE330			364	BOX 15*15*1.5	364	BOX 20*20*1.5	364	BOX 20*20*1.5	364	IPE240		364	BOX 15*15*1.5	364	BOX 15*15*1.5	364	BOX 15*15*1.5	364	IPE220
365	BOX 20*20*1.5	365	BOX 20*20*1.5	365	BOX 20*20*1.5	365	IPE400			365	BOX 15*15*1.5	365	BOX 15*15*1.5	365	BOX 15*15*1.5	365	IPE300		365	BOX 15*15*1.5	365	BOX 15*15*1.5	365	BOX 15*15*1.5	365	IPE240
366	BOX 20*20*1.5	366	BOX 20*20*1.5	366	BOX 20*20*2.5	366	IPE400			366	BOX 20*20*1.5	366	BOX 15*15*1.5	366	BOX 20*20*2	366	IPE300		366	BOX 15*15*1.5	366	BOX 15*15*1.5	366	BOX 15*15*2	366	IPE270
367	BOX 20*20*1.5	367	BOX 20*20*1.5	367	BOX 20*20*2.5	367	IPE330			367	BOX 20*20*1.5	367	BOX 20*20*1.5	367	BOX 20*20*1.5	367	IPE240		367	BOX 15*15*1.5	367	BOX 15*15*1.5	367	BOX 15*15*1.5	367	IPE220
368	BOX 20*20*1.5	368	BOX 20*20*1.5	368	BOX 20*20*1.5	368	IPE400			368	BOX 20*20*1.5	368	BOX 15*15*1.5	368	BOX 15*15*1.5	368	IPE300		368	BOX 15*15*1.5	368	BOX 15*15*1.5	368	BOX 15*15*1.5	368	IPE240
369	BOX 20*20*1.5	369	BOX 20*20*1.5	369	BOX 20*20*2.5	369	IPE400			369	BOX 20*20*1.5	369	BOX 15*15*1.5	369	BOX 20*20*2	369	IPE300		369	BOX 15*15*1.5	369	BOX 15*15*1.5	369	BOX 15*15*2	369	IPE270
370	BOX 20*20*1.5	370	BOX 20*20*1.5	370	BOX 20*20*1.5	370	IPE330			370	BOX 20*20*1.5	370	BOX 20*20*1.5	370	BOX 15*15*1.5	370	IPE240		370	BOX 15*15*1.5	370	BOX 15*15*1.5	370	BOX 15*15*1.5	370	IPE220
371	BOX 20*20*1.5	371	BOX 20*20*1.5	371	BOX 20*20*1.5	371	IPE400			371	BOX 20*20*1.5	371	BOX 15*15*1.5	371	BOX 15*15*1.5	371	IPE300		371	BOX 15*15*1.5	371	BOX 15*15*1.5	371	BOX 10*10*1	371	IPE240
372	BOX 20*20*1.5	372	BOX 20*20*1.5	372	BOX 20*20*1.5	372	IPE400			372	BOX 20*20*1.5	372	BOX 15*15*1.5	372	BOX 20*20*1.5	372	IPE300		372	BOX 15*15*1.5	372	BOX 15*15*1.5	372	BOX 15*15*1.5	372	IPE270
373	BOX 20*20*1.5	373	BOX 20*20*1.5	373	BOX 20*20*1.5	373	IPE330			373	BOX 20*20*1.5	373	BOX 20*20*1.5	373	BOX 15*15*1.5	373	IPE240		373	BOX 15*15*1.5	373	BOX 15*15*1.5	373	BOX 15*15*1.5	373	IPE220
374	BOX 20*20*1.5	374	BOX 20*20*1.5	374	BOX 20*20*1.5	374	IPE400			374	BOX 20*20*1.5	374	BOX 15*15*1.5	374	BOX 15*15*1.5	374	IPE300		374	BOX 15*15*1.5	374	BOX 15*15*1.5	374	BOX 10*10*1	374	IPE270
375	BOX 20*20*1.5	375	BOX 20*20*1.5	375	BOX 20*20*1.5	375	IPE400			375	BOX 20*20*1.5	375	BOX 15*15*1.5	375	BOX 20*20*1.5	375	IPE300		375	BOX 15*15*1.5	375	BOX 15*15*1.5	375	BOX 15*15*1.5	375	IPE270
376	BOX 20*20*1.5	376	BOX 20*20*1.5	376	BOX 20*20*2.5	376	BOX 20*20*2			376	BOX 20*20*1.5	376	BOX 20*20*1.5	376	BOX 20*20*1.5	376	BOX 15*15*1.5		376	BOX 15*15*1.5	376	BOX 15*15*1.5	376	BOX 15*15*1.5	376	BOX 15*15*1.5
377	BOX 20*20*1.5	377	BOX 20*20*1.5	377	BOX 20*20*1.5	377	BOX 25*25*2			377	BOX 20*20*1.5	377	BOX 15*15*1.5	377	BOX 15*15*1.5	377	BOX 20*20*1.5		377	BOX 15*15*1.5	377	BOX 15*15*1.5	377	BOX 15*15*1.5	377	BOX 15*15*1.5
378	BOX 20*20*1.5	378	BOX 20*20*1.5	378	BOX 20*20*2.5	378	BOX 25*25*2			378	BOX 20*20*1.5	378	BOX 15*15*1.5	378	BOX 20*20*2	378	BOX 20*20*2		378	BOX 15*15*1.5	378	BOX 15*15*1.5	378	BOX 15*15*2	378	BOX 15*15*2
379	BOX 20*20*1.5	379	BOX 20*20*1.5	379	BOX 20*20*2.5	379	BOX 20*20*2			379	BOX 20*20*1.5	379	BOX 20*20*1.5	379	BOX 20*20*1.5	379	BOX 15*15*1.5		379	BOX 15*15*1.5	379	BOX 15*15*1.5	379	BOX 15*15*1.5	379	BOX 15*15*1.5
380	BOX 20*20*1.5	380	BOX 20*20*1.5	380	BOX 20*20*1.5	380	BOX 20*20*2.5			380	BOX 20*20*1.5	380	BOX 15*15*1.5	380	BOX 15*15*1.5	380	BOX 15*15*1.5		380	BOX 15*15*1.5	380	BOX 15*15*1.5	380	BOX 15*15*1.5	380	BOX 15*15*1.5
381	BOX 20*20*1.5	381	BOX 20*20*1.5	381	BOX 20*20*2.5	381	BOX 20*20*2.5			381	BOX 20*20*1.5	381	BOX 15*15*1.5	381	BOX 20*20*2	381	BOX 20*20*1.5		381	BOX 15*15*1.5	381	BOX 15*15*1.5	381	BOX 15*15*2	381	BOX 15*15*1.5
382	BOX 20*20*1.5	382	BOX 20*20*1.5	382	IPE270	382	BOX 20*20*2			382	BOX 15*15*1.5	382	BOX 20*20*1.5	382	IPE240	382	BOX 15*15*1.5		382	BOX 15*15*1.5	382	BOX 15*15*1.5	382	IPE220	382	BOX 15*15*1.5
383	BOX 20*20*1.5	383	BOX 20*20*1.5	383	IPE400	383	BOX 25*25*2			383	BOX 15*15*1.5	383	BOX 15*15*1.5	383	IPE270	383	BOX 20*20*1.5		383	BOX 15*15*1.5	383	BOX 15*15*1.5	383	IPE240	383	BOX 15*15*1.5
384	BOX 20*20*1.5	384	BOX 20*20*1.5	384	IPE360	384	BOX 25*25*2			384	BOX 20*20*1.5	384	BOX 20*20*1.5	384	IPE270	384	BOX 20*20*2		384	BOX 15*15*1.5	384	BOX 15*15*1.5	384	IPE270	384	BOX 15*15*2
385	IPE240	385	BOX 20*20*1.5	385	IPE270	385	BOX 20*20*2			385	IPE220	385	BOX 20*20*1.5	385	IPE240	385	BOX 15*15*1.5		385	IPE200	385	BOX 15*15*1.5	385	IPE220	385	BOX 15*15*1.5
386	IPE240	386	BOX 20*20*1.5	386	IPE400	386	BOX 25*25*2			386	IPE220	386	BOX 15*15*1.5	386	IPE270	386	BOX 20*20*1.5		386	IPE200	386	BOX 15*15*1.5	386	IPE240	386	BOX 15*15*1.5
387	IPE240	387	BOX 20*20*1.5	387	IPE360	387	BOX 25*25*2			387	IPE220	387	BOX 20*20*1.5	387	IPE270	387	BOX 20*20*2		387	IPE200	387	BOX 15*15*1.5	387	IPE270	387	BOX 15*15*2
388	IPE240	388	IPE270	388	IPE270	388	BOX 20*20*2			388	IPE220	388	IPE240	388	IPE240	388	BOX 15*15*1.5		388	IPE200	388	IPE220	388	IPE220	388	BOX 15*15*1.5
389	IPE270	389	IPE360	389	IPE400	389	BOX 20*20*2.5			389	IPE270	389	IPE270	389	IPE270	389	BOX 15*15*1.5		389	IPE240	389	IPE270	389	IPE270	389	BOX 15*15*1.5
390	IPE270	390	IPE360	390	IPE360	390	BOX 20*20*2.5			390	IPE270	390	IPE270	390	IPE270	390	BOX 20*20*1.5		390	IPE240	390	IPE270	390	IPE270	390	BOX 15*15*1.5
391	IPE270	391	IPE270	391	IPE270	391	BOX 20*20*2			391	IPE270	391	IPE240	391	IPE240	391	BOX 15*15*1.5		391	IPE240	391	IPE220	391	IPE220	391	BOX 15*15*1.5
392	IPE270	392	IPE360	392	IPE400	392	BOX 25*25*2			392	IPE270	392	IPE270	392	IPE270	392	BOX 20*20*1.5		392	IPE240	392	IPE270	392	IPE240	392	BOX 15*15*1.5
393	IPE300	393	IPE360	393	IPE360	393	BOX 25*25*2			393	IPE270	393	IPE270	393	IPE270	393	BOX 20*20*2		393	IPE240	393	IPE270	393	IPE270	393	BOX 15*15*2
394	IPE300	394	IPE270	394	IPE270	394	IPE330			394	IPE270	394	IPE240	394	IPE240	394	IPE240		394	IPE240	394	IPE220	394	IPE220	394	IPE220
395	IPE300	395	IPE360	395	IPE400	395	IPE400			395	IPE270	395	IPE270	395	IPE270	395	IPE300		395	IPE240	395	IPE240	395	IPE240	395	IPE270
396	IPE300	396	IPE360	396	IPE360	396	IPE400			396	IPE270	396	IPE270	396	IPE270	396	IPE300		396	IPE240	396	IPE270	396	IPE270	396	IPE270
398	BOX 20*20*1.5	397	IPE270	397	IPE270	397	IPE330			398	BOX 20*20*1.5	397	IPE240	397	IPE240	397	IPE240		398	BOX 15*15*1.5	397	IPE220	397	IPE220	397	IPE220
399	BOX 20*20*1.5	398	IPE360	398	IPE400	398	IPE400			399	BOX 15*15*1.5	398	IPE300	398	IPE300	398	IPE300		399	BOX 15*15*1.5	398	IPE270	398	IPE240	398	IPE240
400	BOX 20*20*1.5	399	IPE360	399	IPE360	399	IPE400			400	BOX 10*10*1	399	IPE300	399	IPE300	399	IPE300		400	BOX 10*10*1	399	IPE270	399	IPE270	399	IPE270
		400	IPE270	400	IPE270	400	IPE330					400	IPE240	400	IPE240	400	IPE240				400	IPE220	400	IPE220	400	IPE220
		401	IPE360	401	IPE400	401	IPE400					401	IPE270	401	IPE270	401	IPE300				401	IPE240	401	IPE240	401	IPE240
		402	IPE360	402	IPE360	402	IPE400					402	IPE270	402	IPE270	402	IPE300				402	IPE270	402	IPE270	402	IPE270
		403	BOX 20*20*1.5	403	IPE270	403	IPE330					403	BOX 20*20*1.5	403	IPE240	403	IPE240				403	BOX 15*15*1.5	403	IPE220	403	IPE220
		404	BOX 20*20*1.5	404	IPE400	404	IPE400					404	BOX 15*15*1.5	404	IPE270	404	IPE300				404	BOX 15*15*1.5	404	IPE240	404	IPE240
		405	BOX 20*20*1.5	405	IPE360	405	IPE400					405	BOX 15*15*1.5	405	IPE270	405	IPE300				405	BOX 15*15*1.5	405	IPE270	405	IPE270
		406	BOX 20*20*1.5	406	IPE270	406	IPE330					406	BOX 20*20*2	406	IPE240	406	IPE240				406	BOX 15*15*1.5	406	IPE220	406	IPE220
		407	BOX 20*20*1.5	407	IPE400	407	IPE400					407	BOX 20*20*1.5	407	IPE270	407	IPE300				407	BOX 15*15*1.5	407	IPE240	407	IPE240
		408	BOX 20*20*1.5	408	IPE360	408	IPE400					408	BOX 20*20*1.5	408	IPE270	408	IPE300				408	BOX 15*15*1.5	408	IPE270	408	IPE270
		409	BOX 20*20*1.5	409	IPE270	409	IPE330					409	BOX 20*20*1.5	409	IPE240	409	IPE240				409	BOX 15*15*1.5	409	IPE220	409	IPE220
		410	BOX 20*20*1.5	410	IPE400	410	IPE400					410	BOX 15*15*1.5	410	IPE270	410	IPE300				410	BOX 15*15*1.5	410	IPE270	410	IPE270
		411	BOX 20*20*1.5	411	IPE360	411	IPE400					411	BOX 15*15*1.5	411	IPE270	411	IPE300				411	BOX 15*15*1.5	411	IPE270	411	IPE270
				412	BOX 20*20*1.5	412	IPE330							412	BOX 15*15*1.5	412	IPE240						412	BOX 15*15*1.5	412	IPE220
				413	BOX 20*20*2.5	413	IPE400							413	BOX 20*20*1.5	413	IPE300						413	BOX 15*15*1.5	413	IPE240
				414	BOX 20*20*2.5	414	IPE400							414	BOX 20*20*2	414	IPE300						414	BOX 15*15*2	414	IPE270
				415	BOX 20*20*1.5	415	IPE330							415	BOX 20*20*1.5	415	IPE240						415	BOX 15*15*1.5	415	IPE220
				416	BOX 20*20*1.5	416	IPE400							416	BOX 20*20*1.5	416	IPE300						416	BOX 15*15*1.5	416	IPE240
				417	BOX 20*20*1.5	417	IPE400							417	BOX 20*20*1.5	417	IPE300						417	BOX 15*15*1.5	417	IPE270
				418	BOX 20*20*1.5	418	IPE330							418	BOX 15*15*1.5	418	IPE240						418	BOX 15*15*1.5	418	IPE220
				419	BOX 20*20*2.5	419	IPE400							419	BOX 20*20*2.5	419	IPE300						419	BOX 15*15*1.5	419	IPE270
				420	BOX 20*20*2.5	420	IPE400							420	BOX 20*20*2	420	IPE300						420	BOX 15*15*2	420	IPE270
				421	BOX 20*20*1.5	421	IPE330							421	BOX 15*15*1.5	421	IPE240						421	BOX 15*15*1.5	421	IPE220
				422	BOX 20*20*2.5	422	IPE400							422	BOX 20*20*1.5	422	IPE300						422	BOX 15*15*1.5	422	IPE240
				423	BOX 20*20*2.5	423	IPE400							423	BOX 20*20*2	423	IPE300						423	BOX 15*15*2	423	IPE270
				424	BOX 20*20*1.5	424	BOX 20*20*2							424	BOX 15*15*1.5	424	BOX 15*15*1.5						424	BOX 10*10*1	424	BOX 15*15*1.5
				425	BOX 20*20*1.5	425	BOX 25*25*2							425	BOX 15*15*1.5	425	BOX 20*20*1.5						425	BOX 15*15*1.5	425	BOX 15*15*1.5
				426	BOX 20*20*1.5	426	BOX 25*25*2							426	BOX 20*20*1.5	426	BOX 20*20*2						426	BOX 15*15*1.5	426	BOX 15*15*2
				427	BOX 20*20*1.5	427	BOX 20*20*2							427	BOX 15*15*1.5	427	BOX 10*10*1						427	BOX 15*15*1.5	427	BOX 10*10*1
				428	BOX 20*20*2.5	428	BOX 25*25*2							428	BOX 20*20*1.5	428	BOX 20*20*1.5						428	BOX 15*15*1.5	428	BOX 15*15*1.5
				429	BOX 20*20*2.5	429	BOX 25*25*2							429	BOX 20*20*2	429	BOX 20*20*2						429	BOX 15*15*2	429	BOX 20*20*1.5
						430	BOX 20*20*2									430	BOX 15*15*1.5								430	BOX 15*15*1.5
						431	BOX 20*20*2.5									431	BOX 15*15*1.5								431	BOX 15*15*1.5
						432	BOX 20*20*2.5									432	BOX 20*20*1.5								432	BOX 15*15*1.5
						433	BOX 20*20*2									433	BOX 15*15*1.5								433	BOX 15*15*1.5
						434	BOX 20*20*2.5									434	BOX 15*15*1.5								434	BOX 15*15*1.5
						435	BOX 20*20*2.5									435	BOX 20*20*1.5								435	BOX 15*15*2
						436	BOX 20*20*2									436	BOX 15*15*1.5								436	BOX 15*15*1.5
						437	BOX 25*25*2									437	BOX 20*20*1.5								437	BOX 15*15*1.5
						438	BOX 25*25*2									438	BOX 20*20*2								438	BOX 15*15*2
						439	BOX 20*20*2									439	BOX 10*10*1								439	BOX 10*10*1
						440	BOX 25*25*2									440	BOX 20*20*1.5								440	BOX 15*15*1.5
						441	BOX 25*25*2									441	BOX 20*20*2								441	BOX 20*20*1.5

## Sheet: FIGURES 3 TI
							INTENSITY TORSION			SITE																INTENSITY TORSION			SITE																INTENSITY TORSION			SITE
							REGULAR		LS	CS	GS														1.25	1.25	1.23	LS	CS	GS														1.43	1.33	1.33	LS	CS	GS
																		3D MODEL																			3D MODEL
																		FLOOR 1																			FLOOR 1
																		FLOOR 2																			FLOOR 2
																		FLOOR 3																			FLOOR 3
																		ELEVATION 1																			ELEVATION 1
																		ELEVATION 2																			ELEVATION 2
																		ELEVATION 3																			ELEVATION 3
																		ELEVATION 4																			ELEVATION 4
																		ELEVATION 5
																																					ELEVATION 5
																		ELEVATION 6
																																					ELEVATION 6
																		ELEVATION 7
																																					ELEVATION 7
																																					ELEVATION 8
																																					ELEVATION 9
																																					ELEVATION 10
																																					ELEVATION 11

## Sheet: 6 STOREY TI
		LOS ANGELES SITE									CALIFORNIA SITE									GEORGIA SITE
	REGULAR	TORSION	1.26	TORSION	1.45	TORSION	1.58			REGULAR	TORSION	1.25	TORSION	1.42	TORSION	1.46			REGULAR	TORSION	1.25	TORSION	1.36	TORSION	1.4
Frame	DesignSect	Frame	DesignSect	Frame	DesignSect	Frame	DesignSect		Frame	DesignSect	Frame	DesignSect	Frame	DesignSect	Frame	DesignSect		Frame	DesignSect	Frame	DesignSect	Frame	DesignSect	Frame	DesignSect
1	IPE400	1	IPE500	1	IPE550	1	IPE550		1	IPE330	1	IPE270	1	IPE300	1	IPE300		1	IPE240	1	IPE270	1	IPE220	1	IPE270
2	IPE400	2	IPE450	2	IPE500	2	IPE450		2	IPE300	2	IPE330	2	IPE330	2	IPE330		2	IPE240	2	IPE220	2	IPE300	2	IPE330
3	IPE450	3	IPE400	3	IPE450	3	IPE450		3	IPE270	3	IPE300	3	IPE330	3	IPE330		3	IPE240	3	IPE220	3	IPE220	3	IPE270
4	IPE400	4	IPE500	4	IPE550	4	IPE550		4	IPE330	4	IPE270	4	IPE300	4	IPE300		4	IPE270	4	IPE270	4	IPE270	4	IPE270
5	IPE450	5	IPE450	5	IPE500	5	IPE450		5	IPE300	5	IPE330	5	IPE330	5	IPE330		5	IPE270	5	IPE270	5	IPE300	5	IPE330
6	IPE450	6	IPE400	6	IPE450	6	IPE450		6	IPE270	6	IPE300	6	IPE330	6	IPE330		6	IPE270	6	IPE270	6	IPE270	6	IPE270
7	IPE400	7	IPE500	7	IPE550	7	IPE550		7	IPE330	7	IPE270	7	IPE300	7	IPE300		7	IPE240	7	IPE270	7	IPE220	7	IPE270
8	IPE400	8	IPE450	8	IPE500	8	IPE450		8	IPE300	8	IPE330	8	IPE330	8	IPE330		8	IPE240	8	IPE220	8	IPE300	8	IPE330
9	IPE450	9	IPE400	9	IPE450	9	IPE450		9	IPE270	9	IPE300	9	IPE330	9	IPE330		9	IPE240	9	IPE220	9	IPE220	9	IPE270
10	IPE400	10	IPE500	10	IPE550	10	IPE550		10	IPE330	10	IPE270	10	IPE300	10	IPE300		10	IPE270	10	IPE270	10	IPE270	10	IPE270
11	IPE450	11	IPE450	11	IPE500	11	IPE450		11	IPE300	11	IPE330	11	IPE330	11	IPE330		11	IPE270	11	IPE270	11	IPE300	11	IPE330
12	IPE450	12	IPE400	12	IPE450	12	IPE450		12	IPE270	12	IPE300	12	IPE330	12	IPE330		12	IPE270	12	IPE270	12	IPE270	12	IPE270
13	IPE400	13	IPE500	13	IPE550	13	IPE550		13	IPE330	13	IPE270	13	IPE300	13	IPE300		13	IPE240	13	IPE270	13	IPE220	13	IPE270
14	IPE400	14	IPE450	14	IPE500	14	IPE450		14	IPE300	14	IPE330	14	IPE330	14	IPE330		14	IPE240	14	IPE220	14	IPE300	14	IPE330
15	IPE450	15	IPE400	15	IPE450	15	IPE450		15	IPE270	15	IPE300	15	IPE330	15	IPE330		15	IPE240	15	IPE220	15	IPE220	15	IPE270
16	IPE400	16	IPE500	16	IPE550	16	IPE550		16	IPE330	16	IPE270	16	IPE300	16	IPE300		16	IPE270	16	IPE270	16	IPE240	16	IPE270
17	IPE450	17	IPE450	17	IPE500	17	IPE450		17	IPE300	17	IPE330	17	IPE330	17	IPE330		17	IPE270	17	IPE270	17	IPE300	17	IPE330
18	IPE450	18	IPE400	18	IPE450	18	IPE450		18	IPE270	18	IPE300	18	IPE330	18	IPE330		18	IPE270	18	IPE270	18	IPE240	18	IPE270
19	IPE400	19	IPE500	19	IPE550	19	IPE550		19	IPE330	19	IPE270	19	IPE300	19	IPE300		19	IPE240	19	IPE270	19	IPE240	19	IPE270
20	IPE400	20	IPE450	20	IPE500	20	IPE450		20	IPE300	20	IPE330	20	IPE330	20	IPE330		20	IPE240	20	IPE220	20	IPE300	20	IPE330
21	IPE450	21	IPE400	21	IPE450	21	IPE450		21	IPE270	21	IPE300	21	IPE330	21	IPE330		21	IPE240	21	IPE220	21	IPE240	21	IPE270
22	IPE400	22	IPE500	22	IPE550	22	IPE550		22	IPE330	22	IPE270	22	IPE300	22	IPE300		22	IPE240	22	IPE270	22	IPE240	22	IPE270
23	IPE400	23	IPE450	23	IPE500	23	IPE450		23	IPE300	23	IPE330	23	IPE330	23	IPE330		23	IPE240	23	IPE270	23	IPE300	23	IPE330
24	IPE450	24	IPE400	24	IPE450	24	IPE450		24	IPE270	24	IPE300	24	IPE330	24	IPE330		24	IPE240	24	IPE270	24	IPE240	24	IPE270
25	IPE400	25	IPE500	25	IPE550	25	IPE550		25	IPE330	25	IPE270	25	IPE300	25	IPE300		25	IPE240	25	IPE270	25	IPE240	25	IPE270
26	IPE400	26	IPE450	26	IPE500	26	IPE450		26	IPE300	26	IPE330	26	IPE330	26	IPE330		26	IPE240	26	IPE270	26	IPE300	26	IPE330
27	IPE450	27	IPE400	27	IPE450	27	IPE450		27	IPE270	27	IPE300	27	IPE330	27	IPE330		27	IPE240	27	IPE270	27	IPE240	27	IPE270
28	IPE400	28	IPE500	28	IPE550	28	IPE550		28	IPE330	28	IPE270	28	IPE300	28	IPE300		28	IPE240	28	IPE270	28	IPE240	28	IPE270
29	IPE400	29	IPE450	29	IPE500	29	IPE450		29	IPE300	29	IPE330	29	IPE330	29	IPE330		29	IPE240	29	IPE240	29	IPE300	29	IPE330
30	IPE450	30	IPE400	30	IPE450	30	IPE450		30	IPE270	30	IPE300	30	IPE330	30	IPE330		30	IPE240	30	IPE240	30	IPE240	30	IPE270
31	IPE400	31	IPE500	31	IPE550	31	IPE550		31	IPE330	31	IPE270	31	IPE300	31	IPE300		31	IPE240	31	IPE270	31	IPE240	31	IPE270
32	IPE400	32	IPE450	32	IPE500	32	IPE450		32	IPE300	32	IPE330	32	IPE330	32	IPE330		32	IPE240	32	IPE240	32	IPE300	32	IPE330
33	IPE450	33	IPE400	33	IPE450	33	IPE450		33	IPE270	33	IPE300	33	IPE330	33	IPE330		33	IPE240	33	IPE240	33	IPE240	33	IPE270
34	IPE400	34	IPE500	34	IPE550	34	IPE550		34	IPE330	34	IPE270	34	IPE300	34	IPE300		34	IPE240	34	IPE270	34	IPE240	34	IPE270
35	IPE400	35	IPE450	35	IPE500	35	IPE450		35	IPE300	35	IPE330	35	IPE330	35	IPE330		35	IPE240	35	IPE240	35	IPE300	35	IPE330
36	IPE450	36	IPE400	36	IPE450	36	IPE450		36	IPE270	36	IPE300	36	IPE330	36	IPE330		36	IPE240	36	IPE240	36	IPE240	36	IPE270
37	IPE400	37	IPE500	37	IPE550	37	IPE550		37	IPE330	37	IPE270	37	IPE300	37	IPE300		37	IPE240	37	IPE270	37	IPE240	37	IPE270
38	IPE400	38	IPE450	38	IPE500	38	IPE450		38	IPE300	38	IPE330	38	IPE330	38	IPE330		38	IPE240	38	IPE240	38	IPE300	38	IPE330
39	IPE450	39	IPE400	39	IPE450	39	IPE450		39	IPE270	39	IPE300	39	IPE330	39	IPE330		39	IPE240	39	IPE240	39	IPE240	39	IPE270
40	IPE400	40	IPE500	40	IPE550	40	IPE550		40	IPE330	40	IPE270	40	IPE300	40	IPE300		40	IPE240	40	IPE270	40	IPE240	40	IPE270
41	IPE400	41	IPE450	41	IPE500	41	IPE450		41	IPE300	41	IPE330	41	IPE330	41	IPE330		41	IPE240	41	IPE240	41	IPE300	41	IPE330
42	IPE450	42	IPE400	42	IPE450	42	IPE450		42	IPE270	42	IPE300	42	IPE330	42	IPE330		42	IPE240	42	IPE240	42	IPE240	42	IPE270
43	IPE400	43	IPE500	43	IPE550	43	IPE550		43	IPE330	43	IPE270	43	IPE300	43	IPE300		43	IPE240	43	IPE270	43	IPE240	43	IPE270
44	IPE400	44	IPE450	44	IPE500	44	IPE450		44	IPE300	44	IPE330	44	IPE330	44	IPE330		44	IPE240	44	IPE240	44	IPE300	44	IPE330
45	IPE450	45	IPE400	45	IPE450	45	IPE450		45	IPE270	45	IPE300	45	IPE330	45	IPE330		45	IPE240	45	IPE240	45	IPE240	45	IPE270
46	IPE400	46	IPE500	46	IPE550	46	IPE550		46	IPE330	46	IPE270	46	IPE300	46	IPE300		46	IPE240	46	IPE270	46	IPE270	46	IPE270
47	IPE400	47	IPE450	47	IPE500	47	IPE450		47	IPE300	47	IPE330	47	IPE330	47	IPE330		47	IPE240	47	IPE270	47	IPE300	47	IPE330
48	IPE450	48	IPE400	48	IPE450	48	IPE450		48	IPE270	48	IPE300	48	IPE330	48	IPE330		48	IPE240	48	IPE270	48	IPE270	48	IPE270
49	IPE400	49	IPE500	49	IPE550	49	IPE550		49	IPE330	49	IPE270	49	IPE300	49	IPE300		49	IPE240	49	IPE270	49	IPE220	49	IPE270
50	IPE400	50	IPE450	50	IPE500	50	IPE450		50	IPE300	50	IPE330	50	IPE330	50	IPE330		50	IPE240	50	IPE270	50	IPE300	50	IPE330
51	IPE450	51	IPE400	51	IPE450	51	IPE450		51	IPE270	51	IPE300	51	IPE330	51	IPE330		51	IPE240	51	IPE270	51	IPE220	51	IPE270
52	IPE400	52	IPE500	52	IPE550	52	IPE550		52	IPE330	52	IPE270	52	IPE300	52	IPE300		52	IPE240	52	IPE270	52	IPE270	52	IPE270
53	IPE400	53	IPE450	53	IPE500	53	IPE450		53	IPE300	53	IPE330	53	IPE330	53	IPE330		53	IPE240	53	IPE240	53	IPE300	53	IPE330
54	IPE450	54	IPE400	54	IPE450	54	IPE450		54	IPE270	54	IPE300	54	IPE330	54	IPE330		54	IPE240	54	IPE240	54	IPE270	54	IPE270
55	IPE400	55	IPE500	55	IPE550	55	IPE550		55	IPE330	55	IPE270	55	IPE300	55	IPE300		55	IPE240	55	IPE270	55	IPE220	55	IPE270
56	IPE400	56	IPE450	56	IPE500	56	IPE450		56	IPE300	56	IPE330	56	IPE330	56	IPE330		56	IPE240	56	IPE240	56	IPE300	56	IPE330
57	IPE450	57	IPE400	57	IPE450	57	IPE450		57	IPE270	57	IPE300	57	IPE330	57	IPE330		57	IPE240	57	IPE240	57	IPE220	57	IPE270
58	IPE400	58	IPE500	58	IPE550	58	IPE550		58	IPE330	58	IPE270	58	IPE300	58	IPE300		58	IPE240	58	IPE270	58	IPE240	58	IPE270
59	IPE400	59	IPE450	59	IPE500	59	IPE450		59	IPE300	59	IPE330	59	IPE330	59	IPE330		59	IPE240	59	IPE240	59	IPE300	59	IPE330
60	IPE450	60	IPE400	60	IPE450	60	IPE450		60	IPE270	60	IPE300	60	IPE330	60	IPE330		60	IPE240	60	IPE240	60	IPE240	60	IPE270
61	IPE400	61	IPE500	61	IPE550	61	IPE550		61	IPE330	61	IPE270	61	IPE300	61	IPE300		61	IPE240	61	IPE270	61	IPE240	61	IPE270
62	IPE400	62	IPE450	62	IPE500	62	IPE450		62	IPE300	62	IPE330	62	IPE330	62	IPE330		62	IPE240	62	IPE240	62	IPE300	62	IPE330
63	IPE450	63	IPE400	63	IPE450	63	IPE450		63	IPE270	63	IPE300	63	IPE330	63	IPE330		63	IPE240	63	IPE240	63	IPE240	63	IPE270
64	IPE400	64	IPE500	64	IPE550	64	IPE550		64	IPE330	64	IPE270	64	IPE300	64	IPE300		64	IPE240	64	IPE270	64	IPE240	64	IPE270
65	IPE400	65	IPE450	65	IPE500	65	IPE450		65	IPE300	65	IPE330	65	IPE330	65	IPE330		65	IPE240	65	IPE240	65	IPE300	65	IPE330
66	IPE450	66	IPE400	66	IPE450	66	IPE450		66	IPE270	66	IPE300	66	IPE330	66	IPE330		66	IPE240	66	IPE240	66	IPE240	66	IPE270
67	IPE400	67	IPE500	67	IPE550	67	IPE550		67	IPE330	67	IPE270	67	IPE300	67	IPE300		67	IPE240	67	IPE270	67	IPE240	67	IPE270
68	IPE400	68	IPE450	68	IPE500	68	IPE450		68	IPE300	68	IPE330	68	IPE330	68	IPE330		68	IPE240	68	IPE240	68	IPE300	68	IPE330
69	IPE450	69	IPE400	69	IPE450	69	IPE450		69	IPE270	69	IPE300	69	IPE330	69	IPE330		69	IPE240	69	IPE240	69	IPE240	69	IPE270
70	IPE400	70	IPE500	70	IPE550	70	IPE550		70	IPE330	70	IPE270	70	IPE300	70	IPE300		70	IPE240	70	IPE270	70	IPE240	70	IPE270
71	IPE400	71	IPE450	71	IPE500	71	IPE450		71	IPE300	71	IPE330	71	IPE330	71	IPE330		71	IPE240	71	IPE240	71	IPE300	71	IPE330
72	IPE450	72	IPE400	72	IPE450	72	IPE450		72	IPE270	72	IPE300	72	IPE330	72	IPE330		72	IPE240	72	IPE270	72	IPE240	72	IPE270
73	IPE400	73	IPE500	73	IPE550	73	IPE550		73	IPE330	73	IPE270	73	IPE300	73	IPE300		73	IPE240	73	IPE270	73	IPE240	73	IPE270
74	IPE400	74	IPE450	74	IPE500	74	IPE450		74	IPE300	74	IPE330	74	IPE330	74	IPE330		74	IPE240	74	IPE220	74	IPE300	74	IPE330
75	IPE450	75	IPE400	75	IPE450	75	IPE450		75	IPE270	75	IPE300	75	IPE330	75	IPE330		75	IPE240	75	IPE220	75	IPE240	75	IPE270
76	IPE400	76	IPE500	76	IPE550	76	IPE550		76	IPE330	76	IPE270	76	IPE300	76	IPE300		76	IPE240	76	IPE270	76	IPE240	76	IPE270
77	IPE400	77	IPE450	77	IPE500	77	IPE450		77	IPE300	77	IPE330	77	IPE330	77	IPE330		77	IPE240	77	IPE270	77	IPE300	77	IPE330
78	IPE450	78	IPE400	78	IPE450	78	IPE450		78	IPE270	78	IPE300	78	IPE330	78	IPE330		78	IPE240	78	IPE270	78	IPE240	78	IPE270
79	IPE400	79	IPE500	79	IPE550	79	IPE550		79	IPE330	79	IPE270	79	IPE300	79	IPE300		79	IPE240	79	IPE270	79	IPE240	79	IPE270
80	IPE400	80	IPE450	80	IPE500	80	IPE450		80	IPE300	80	IPE330	80	IPE330	80	IPE330		80	IPE240	80	IPE240	80	IPE300	80	IPE330
81	IPE450	81	IPE400	81	IPE450	81	IPE450		81	IPE270	81	IPE300	81	IPE330	81	IPE330		81	IPE240	81	IPE240	81	IPE240	81	IPE270
82	IPE400	82	IPE500	82	IPE550	82	IPE550		82	IPE330	82	IPE270	82	IPE300	82	IPE300		82	IPE240	82	IPE270	82	IPE240	82	IPE270
83	IPE400	83	IPE450	83	IPE500	83	IPE450		83	IPE300	83	IPE330	83	IPE330	83	IPE330		83	IPE240	83	IPE240	83	IPE300	83	IPE330
84	IPE450	84	IPE400	84	IPE450	84	IPE450		84	IPE270	84	IPE300	84	IPE330	84	IPE330		84	IPE240	84	IPE240	84	IPE240	84	IPE270
85	IPE400	85	IPE500	85	IPE550	85	IPE550		85	IPE330	85	IPE270	85	IPE300	85	IPE300		85	IPE270	85	IPE270	85	IPE270	85	IPE270
86	IPE400	86	IPE450	86	IPE500	86	IPE450		86	IPE300	86	IPE330	86	IPE330	86	IPE330		86	IPE270	86	IPE240	86	IPE300	86	IPE330
87	IPE450	87	IPE400	87	IPE450	87	IPE450		87	IPE270	87	IPE300	87	IPE330	87	IPE330		87	IPE270	87	IPE240	87	IPE270	87	IPE270
88	IPE400	88	IPE500	88	IPE550	88	IPE550		88	IPE330	88	IPE270	88	IPE300	88	IPE300		88	IPE240	88	IPE270	88	IPE220	88	IPE270
89	IPE450	89	IPE450	89	IPE500	89	IPE450		89	IPE300	89	IPE330	89	IPE330	89	IPE330		89	IPE240	89	IPE240	89	IPE300	89	IPE330
90	IPE450	90	IPE400	90	IPE450	90	IPE450		90	IPE270	90	IPE300	90	IPE330	90	IPE330		90	IPE240	90	IPE240	90	IPE220	90	IPE270
91	IPE400	91	IPE500	91	IPE550	91	IPE550		91	IPE330	91	IPE270	91	IPE300	91	IPE300		91	IPE270	91	IPE270	91	IPE270	91	IPE270
92	IPE400	92	IPE450	92	IPE500	92	IPE450		92	IPE300	92	IPE330	92	IPE330	92	IPE330		92	IPE270	92	IPE240	92	IPE300	92	IPE330
93	IPE450	93	IPE400	93	IPE450	93	IPE450		93	IPE270	93	IPE300	93	IPE330	93	IPE330		93	IPE270	93	IPE240	93	IPE270	93	IPE270
94	IPE400	94	IPE500	94	IPE550	94	IPE550		94	IPE330	94	IPE270	94	IPE300	94	IPE300		94	IPE240	94	IPE270	94	IPE220	94	IPE270
95	IPE450	95	IPE450	95	IPE500	95	IPE450		95	IPE300	95	IPE330	95	IPE330	95	IPE330		95	IPE240	95	IPE240	95	IPE300	95	IPE330
96	IPE450	96	IPE400	96	IPE450	96	IPE450		96	IPE270	96	IPE300	96	IPE330	96	IPE330		96	IPE240	96	IPE240	96	IPE220	96	IPE270
97	IPE400	97	IPE500	97	IPE550	97	IPE550		97	IPE330	97	IPE270	97	IPE300	97	IPE300		97	IPE240	97	IPE270	97	IPE270	97	IPE270
98	IPE400	98	IPE450	98	IPE500	98	IPE450		98	IPE300	98	IPE330	98	IPE330	98	IPE330		98	IPE240	98	IPE240	98	IPE300	98	IPE330
99	IPE450	99	IPE400	99	IPE450	99	IPE450		99	IPE270	99	IPE300	99	IPE330	99	IPE330		99	IPE240	99	IPE240	99	IPE270	99	IPE270
100	IPE400	100	IPE500	100	IPE550	100	IPE600		100	IPE330	100	IPE270	100	IPE300	100	IPE300		100	IPE240	100	IPE270	100	IPE220	100	IPE270
101	IPE400	101	IPE450	101	IPE500	101	IPE450		101	IPE300	101	IPE330	101	IPE330	101	IPE330		101	IPE240	101	IPE240	101	IPE300	101	IPE330
102	IPE450	102	IPE400	102	IPE450	102	IPE450		102	IPE270	102	IPE300	102	IPE330	102	IPE330		102	IPE240	102	IPE240	102	IPE220	102	IPE270
103	IPE400	103	IPE500	103	IPE550	103	IPE600		103	IPE330	103	IPE270	103	IPE300	103	IPE300		103	IPE240	103	IPE270	103	IPE270	103	IPE270
104	IPE400	104	IPE450	104	IPE500	104	IPE450		104	IPE300	104	IPE330	104	IPE330	104	IPE330		104	IPE240	104	IPE270	104	IPE300	104	IPE330
105	IPE450	105	IPE400	105	IPE450	105	IPE450		105	IPE270	105	IPE300	105	IPE330	105	IPE330		105	IPE240	105	IPE270	105	IPE270	105	IPE270
106	IPE400	106	IPE500	106	IPE550	106	IPE600		106	IPE330	106	IPE270	106	IPE300	106	IPE300		106	IPE240	106	IPE270	106	IPE220	106	IPE270
107	IPE400	107	IPE450	107	IPE500	107	IPE450		107	IPE300	107	IPE330	107	IPE330	107	IPE330		107	IPE240	107	IPE220	107	IPE300	107	IPE330
108	IPE450	108	IPE400	108	IPE450	108	IPE450		108	IPE270	108	IPE300	108	IPE330	108	IPE330		108	IPE240	108	IPE220	108	IPE220	108	IPE270
109	IPE400	109	IPE500	109	IPE550	109	IPE600		109	IPE330	109	IPE270	109	IPE300	109	IPE300		109	IPE240	109	IPE270	109	IPE270	109	IPE270
110	IPE400	110	IPE450	110	IPE500	110	IPE450		110	IPE300	110	IPE330	110	IPE330	110	IPE330		110	IPE240	110	IPE270	110	IPE300	110	IPE330
111	IPE450	111	IPE400	111	IPE450	111	IPE450		111	IPE270	111	IPE300	111	IPE330	111	IPE330		111	IPE240	111	IPE270	111	IPE270	111	IPE270
112	IPE400	112	IPE500	112	IPE600	112	IPE600		112	IPE330	112	IPE270	112	IPE300	112	IPE300		112	IPE240	112	IPE270	112	IPE270	112	IPE270
113	IPE400	113	IPE450	113	IPE500	113	IPE450		113	IPE300	113	IPE330	113	IPE330	113	IPE330		113	IPE240	113	IPE220	113	IPE300	113	IPE330
114	IPE450	114	IPE400	114	IPE450	114	IPE450		114	IPE270	114	IPE300	114	IPE330	114	IPE330		114	IPE240	114	IPE220	114	IPE270	114	IPE270
115	IPE400	115	IPE500	115	IPE600	115	IPE600		115	IPE330	115	IPE270	115	IPE300	115	IPE300		115	IPE240	115	IPE270	115	IPE220	115	IPE270
116	IPE400	116	IPE450	116	IPE500	116	IPE450		116	IPE300	116	IPE330	116	IPE330	116	IPE330		116	IPE240	116	IPE270	116	IPE300	116	IPE330
117	IPE450	117	IPE400	117	IPE450	117	IPE450		117	IPE270	117	IPE300	117	IPE330	117	IPE330		117	IPE240	117	IPE270	117	IPE220	117	IPE270
118	IPE400	118	IPE500	118	IPE600	118	IPE600		118	IPE330	118	IPE270	118	IPE300	118	IPE300		118	IPE240	118	IPE270	118	IPE270	118	IPE270
119	IPE400	119	IPE450	119	IPE500	119	IPE450		119	IPE300	119	IPE330	119	IPE330	119	IPE330		119	IPE240	119	IPE220	119	IPE300	119	IPE330
120	IPE450	120	IPE400	120	IPE450	120	IPE450		120	IPE270	120	IPE300	120	IPE330	120	IPE330		120	IPE240	120	IPE220	120	IPE270	120	IPE270
121	IPE400	121	IPE500	121	IPE600	121	IPE600		121	IPE330	121	IPE270	121	IPE300	121	IPE300		121	IPE240	121	IPE270	121	IPE220	121	IPE270
122	IPE400	122	IPE450	122	IPE500	122	IPE450		122	IPE300	122	IPE330	122	IPE330	122	IPE330		122	IPE240	122	IPE270	122	IPE300	122	IPE330
123	IPE450	123	IPE400	123	IPE450	123	IPE450		123	IPE270	123	IPE300	123	IPE330	123	IPE330		123	IPE240	123	IPE270	123	IPE220	123	IPE270
124	IPE400	124	IPE500	124	IPE600	124	IPE600		124	IPE330	124	IPE270	124	IPE300	124	IPE300		124	IPE240	124	IPE270	124	IPE270	124	IPE270
125	IPE400	125	IPE450	125	IPE500	125	IPE450		125	IPE300	125	IPE330	125	IPE330	125	IPE330		125	IPE240	125	IPE220	125	IPE300	125	IPE330
126	IPE450	126	IPE400	126	IPE450	126	IPE450		126	IPE270	126	IPE300	126	IPE330	126	IPE330		126	IPE240	126	IPE220	126	IPE270	126	IPE270
127	IPE400	127	IPE500	127	IPE600	127	IPE600		127	IPE330	127	IPE270	127	IPE300	127	IPE300		127	IPE240	127	IPE270	127	IPE240	127	IPE270
128	IPE400	128	IPE450	128	IPE500	128	IPE450		128	IPE300	128	IPE330	128	IPE330	128	IPE330		128	IPE240	128	IPE270	128	IPE300	128	IPE330
129	IPE450	129	IPE400	129	IPE450	129	IPE450		129	IPE270	129	IPE300	129	IPE330	129	IPE330		129	IPE240	129	IPE270	129	IPE270	129	IPE270
130	IPE400	130	IPE500	130	IPE600	130	IPE600		130	IPE330	130	IPE270	130	IPE300	130	IPE300		130	IPE240	130	IPE270	130	IPE240	130	IPE270
131	IPE400	131	IPE450	131	IPE500	131	IPE450		131	IPE300	131	IPE330	131	IPE330	131	IPE330		131	IPE240	131	IPE270	131	IPE300	131	IPE330
132	IPE450	132	IPE400	132	IPE450	132	IPE450		132	IPE270	132	IPE300	132	IPE330	132	IPE330		132	IPE240	132	IPE270	132	IPE240	132	IPE270
133	IPE400	133	IPE500	133	IPE600	133	IPE600		133	IPE330	133	IPE270	133	IPE300	133	IPE300		133	IPE240	133	IPE270	133	IPE270	133	IPE270
134	IPE400	134	IPE450	134	IPE500	134	IPE450		134	IPE300	134	IPE330	134	IPE330	134	IPE330		134	IPE240	134	IPE220	134	IPE300	134	IPE330
135	IPE450	135	IPE400	135	IPE450	135	IPE450		135	IPE270	135	IPE300	135	IPE330	135	IPE330		135	IPE240	135	IPE220	135	IPE270	135	IPE270
136	IPE400	136	IPE500	136	IPE600	136	IPE600		136	IPE330	136	IPE270	136	IPE300	136	IPE300		136	IPE240	136	IPE270	136	IPE270	136	IPE270
137	IPE400	137	IPE450	137	IPE500	137	IPE450		137	IPE300	137	IPE330	137	IPE330	137	IPE330		137	IPE240	137	IPE270	137	IPE300	137	IPE330
138	IPE450	138	IPE400	138	IPE450	138	IPE450		138	IPE270	138	IPE300	138	IPE330	138	IPE330		138	IPE240	138	IPE270	138	IPE270	138	IPE270
139	IPE400	139	IPE500	139	IPE600	139	IPE600		139	IPE330	139	IPE270	139	IPE300	139	IPE300		139	IPE240	139	IPE270	139	IPE240	139	IPE270
140	IPE400	140	IPE450	140	IPE500	140	IPE450		140	IPE300	140	IPE330	140	IPE330	140	IPE330		140	IPE240	140	IPE220	140	IPE300	140	IPE330
141	IPE450	141	IPE400	141	IPE450	141	IPE450		141	IPE270	141	IPE300	141	IPE330	141	IPE330		141	IPE240	141	IPE220	141	IPE270	141	IPE270
142	IPE400	142	IPE500	142	IPE600	142	IPE600		142	IPE330	142	IPE270	142	IPE300	142	IPE300		142	IPE240	142	IPE270	142	IPE240	142	IPE270
143	IPE400	143	IPE450	143	IPE500	143	IPE450		143	IPE300	143	IPE330	143	IPE330	143	IPE330		143	IPE240	143	IPE270	143	IPE300	143	IPE330
144	IPE450	144	IPE400	144	IPE450	144	IPE450		144	IPE270	144	IPE300	144	IPE330	144	IPE330		144	IPE240	144	IPE270	144	IPE270	144	IPE270
145	IPE400	145	IPE500	145	IPE600	145	IPE600		145	IPE330	145	IPE270	145	IPE300	145	IPE300		145	IPE240	145	IPE270	145	IPE270	145	IPE270
146	IPE400	146	IPE450	146	IPE500	146	IPE450		146	IPE300	146	IPE330	146	IPE330	146	IPE330		146	IPE240	146	IPE270	146	IPE300	146	IPE330
147	IPE450	147	IPE400	147	IPE450	147	IPE450		147	IPE270	147	IPE300	147	IPE330	147	IPE330		147	IPE240	147	IPE270	147	IPE270	147	IPE270
148	IPE400	148	IPE500	148	IPE600	148	IPE550		148	IPE330	148	IPE270	148	IPE300	148	IPE300		148	IPE240	148	IPE270	148	IPE270	148	IPE270
149	IPE400	149	IPE450	149	IPE500	149	IPE450		149	IPE300	149	IPE330	149	IPE330	149	IPE330		149	IPE240	149	IPE270	149	IPE300	149	IPE330
150	IPE450	150	IPE400	150	IPE450	150	IPE450		150	IPE270	150	IPE300	150	IPE330	150	IPE330		150	IPE240	150	IPE270	150	IPE270	150	IPE270
151	IPE400	151	IPE500	151	IPE600	151	IPE550		151	IPE330	151	IPE270	151	IPE300	151	IPE300		151	IPE240	151	IPE270	151	IPE240	151	IPE270
152	IPE400	152	IPE450	152	IPE500	152	IPE450		152	IPE300	152	IPE330	152	IPE330	152	IPE330		152	IPE240	152	IPE270	152	IPE300	152	IPE330
153	IPE450	153	IPE400	153	IPE450	153	IPE450		153	IPE270	153	IPE300	153	IPE330	153	IPE330		153	IPE240	153	IPE270	153	IPE240	153	IPE270
154	IPE400	154	IPE500	154	IPE600	154	IPE550		154	IPE330	154	IPE270	154	IPE300	154	IPE300		154	IPE270	154	IPE270	154	IPE240	154	IPE270
155	IPE450	155	IPE450	155	IPE500	155	IPE450		155	IPE300	155	IPE330	155	IPE330	155	IPE330		155	IPE270	155	IPE270	155	IPE300	155	IPE330
156	IPE450	156	IPE400	156	IPE450	156	IPE450		156	IPE270	156	IPE300	156	IPE330	156	IPE330		156	IPE270	156	IPE270	156	IPE240	156	IPE270
157	IPE400	157	IPE500	157	IPE600	157	IPE550		157	IPE330	157	IPE270	157	IPE300	157	IPE300		157	IPE240	157	IPE270	157	IPE270	157	IPE270
158	IPE400	158	IPE450	158	IPE500	158	IPE450		158	IPE300	158	IPE330	158	IPE330	158	IPE330		158	IPE240	158	IPE270	158	IPE300	158	IPE330
159	IPE450	159	IPE400	159	IPE450	159	IPE450		159	IPE270	159	IPE300	159	IPE330	159	IPE330		159	IPE240	159	IPE270	159	IPE270	159	IPE270
160	IPE400	160	IPE500	160	IPE600	160	IPE550		160	IPE330	160	IPE270	160	IPE300	160	IPE300		160	IPE270	160	IPE270	160	IPE270	160	IPE270
161	IPE450	161	IPE450	161	IPE500	161	IPE450		161	IPE300	161	IPE330	161	IPE330	161	IPE330		161	IPE270	161	IPE270	161	IPE300	161	IPE330
162	IPE450	162	IPE400	162	IPE450	162	IPE450		162	IPE270	162	IPE300	162	IPE330	162	IPE330		162	IPE270	162	IPE270	162	IPE270	162	IPE270
163	BOX 20*20*2.5	163	IPE500	163	IPE600	163	IPE550		163	BOX 20*20*1.5	163	IPE270	163	IPE300	163	IPE300		163	BOX 20*20*1.5	163	IPE270	163	IPE240	163	IPE270
164	BOX 20*20*2	164	IPE450	164	IPE500	164	IPE450		164	BOX 15*15*1.5	164	IPE330	164	IPE330	164	IPE330		164	BOX 20*20*1.5	164	IPE270	164	IPE300	164	IPE330
165	BOX 20*20*2.5	165	IPE400	165	IPE450	165	IPE450		165	BOX 20*20*1.5	165	IPE300	165	IPE330	165	IPE330		165	BOX 20*20*1.5	165	IPE270	165	IPE240	165	IPE270
166	BOX 20*20*2.5	166	IPE500	166	IPE600	166	IPE550		166	BOX 20*20*1.5	166	IPE270	166	IPE300	166	IPE300		166	BOX 20*20*1.5	166	IPE270	166	IPE240	166	IPE270
167	BOX 20*20*2	167	IPE450	167	IPE500	167	IPE450		167	BOX 20*20*1.5	167	IPE330	167	IPE330	167	IPE330		167	BOX 20*20*1.5	167	IPE270	167	IPE300	167	IPE330
168	BOX 20*20*2.5	168	IPE400	168	IPE450	168	IPE450		168	BOX 20*20*1.5	168	IPE300	168	IPE330	168	IPE330		168	BOX 20*20*1.5	168	IPE270	168	IPE240	168	IPE270
169	BOX 20*20*2.5	169	IPE500	169	IPE600	169	IPE550		169	BOX 20*20*1.5	169	IPE270	169	IPE300	169	IPE300		169	BOX 20*20*1.5	169	IPE270	169	IPE270	169	IPE270
170	BOX 20*20*2	170	IPE450	170	IPE500	170	IPE450		170	BOX 20*20*1.5	170	IPE330	170	IPE330	170	IPE330		170	BOX 20*20*1.5	170	IPE240	170	IPE300	170	IPE330
171	BOX 20*20*2.5	171	IPE400	171	IPE450	171	IPE450		171	BOX 20*20*1.5	171	IPE300	171	IPE330	171	IPE330		171	BOX 20*20*1.5	171	IPE240	171	IPE270	171	IPE270
172	BOX 20*20*2.5	172	IPE500	172	IPE600	172	IPE550		172	BOX 20*20*1.5	172	IPE270	172	IPE300	172	IPE300		172	BOX 20*20*1.5	172	IPE270	172	IPE270	172	IPE270
173	BOX 20*20*2	173	IPE450	173	IPE500	173	IPE450		173	BOX 20*20*1.5	173	IPE330	173	IPE330	173	IPE330		173	BOX 20*20*1.5	173	IPE240	173	IPE300	173	IPE330
174	BOX 20*20*2.5	174	IPE400	174	IPE450	174	IPE450		174	BOX 20*20*1.5	174	IPE300	174	IPE330	174	IPE330		174	BOX 20*20*1.5	174	IPE270	174	IPE270	174	IPE270
175	BOX 20*20*2.5	175	IPE500	175	IPE600	175	IPE550		175	BOX 20*20*1.5	175	IPE270	175	IPE300	175	IPE300		175	BOX 20*20*1.5	175	IPE270	175	IPE220	175	IPE270
176	BOX 20*20*2	176	IPE450	176	IPE500	176	IPE450		176	BOX 20*20*1.5	176	IPE330	176	IPE330	176	IPE330		176	BOX 20*20*1.5	176	IPE270	176	IPE300	176	IPE330
177	BOX 20*20*2.5	177	IPE400	177	IPE450	177	IPE450		177	BOX 20*20*1.5	177	IPE300	177	IPE330	177	IPE330		177	BOX 20*20*1.5	177	IPE270	177	IPE220	177	IPE270
178	BOX 20*20*2.5	178	IPE500	178	IPE600	178	IPE550		178	BOX 20*20*1.5	178	IPE270	178	IPE300	178	IPE300		178	BOX 20*20*1.5	178	IPE270	178	IPE240	178	IPE270
179	BOX 20*20*2	179	IPE450	179	IPE500	179	IPE450		179	BOX 20*20*1.5	179	IPE330	179	IPE330	179	IPE330		179	BOX 20*20*1.5	179	IPE270	179	IPE300	179	IPE330
180	BOX 20*20*2.5	180	IPE400	180	IPE450	180	IPE450		180	BOX 20*20*1.5	180	IPE300	180	IPE330	180	IPE330		180	BOX 20*20*1.5	180	IPE270	180	IPE270	180	IPE270
181	BOX 20*20*2.5	181	IPE500	181	IPE600	181	IPE550		181	BOX 20*20*1.5	181	IPE270	181	IPE300	181	IPE300		181	BOX 20*20*1.5	181	IPE270	181	IPE240	181	IPE270
182	BOX 20*20*2	182	IPE450	182	IPE500	182	IPE450		182	BOX 15*15*1.5	182	IPE330	182	IPE330	182	IPE330		182	BOX 20*20*1.5	182	IPE240	182	IPE300	182	IPE330
183	BOX 20*20*2.5	183	IPE400	183	IPE450	183	IPE450		183	BOX 20*20*1.5	183	IPE300	183	IPE330	183	IPE330		183	BOX 20*20*1.5	183	IPE240	183	IPE270	183	IPE270
184	BOX 20*20*2.5	184	IPE500	184	IPE550	184	BOX 25*25*2		184	BOX 20*20*1.5	184	IPE270	184	IPE300	184	BOX 20*20*1.5		184	BOX 20*20*1.5	184	IPE270	184	IPE270	184	BOX 20*20*1.5
185	BOX 20*20*2	185	IPE450	185	IPE500	185	BOX 25*25*2		185	BOX 20*20*1.5	185	IPE330	185	IPE330	185	BOX 20*20*1.5		185	BOX 20*20*1.5	185	IPE240	185	IPE300	185	BOX 20*20*1.5
186	BOX 20*20*2.5	186	IPE400	186	IPE450	186	BOX 25*25*2		186	BOX 20*20*1.5	186	IPE300	186	IPE330	186	BOX 20*20*1.5		186	BOX 20*20*1.5	186	IPE240	186	IPE270	186	BOX 20*20*1.5
187	BOX 20*20*2.5	187	IPE500	187	IPE550	187	BOX 25*25*2		187	BOX 20*20*1.5	187	IPE270	187	IPE300	187	BOX 20*20*1.5		187	BOX 20*20*1.5	187	IPE270	187	IPE270	187	BOX 20*20*1.5
188	BOX 20*20*2	188	IPE450	188	IPE500	188	BOX 20*20*2.5		188	BOX 15*15*1.5	188	IPE330	188	IPE330	188	BOX 20*20*1.5		188	BOX 20*20*1.5	188	IPE270	188	IPE300	188	BOX 20*20*1.5
189	BOX 20*20*2.5	189	IPE400	189	IPE450	189	BOX 25*25*2		189	BOX 20*20*1.5	189	IPE300	189	IPE330	189	BOX 20*20*1.5		189	BOX 20*20*1.5	189	IPE270	189	IPE270	189	BOX 20*20*1.5
190	BOX 20*20*2.5	190	IPE500	190	IPE550	190	BOX 25*25*2		190	BOX 20*20*1.5	190	IPE270	190	IPE300	190	BOX 20*20*1.5		190	BOX 20*20*1.5	190	IPE270	190	IPE270	190	BOX 20*20*1.5
191	BOX 20*20*2	191	IPE450	191	IPE500	191	BOX 20*20*2.5		191	BOX 15*15*1.5	191	IPE330	191	IPE330	191	BOX 20*20*1.5		191	BOX 20*20*1.5	191	IPE270	191	IPE300	191	BOX 20*20*1.5
192	BOX 20*20*2.5	192	IPE400	192	IPE450	192	BOX 25*25*2		192	BOX 20*20*1.5	192	IPE300	192	IPE330	192	BOX 20*20*1.5		192	BOX 20*20*1.5	192	IPE270	192	IPE270	192	BOX 20*20*1.5
193	BOX 20*20*2.5	193	IPE500	193	IPE550	193	BOX 25*25*2		193	BOX 20*20*1.5	193	IPE270	193	IPE300	193	BOX 20*20*1.5		193	BOX 20*20*1.5	193	IPE270	193	IPE270	193	BOX 20*20*1.5
194	BOX 20*20*2	194	IPE450	194	IPE500	194	BOX 20*20*2.5		194	BOX 15*15*1.5	194	IPE330	194	IPE330	194	BOX 20*20*1.5		194	BOX 20*20*1.5	194	IPE240	194	IPE300	194	BOX 20*20*1.5
195	BOX 20*20*2.5	195	IPE400	195	IPE450	195	BOX 25*25*2		195	BOX 20*20*1.5	195	IPE300	195	IPE330	195	BOX 20*20*1.5		195	BOX 20*20*1.5	195	IPE240	195	IPE270	195	BOX 20*20*1.5
196	BOX 20*20*2.5	196	IPE500	196	IPE550	196	BOX 25*25*2		196	BOX 20*20*1.5	196	IPE270	196	IPE300	196	BOX 20*20*1.5		196	BOX 20*20*1.5	196	IPE270	196	IPE270	196	BOX 20*20*1.5
197	BOX 20*20*2	197	IPE450	197	IPE500	197	BOX 20*20*2.5		197	BOX 15*15*1.5	197	IPE330	197	IPE330	197	BOX 20*20*1.5		197	BOX 20*20*1.5	197	IPE240	197	IPE300	197	BOX 20*20*1.5
198	BOX 20*20*2.5	198	IPE400	198	IPE450	198	BOX 25*25*2		198	BOX 20*20*1.5	198	IPE300	198	IPE330	198	BOX 20*20*1.5		198	BOX 20*20*1.5	198	IPE240	198	IPE270	198	BOX 20*20*1.5
199	BOX 20*20*2.5	199	IPE500	199	IPE550	199	BOX 25*25*2		199	BOX 20*20*1.5	199	IPE270	199	IPE300	199	BOX 20*20*1.5		199	BOX 20*20*1.5	199	IPE270	199	IPE270	199	BOX 20*20*1.5
200	BOX 20*20*2	200	IPE450	200	IPE500	200	BOX 20*20*2.5		200	BOX 15*15*1.5	200	IPE330	200	IPE330	200	BOX 20*20*1.5		200	BOX 20*20*1.5	200	IPE270	200	IPE300	200	BOX 20*20*1.5
201	BOX 20*20*2.5	201	IPE400	201	IPE450	201	BOX 25*25*2		201	BOX 20*20*1.5	201	IPE300	201	IPE330	201	BOX 20*20*1.5		201	BOX 20*20*1.5	201	IPE270	201	IPE270	201	BOX 20*20*1.5
202	BOX 20*20*2.5	202	IPE500	202	IPE550	202	BOX 25*25*2		202	BOX 20*20*1.5	202	IPE270	202	IPE300	202	BOX 20*20*1.5		202	BOX 20*20*1.5	202	IPE270	202	IPE270	202	BOX 20*20*1.5
203	BOX 20*20*2	203	IPE450	203	IPE500	203	BOX 20*20*2.5		203	BOX 20*20*1.5	203	IPE330	203	IPE330	203	BOX 20*20*1.5		203	BOX 20*20*1.5	203	IPE270	203	IPE300	203	BOX 20*20*1.5
204	BOX 20*20*2.5	204	IPE400	204	IPE450	204	BOX 25*25*2		204	BOX 20*20*1.5	204	IPE300	204	IPE330	204	BOX 20*20*1.5		204	BOX 20*20*1.5	204	IPE270	204	IPE270	204	BOX 20*20*1.5
205	BOX 20*20*2.5	205	IPE500	205	IPE550	205	BOX 25*25*2		205	BOX 20*20*1.5	205	IPE270	205	IPE300	205	BOX 20*20*1.5		205	BOX 20*20*1.5	205	IPE270	205	IPE270	205	BOX 20*20*1.5
206	BOX 20*20*2	206	IPE450	206	IPE500	206	BOX 20*20*2.5		206	BOX 20*20*1.5	206	IPE330	206	IPE330	206	BOX 20*20*1.5		206	BOX 20*20*1.5	206	IPE270	206	IPE300	206	BOX 20*20*1.5
207	BOX 20*20*2.5	207	IPE400	207	IPE450	207	BOX 25*25*2		207	BOX 20*20*1.5	207	IPE300	207	IPE330	207	BOX 20*20*1.5		207	BOX 20*20*1.5	207	IPE270	207	IPE270	207	BOX 20*20*1.5
208	BOX 20*20*2.5	208	IPE500	208	BOX 25*25*2	208	BOX 25*25*2		208	BOX 20*20*1.5	208	IPE270	208	BOX 20*20*1.5	208	BOX 20*20*1.5		208	BOX 20*20*1.5	208	IPE270	208	BOX 20*20*1.5	208	BOX 20*20*1.5
209	BOX 20*20*2	209	IPE450	209	BOX 25*25*2	209	BOX 20*20*2.5		209	BOX 15*15*1.5	209	IPE330	209	BOX 20*20*1.5	209	BOX 20*20*1.5		209	BOX 20*20*1.5	209	IPE240	209	BOX 20*20*1.5	209	BOX 20*20*1.5
210	BOX 20*20*2.5	210	IPE400	210	BOX 25*25*2	210	BOX 25*25*2		210	BOX 20*20*1.5	210	IPE300	210	BOX 20*20*1.5	210	BOX 20*20*1.5		210	BOX 20*20*1.5	210	IPE240	210	BOX 20*20*1.5	210	BOX 20*20*1.5
211	BOX 20*20*2.5	211	IPE500	211	BOX 25*25*2	211	BOX 25*25*2		211	BOX 20*20*1.5	211	IPE270	211	BOX 20*20*1.5	211	BOX 20*20*1.5		211	BOX 20*20*1.5	211	IPE270	211	BOX 20*20*1.5	211	BOX 20*20*1.5
212	BOX 20*20*2	212	IPE450	212	BOX 20*20*1.5	212	BOX 20*20*2.5		212	BOX 15*15*1.5	212	IPE330	212	BOX 20*20*1.5	212	BOX 20*20*1.5		212	BOX 20*20*1.5	212	IPE270	212	BOX 20*20*1.5	212	BOX 20*20*1.5
213	BOX 20*20*2.5	213	IPE400	213	BOX 25*25*2	213	BOX 25*25*2		213	BOX 20*20*1.5	213	IPE300	213	BOX 20*20*1.5	213	BOX 20*20*1.5		213	BOX 20*20*1.5	213	IPE270	213	BOX 20*20*1.5	213	BOX 20*20*1.5
214	BOX 20*20*2.5	214	IPE500	214	BOX 25*25*2	214	BOX 25*25*2		214	BOX 20*20*1.5	214	IPE270	214	BOX 20*20*1.5	214	BOX 20*20*1.5		214	BOX 20*20*1.5	214	IPE270	214	BOX 20*20*1.5	214	BOX 20*20*1.5
215	BOX 20*20*2	215	IPE450	215	BOX 20*20*1.5	215	BOX 20*20*2.5		215	BOX 15*15*1.5	215	IPE330	215	BOX 20*20*1.5	215	BOX 20*20*1.5		215	BOX 20*20*1.5	215	IPE270	215	BOX 20*20*1.5	215	BOX 20*20*1.5
216	BOX 20*20*2.5	216	IPE400	216	BOX 25*25*2	216	BOX 25*25*2		216	BOX 20*20*1.5	216	IPE300	216	BOX 20*20*1.5	216	BOX 20*20*1.5		216	BOX 20*20*1.5	216	IPE270	216	BOX 20*20*1.5	216	BOX 20*20*1.5
217	BOX 20*20*2.5	217	IPE500	217	BOX 25*25*2	217	BOX 25*25*2		217	BOX 20*20*1.5	217	IPE270	217	BOX 20*20*1.5	217	BOX 20*20*1.5		217	BOX 20*20*1.5	217	IPE270	217	BOX 20*20*1.5	217	BOX 20*20*1.5
218	BOX 20*20*2	218	IPE450	218	BOX 20*20*1.5	218	BOX 20*20*2.5		218	BOX 15*15*1.5	218	IPE330	218	BOX 20*20*1.5	218	BOX 20*20*1.5		218	BOX 20*20*1.5	218	IPE270	218	BOX 20*20*1.5	218	BOX 20*20*1.5
219	BOX 20*20*2.5	219	IPE400	219	BOX 25*25*2	219	BOX 25*25*2		219	BOX 20*20*1.5	219	IPE300	219	BOX 20*20*1.5	219	BOX 20*20*1.5		219	BOX 20*20*1.5	219	IPE270	219	BOX 20*20*1.5	219	BOX 20*20*1.5
220	BOX 20*20*2.5	220	IPE500	220	BOX 25*25*2	220	BOX 25*25*2		220	BOX 20*20*1.5	220	IPE270	220	BOX 20*20*1.5	220	BOX 20*20*1.5		220	BOX 20*20*1.5	220	IPE270	220	BOX 20*20*1.5	220	BOX 20*20*1.5
221	BOX 20*20*2	221	IPE450	221	BOX 20*20*1.5	221	BOX 20*20*2.5		221	BOX 15*15*1.5	221	IPE330	221	BOX 20*20*1.5	221	BOX 20*20*1.5		221	BOX 20*20*1.5	221	IPE270	221	BOX 20*20*1.5	221	BOX 20*20*1.5
222	BOX 20*20*2.5	222	IPE400	222	BOX 25*25*2	222	BOX 25*25*2		222	BOX 20*20*1.5	222	IPE300	222	BOX 20*20*1.5	222	BOX 20*20*1.5		222	BOX 20*20*1.5	222	IPE270	222	BOX 20*20*1.5	222	BOX 20*20*1.5
223	BOX 20*20*2.5	223	IPE500	223	BOX 25*25*2	223	BOX 25*25*2		223	BOX 20*20*1.5	223	IPE270	223	BOX 20*20*1.5	223	BOX 20*20*1.5		223	BOX 20*20*1.5	223	IPE270	223	BOX 20*20*1.5	223	BOX 20*20*1.5
224	BOX 20*20*2	224	IPE450	224	BOX 20*20*1.5	224	BOX 20*20*2.5		224	BOX 20*20*1.5	224	IPE330	224	BOX 20*20*1.5	224	BOX 20*20*1.5		224	BOX 20*20*1.5	224	IPE270	224	BOX 20*20*1.5	224	BOX 20*20*1.5
225	BOX 20*20*2.5	225	IPE400	225	BOX 25*25*2	225	BOX 25*25*2		225	BOX 20*20*1.5	225	IPE300	225	BOX 20*20*1.5	225	BOX 20*20*1.5		225	BOX 20*20*1.5	225	IPE270	225	BOX 20*20*1.5	225	BOX 20*20*1.5
226	BOX 20*20*2.5	226	IPE500	226	BOX 25*25*2	226	BOX 25*25*2		226	BOX 20*20*1.5	226	IPE270	226	BOX 20*20*1.5	226	BOX 20*20*1.5		226	BOX 20*20*1.5	226	IPE270	226	BOX 20*20*1.5	226	BOX 20*20*1.5
227	BOX 20*20*2	227	IPE450	227	BOX 20*20*1.5	227	BOX 20*20*2.5		227	BOX 20*20*1.5	227	IPE330	227	BOX 20*20*1.5	227	BOX 20*20*1.5		227	BOX 20*20*1.5	227	IPE220	227	BOX 20*20*1.5	227	BOX 20*20*1.5
228	BOX 20*20*2.5	228	IPE400	228	BOX 25*25*2	228	BOX 25*25*2		228	BOX 20*20*1.5	228	IPE300	228	BOX 20*20*1.5	228	BOX 20*20*1.5		228	BOX 20*20*1.5	228	IPE220	228	BOX 20*20*1.5	228	BOX 20*20*1.5
229	BOX 20*20*2.5	229	IPE500	229	BOX 25*25*2	229	BOX 30*30*2.5		229	BOX 20*20*1.5	229	IPE270	229	BOX 20*20*1.5	229	BOX 20*20*2.5		229	BOX 20*20*1.5	229	IPE270	229	BOX 20*20*1.5	229	BOX 20*20*2.5
230	BOX 20*20*2	230	IPE450	230	BOX 20*20*1.5	230	BOX 25*25*2.5		230	BOX 15*15*1.5	230	IPE330	230	BOX 20*20*1.5	230	BOX 20*20*2		230	BOX 20*20*1.5	230	IPE270	230	BOX 20*20*1.5	230	BOX 20*20*1.5
231	BOX 20*20*2.5	231	IPE400	231	BOX 25*25*2	231	BOX 25*25*2.5		231	BOX 20*20*1.5	231	IPE300	231	BOX 20*20*1.5	231	BOX 20*20*2		231	BOX 20*20*1.5	231	IPE270	231	BOX 20*20*1.5	231	BOX 20*20*2
232	BOX 20*20*2.5	232	IPE500	232	BOX 25*25*2	232	BOX 30*30*2.5		232	BOX 20*20*1.5	232	IPE270	232	BOX 20*20*1.5	232	BOX 20*20*2.5		232	BOX 20*20*1.5	232	IPE270	232	BOX 20*20*1.5	232	BOX 20*20*2.5
233	BOX 20*20*2	233	IPE450	233	BOX 20*20*1.5	233	BOX 25*25*2.5		233	BOX 15*15*1.5	233	IPE330	233	BOX 20*20*1.5	233	BOX 20*20*2		233	BOX 20*20*1.5	233	IPE270	233	BOX 20*20*1.5	233	BOX 20*20*1.5
234	BOX 20*20*2.5	234	IPE400	234	BOX 25*25*2	234	BOX 25*25*2.5		234	BOX 20*20*1.5	234	IPE300	234	BOX 20*20*1.5	234	BOX 20*20*2		234	BOX 20*20*1.5	234	IPE270	234	BOX 20*20*1.5	234	BOX 20*20*2
235	BOX 20*20*2.5	235	IPE500	235	BOX 25*25*2	235	BOX 30*30*2.5		235	BOX 20*20*1.5	235	IPE270	235	BOX 20*20*1.5	235	BOX 20*20*2.5		235	BOX 20*20*1.5	235	IPE270	235	BOX 20*20*1.5	235	BOX 20*20*2.5
236	BOX 20*20*2	236	IPE450	236	BOX 20*20*1.5	236	BOX 25*25*2.5		236	BOX 15*15*1.5	236	IPE330	236	BOX 20*20*1.5	236	BOX 20*20*2		236	BOX 20*20*1.5	236	IPE270	236	BOX 20*20*1.5	236	BOX 20*20*1.5
237	BOX 20*20*2.5	237	IPE400	237	BOX 25*25*2	237	BOX 25*25*2.5		237	BOX 20*20*1.5	237	IPE300	237	BOX 20*20*1.5	237	BOX 20*20*2		237	BOX 20*20*1.5	237	IPE270	237	BOX 20*20*1.5	237	BOX 20*20*2
238	BOX 20*20*2.5	238	IPE500	238	BOX 25*25*2	238	BOX 25*25*2		238	BOX 20*20*1.5	238	IPE270	238	BOX 20*20*1.5	238	BOX 20*20*1.5		238	BOX 20*20*1.5	238	IPE270	238	BOX 20*20*1.5	238	BOX 20*20*1.5
239	BOX 20*20*2	239	IPE450	239	BOX 20*20*1.5	239	BOX 20*20*2.5		239	BOX 15*15*1.5	239	IPE330	239	BOX 20*20*1.5	239	BOX 20*20*1.5		239	BOX 20*20*1.5	239	IPE270	239	BOX 20*20*1.5	239	BOX 20*20*1.5
240	BOX 20*20*2.5	240	IPE400	240	BOX 25*25*2	240	BOX 25*25*2		240	BOX 20*20*1.5	240	IPE300	240	BOX 20*20*1.5	240	BOX 20*20*1.5		240	BOX 20*20*1.5	240	IPE270	240	BOX 20*20*1.5	240	BOX 20*20*1.5
241	BOX 20*20*2.5	241	IPE500	241	BOX 25*25*2	241	BOX 25*25*2		241	BOX 20*20*1.5	241	IPE270	241	BOX 20*20*1.5	241	BOX 20*20*1.5		241	BOX 20*20*1.5	241	IPE270	241	BOX 20*20*1.5	241	BOX 20*20*1.5
242	BOX 20*20*2	242	IPE450	242	BOX 20*20*1.5	242	BOX 20*20*2.5		242	BOX 20*20*1.5	242	IPE330	242	BOX 20*20*1.5	242	BOX 20*20*1.5		242	BOX 20*20*1.5	242	IPE270	242	BOX 20*20*1.5	242	BOX 20*20*1.5
243	BOX 20*20*2.5	243	IPE400	243	BOX 25*25*2	243	BOX 25*25*2		243	BOX 20*20*1.5	243	IPE300	243	BOX 20*20*1.5	243	BOX 20*20*1.5		243	BOX 20*20*1.5	243	IPE270	243	BOX 20*20*1.5	243	BOX 20*20*1.5
244	BOX 20*20*2.5	244	BOX 25*25*2	244	BOX 25*25*2	244	BOX 25*25*2		244	BOX 20*20*1.5	244	BOX 20*20*1.5	244	BOX 20*20*1.5	244	BOX 20*20*1.5		244	BOX 20*20*1.5	244	BOX 20*20*1.5	244	BOX 20*20*1.5	244	BOX 20*20*1.5
245	BOX 20*20*2	245	BOX 20*20*2.5	245	BOX 20*20*1.5	245	BOX 20*20*2.5		245	BOX 20*20*1.5	245	BOX 20*20*1.5	245	BOX 20*20*1.5	245	BOX 20*20*1.5		245	BOX 20*20*1.5	245	BOX 20*20*1.5	245	BOX 20*20*1.5	245	BOX 20*20*1.5
246	BOX 20*20*2.5	246	BOX 25*25*2	246	BOX 25*25*2	246	BOX 25*25*2		246	BOX 20*20*1.5	246	BOX 20*20*1.5	246	BOX 20*20*1.5	246	BOX 20*20*1.5		246	BOX 20*20*1.5	246	BOX 20*20*1.5	246	BOX 20*20*1.5	246	BOX 20*20*1.5
247	BOX 20*20*2.5	247	BOX 25*25*2	247	BOX 25*25*2	247	BOX 25*25*2		247	BOX 20*20*1.5	247	BOX 20*20*1.5	247	BOX 20*20*1.5	247	BOX 20*20*1.5		247	BOX 20*20*1.5	247	BOX 20*20*1.5	247	BOX 20*20*1.5	247	BOX 20*20*1.5
248	BOX 20*20*2	248	BOX 20*20*2.5	248	BOX 20*20*1.5	248	BOX 20*20*2.5		248	BOX 15*15*1.5	248	BOX 20*20*1.5	248	BOX 20*20*1.5	248	BOX 20*20*1.5		248	BOX 20*20*1.5	248	BOX 20*20*1.5	248	BOX 20*20*1.5	248	BOX 20*20*1.5
249	BOX 20*20*2.5	249	BOX 25*25*2	249	BOX 25*25*2	249	BOX 25*25*2		249	BOX 20*20*1.5	249	BOX 20*20*1.5	249	BOX 20*20*1.5	249	BOX 20*20*1.5		249	BOX 20*20*1.5	249	BOX 20*20*1.5	249	BOX 20*20*1.5	249	BOX 20*20*1.5
250	BOX 20*20*2.5	250	BOX 25*25*2	250	BOX 25*25*2	250	BOX 25*25*2		250	BOX 20*20*1.5	250	BOX 20*20*1.5	250	BOX 20*20*1.5	250	BOX 20*20*1.5		250	BOX 20*20*1.5	250	BOX 20*20*1.5	250	BOX 20*20*1.5	250	BOX 20*20*1.5
251	BOX 20*20*2	251	BOX 20*20*2.5	251	BOX 20*20*1.5	251	BOX 20*20*2.5		251	BOX 15*15*1.5	251	BOX 20*20*1.5	251	BOX 20*20*1.5	251	BOX 20*20*1.5		251	BOX 20*20*1.5	251	BOX 20*20*1.5	251	BOX 20*20*1.5	251	BOX 20*20*1.5
252	BOX 20*20*2.5	252	BOX 25*25*2	252	BOX 25*25*2	252	BOX 25*25*2		252	BOX 20*20*1.5	252	BOX 20*20*1.5	252	BOX 20*20*1.5	252	BOX 20*20*1.5		252	BOX 20*20*1.5	252	BOX 20*20*1.5	252	BOX 20*20*1.5	252	BOX 20*20*1.5
253	BOX 20*20*2.5	253	BOX 25*25*2	253	BOX 25*25*2	253	BOX 25*25*2		253	BOX 20*20*1.5	253	BOX 20*20*1.5	253	BOX 20*20*1.5	253	BOX 20*20*1.5		253	BOX 20*20*1.5	253	BOX 20*20*1.5	253	BOX 20*20*1.5	253	BOX 20*20*1.5
254	BOX 20*20*2	254	BOX 20*20*2.5	254	BOX 20*20*1.5	254	BOX 20*20*2.5		254	BOX 15*15*1.5	254	BOX 20*20*1.5	254	BOX 20*20*1.5	254	BOX 20*20*1.5		254	BOX 20*20*1.5	254	BOX 20*20*1.5	254	BOX 20*20*1.5	254	BOX 20*20*1.5
255	BOX 20*20*2.5	255	BOX 25*25*2	255	BOX 25*25*2	255	BOX 25*25*2		255	BOX 20*20*1.5	255	BOX 20*20*1.5	255	BOX 20*20*1.5	255	BOX 20*20*1.5		255	BOX 20*20*1.5	255	BOX 20*20*1.5	255	BOX 20*20*1.5	255	BOX 20*20*1.5
256	BOX 20*20*2.5	256	BOX 25*25*2	256	BOX 25*25*2	256	BOX 25*25*2		256	BOX 20*20*1.5	256	BOX 20*20*1.5	256	BOX 20*20*1.5	256	BOX 20*20*1.5		256	BOX 20*20*1.5	256	BOX 20*20*1.5	256	BOX 20*20*1.5	256	BOX 20*20*1.5
257	BOX 20*20*2	257	BOX 20*20*2.5	257	BOX 20*20*1.5	257	BOX 20*20*2.5		257	BOX 15*15*1.5	257	BOX 20*20*1.5	257	BOX 20*20*1.5	257	BOX 20*20*1.5		257	BOX 20*20*1.5	257	BOX 20*20*1.5	257	BOX 20*20*1.5	257	BOX 20*20*1.5
258	BOX 20*20*2.5	258	BOX 25*25*2	258	BOX 25*25*2	258	BOX 25*25*2		258	BOX 20*20*1.5	258	BOX 20*20*1.5	258	BOX 20*20*1.5	258	BOX 20*20*1.5		258	BOX 20*20*1.5	258	BOX 20*20*1.5	258	BOX 20*20*1.5	258	BOX 20*20*1.5
259	BOX 20*20*2.5	259	BOX 25*25*2	259	BOX 25*25*2	259	BOX 25*25*2.5		259	BOX 20*20*1.5	259	BOX 20*20*1.5	259	BOX 20*20*1.5	259	BOX 20*20*2		259	BOX 20*20*1.5	259	BOX 20*20*1.5	259	BOX 20*20*1.5	259	BOX 20*20*2
260	BOX 20*20*2	260	BOX 20*20*2.5	260	BOX 20*20*1.5	260	BOX 25*25*2.5		260	BOX 15*15*1.5	260	BOX 20*20*1.5	260	BOX 20*20*1.5	260	BOX 20*20*2		260	BOX 20*20*1.5	260	BOX 20*20*1.5	260	BOX 20*20*1.5	260	BOX 20*20*1.5
261	BOX 20*20*2.5	261	BOX 25*25*2	261	BOX 25*25*2	261	BOX 25*25*2.5		261	BOX 20*20*1.5	261	BOX 20*20*1.5	261	BOX 20*20*1.5	261	BOX 20*20*2		261	BOX 20*20*1.5	261	BOX 20*20*1.5	261	BOX 20*20*1.5	261	BOX 20*20*2
262	BOX 20*20*2.5	262	BOX 25*25*2	262	BOX 25*25*2	262	BOX 25*25*2.5		262	BOX 20*20*1.5	262	BOX 20*20*1.5	262	BOX 20*20*2	262	BOX 20*20*2		262	BOX 20*20*1.5	262	BOX 20*20*1.5	262	BOX 20*20*1.5	262	BOX 20*20*2
263	BOX 20*20*2	263	BOX 20*20*2.5	263	BOX 20*20*1.5	263	BOX 25*25*2.5		263	BOX 20*20*1.5	263	BOX 20*20*1.5	263	BOX 20*20*2	263	BOX 20*20*2		263	BOX 20*20*1.5	263	BOX 20*20*1.5	263	BOX 20*20*1.5	263	BOX 20*20*1.5
264	BOX 20*20*2.5	264	BOX 25*25*2	264	BOX 25*25*2	264	BOX 25*25*2.5		264	BOX 20*20*1.5	264	BOX 20*20*1.5	264	BOX 20*20*2	264	BOX 20*20*2		264	BOX 20*20*1.5	264	BOX 20*20*1.5	264	BOX 20*20*1.5	264	BOX 20*20*2
265	IPE400	265	BOX 25*25*2	265	BOX 25*25*2.5	265	BOX 25*25*2.5		265	IPE330	265	BOX 20*20*1.5	265	BOX 20*20*2	265	BOX 20*20*2		265	IPE240	265	BOX 20*20*1.5	265	BOX 20*20*2	265	BOX 20*20*2
266	IPE400	266	BOX 20*20*2.5	266	BOX 25*25*2.5	266	BOX 25*25*2.5		266	IPE300	266	BOX 20*20*1.5	266	BOX 20*20*2	266	BOX 20*20*2		266	IPE240	266	BOX 20*20*1.5	266	BOX 20*20*1.5	266	BOX 20*20*1.5
267	IPE450	267	BOX 25*25*2	267	BOX 25*25*2.5	267	BOX 25*25*2.5		267	IPE270	267	BOX 20*20*1.5	267	BOX 20*20*2	267	BOX 20*20*2		267	IPE240	267	BOX 20*20*1.5	267	BOX 20*20*1.5	267	BOX 20*20*2
268	IPE400	268	BOX 25*25*2	268	BOX 25*25*2.5	268	BOX 25*25*2		268	IPE330	268	BOX 20*20*1.5	268	BOX 20*20*2	268	BOX 20*20*1.5		268	IPE240	268	BOX 20*20*1.5	268	BOX 20*20*2	268	BOX 20*20*1.5
269	IPE400	269	BOX 20*20*2.5	269	BOX 25*25*2.5	269	BOX 25*25*2		269	IPE300	269	BOX 20*20*1.5	269	BOX 20*20*2	269	BOX 20*20*1.5		269	IPE240	269	BOX 20*20*1.5	269	BOX 20*20*1.5	269	BOX 20*20*1.5
270	IPE450	270	BOX 25*25*2	270	BOX 25*25*2.5	270	BOX 25*25*2		270	IPE270	270	BOX 20*20*1.5	270	BOX 20*20*2	270	BOX 20*20*1.5		270	IPE240	270	BOX 20*20*1.5	270	BOX 20*20*1.5	270	BOX 20*20*1.5
271	IPE400	271	BOX 25*25*2	271	BOX 25*25*2.5	271	BOX 25*25*2		271	IPE330	271	BOX 20*20*1.5	271	BOX 20*20*2	271	BOX 20*20*1.5		271	IPE240	271	BOX 20*20*1.5	271	BOX 20*20*2	271	BOX 20*20*1.5
272	IPE400	272	BOX 20*20*2.5	272	BOX 25*25*2.5	272	BOX 20*20*2.5		272	IPE300	272	BOX 20*20*1.5	272	BOX 20*20*2	272	BOX 20*20*1.5		272	IPE240	272	BOX 20*20*1.5	272	BOX 20*20*1.5	272	BOX 20*20*1.5
273	IPE450	273	BOX 25*25*2	273	BOX 25*25*2.5	273	BOX 25*25*2		273	IPE270	273	BOX 20*20*1.5	273	BOX 20*20*2	273	BOX 20*20*1.5		273	IPE240	273	BOX 20*20*1.5	273	BOX 20*20*1.5	273	BOX 20*20*1.5
274	IPE400	274	BOX 25*25*2	274	BOX 25*25*2	274	BOX 25*25*2		274	IPE330	274	BOX 20*20*1.5	274	BOX 20*20*1.5	274	BOX 20*20*1.5		274	IPE240	274	BOX 20*20*1.5	274	BOX 20*20*1.5	274	BOX 20*20*1.5
275	IPE400	275	BOX 20*20*2.5	275	BOX 20*20*1.5	275	BOX 20*20*2.5		275	IPE300	275	BOX 20*20*1.5	275	BOX 20*20*1.5	275	BOX 20*20*1.5		275	IPE240	275	BOX 20*20*1.5	275	BOX 20*20*1.5	275	BOX 20*20*1.5
276	IPE450	276	BOX 25*25*2	276	BOX 25*25*2	276	BOX 25*25*2		276	IPE270	276	BOX 20*20*1.5	276	BOX 20*20*1.5	276	BOX 20*20*1.5		276	IPE240	276	BOX 20*20*1.5	276	BOX 20*20*1.5	276	BOX 20*20*1.5
277	IPE400	277	BOX 25*25*2	277	BOX 25*25*2	277	BOX 25*25*2		277	IPE330	277	BOX 20*20*1.5	277	BOX 20*20*1.5	277	BOX 20*20*1.5		277	IPE240	277	BOX 20*20*1.5	277	BOX 20*20*1.5	277	BOX 20*20*1.5
278	IPE400	278	BOX 20*20*2.5	278	BOX 20*20*1.5	278	BOX 20*20*2.5		278	IPE300	278	BOX 20*20*1.5	278	BOX 20*20*1.5	278	BOX 20*20*1.5		278	IPE240	278	BOX 20*20*1.5	278	BOX 20*20*1.5	278	BOX 20*20*1.5
279	IPE450	279	BOX 25*25*2	279	BOX 25*25*2	279	BOX 25*25*2		279	IPE270	279	BOX 20*20*1.5	279	BOX 20*20*1.5	279	BOX 20*20*1.5		279	IPE240	279	BOX 20*20*1.5	279	BOX 20*20*1.5	279	BOX 20*20*1.5
280	IPE400	280	BOX 25*25*2	280	BOX 25*25*2	280	BOX 25*25*2		280	IPE330	280	BOX 20*20*1.5	280	BOX 20*20*1.5	280	BOX 20*20*1.5		280	IPE240	280	BOX 20*20*1.5	280	BOX 20*20*1.5	280	BOX 20*20*1.5
281	IPE400	281	BOX 20*20*2.5	281	BOX 20*20*1.5	281	BOX 20*20*2.5		281	IPE300	281	BOX 20*20*1.5	281	BOX 20*20*1.5	281	BOX 20*20*1.5		281	IPE240	281	BOX 20*20*1.5	281	BOX 20*20*1.5	281	BOX 20*20*1.5
282	IPE450	282	BOX 25*25*2	282	BOX 25*25*2	282	BOX 25*25*2		282	IPE270	282	BOX 20*20*1.5	282	BOX 20*20*1.5	282	BOX 20*20*1.5		282	IPE240	282	BOX 20*20*1.5	282	BOX 20*20*1.5	282	BOX 20*20*1.5
283	IPE400	283	BOX 25*25*2	283	BOX 25*25*2	283	BOX 25*25*2		283	IPE330	283	BOX 20*20*1.5	283	BOX 20*20*1.5	283	BOX 20*20*1.5		283	IPE240	283	BOX 20*20*1.5	283	BOX 20*20*1.5	283	BOX 20*20*1.5
284	IPE400	284	BOX 20*20*2.5	284	BOX 20*20*1.5	284	BOX 20*20*2.5		284	IPE300	284	BOX 20*20*1.5	284	BOX 20*20*1.5	284	BOX 20*20*1.5		284	IPE240	284	BOX 20*20*1.5	284	BOX 20*20*1.5	284	BOX 20*20*1.5
285	IPE450	285	BOX 25*25*2	285	BOX 25*25*2	285	BOX 25*25*2		285	IPE270	285	BOX 20*20*1.5	285	BOX 20*20*1.5	285	BOX 20*20*1.5		285	IPE240	285	BOX 20*20*1.5	285	BOX 20*20*1.5	285	BOX 20*20*1.5
286	IPE400	286	BOX 25*25*2	286	BOX 25*25*2	286	BOX 25*25*2		286	IPE330	286	BOX 20*20*1.5	286	BOX 20*20*1.5	286	BOX 20*20*1.5		286	IPE270	286	BOX 20*20*1.5	286	BOX 20*20*1.5	286	BOX 20*20*1.5
287	IPE400	287	BOX 20*20*2.5	287	BOX 20*20*1.5	287	BOX 20*20*2.5		287	IPE300	287	BOX 20*20*1.5	287	BOX 20*20*1.5	287	BOX 20*20*1.5		287	IPE270	287	BOX 20*20*1.5	287	BOX 20*20*1.5	287	BOX 20*20*1.5
288	IPE450	288	BOX 25*25*2	288	BOX 25*25*2	288	BOX 25*25*2		288	IPE270	288	BOX 20*20*1.5	288	BOX 20*20*1.5	288	BOX 20*20*1.5		288	IPE270	288	BOX 20*20*1.5	288	BOX 20*20*1.5	288	BOX 20*20*1.5
289	IPE400	289	BOX 25*25*2	289	BOX 25*25*2	289	BOX 30*30*2.5		289	IPE330	289	BOX 20*20*1.5	289	BOX 20*20*1.5	289	BOX 20*20*2.5		289	IPE240	289	BOX 20*20*1.5	289	BOX 20*20*1.5	289	BOX 20*20*2.5
290	IPE450	290	BOX 20*20*2.5	290	BOX 20*20*1.5	290	BOX 25*25*2.5		290	IPE300	290	BOX 20*20*1.5	290	BOX 20*20*1.5	290	BOX 20*20*2		290	IPE240	290	BOX 20*20*1.5	290	BOX 20*20*1.5	290	BOX 20*20*1.5
291	IPE450	291	BOX 25*25*2	291	BOX 25*25*2	291	BOX 25*25*2.5		291	IPE270	291	BOX 20*20*1.5	291	BOX 20*20*1.5	291	BOX 20*20*2		291	IPE240	291	BOX 20*20*1.5	291	BOX 20*20*1.5	291	BOX 20*20*2
292	IPE400	292	BOX 25*25*2	292	BOX 25*25*2	292	BOX 30*30*2.5		292	IPE330	292	BOX 20*20*1.5	292	BOX 20*20*2	292	BOX 20*20*2.5		292	IPE270	292	BOX 20*20*1.5	292	BOX 20*20*1.5	292	BOX 20*20*2.5
293	IPE400	293	BOX 20*20*2.5	293	BOX 20*20*1.5	293	BOX 25*25*2.5		293	IPE300	293	BOX 20*20*1.5	293	BOX 20*20*2	293	BOX 20*20*2		293	IPE270	293	BOX 20*20*1.5	293	BOX 20*20*1.5	293	BOX 20*20*1.5
294	IPE450	294	BOX 25*25*2	294	BOX 25*25*2	294	BOX 25*25*2.5		294	IPE270	294	BOX 20*20*1.5	294	BOX 20*20*2	294	BOX 20*20*2		294	IPE270	294	BOX 20*20*1.5	294	BOX 20*20*1.5	294	BOX 20*20*2
295	IPE400	295	BOX 25*25*2	295	BOX 25*25*2.5	295	BOX 30*30*2.5		295	IPE330	295	BOX 20*20*1.5	295	BOX 20*20*2	295	BOX 20*20*2.5		295	IPE240	295	BOX 20*20*1.5	295	BOX 20*20*1.5	295	BOX 20*20*2.5
296	IPE450	296	BOX 20*20*2.5	296	BOX 25*25*2.5	296	BOX 25*25*2.5		296	IPE300	296	BOX 20*20*1.5	296	BOX 20*20*2	296	BOX 20*20*2		296	IPE240	296	BOX 20*20*1.5	296	BOX 20*20*1.5	296	BOX 20*20*1.5
297	IPE450	297	BOX 25*25*2	297	BOX 25*25*2.5	297	BOX 25*25*2.5		297	IPE270	297	BOX 20*20*1.5	297	BOX 20*20*2	297	BOX 20*20*2		297	IPE240	297	BOX 20*20*1.5	297	BOX 20*20*1.5	297	BOX 20*20*2
298	IPE400	298	BOX 25*25*2	298	BOX 25*25*2.5	298	IPE550		298	IPE330	298	BOX 20*20*1.5	298	BOX 20*20*2	298	IPE300		298	IPE270	298	BOX 20*20*1.5	298	BOX 20*20*1.5	298	IPE270
299	IPE400	299	BOX 20*20*2.5	299	BOX 25*25*2.5	299	IPE450		299	IPE300	299	BOX 20*20*1.5	299	BOX 20*20*2	299	IPE330		299	IPE270	299	BOX 20*20*1.5	299	BOX 20*20*1.5	299	IPE330
300	IPE450	300	BOX 25*25*2	300	BOX 25*25*2.5	300	IPE450		300	IPE270	300	BOX 20*20*1.5	300	BOX 20*20*2	300	IPE330		300	IPE270	300	BOX 20*20*1.5	300	BOX 20*20*1.5	300	IPE270
301	IPE400	301	BOX 25*25*2	301	BOX 25*25*2.5	301	IPE550		301	IPE330	301	BOX 20*20*1.5	301	BOX 20*20*2	301	IPE300		301	IPE240	301	BOX 20*20*1.5	301	BOX 20*20*1.5	301	IPE270
302	IPE450	302	BOX 20*20*2.5	302	BOX 25*25*2.5	302	IPE450		302	IPE300	302	BOX 20*20*1.5	302	BOX 20*20*2	302	IPE330		302	IPE240	302	BOX 20*20*1.5	302	BOX 20*20*1.5	302	IPE330
303	IPE450	303	BOX 25*25*2	303	BOX 25*25*2.5	303	IPE450		303	IPE270	303	BOX 20*20*1.5	303	BOX 20*20*2	303	IPE330		303	IPE240	303	BOX 20*20*1.5	303	BOX 20*20*1.5	303	IPE270
304	IPE400	304	BOX 25*25*2	304	BOX 25*25*2	304	IPE550		304	IPE330	304	BOX 20*20*1.5	304	BOX 20*20*1.5	304	IPE300		304	IPE240	304	BOX 20*20*1.5	304	BOX 20*20*1.5	304	IPE270
305	IPE450	305	BOX 20*20*2.5	305	BOX 25*25*2	305	IPE450		305	IPE300	305	BOX 20*20*1.5	305	BOX 20*20*1.5	305	IPE330		305	IPE240	305	BOX 20*20*1.5	305	BOX 20*20*1.5	305	IPE330
306	IPE450	306	BOX 25*25*2	306	BOX 25*25*2	306	IPE450		306	IPE270	306	BOX 20*20*1.5	306	BOX 20*20*1.5	306	IPE330		306	IPE240	306	BOX 20*20*1.5	306	BOX 20*20*1.5	306	IPE270
307	IPE400	307	BOX 25*25*2	307	BOX 25*25*2	307	IPE550		307	IPE330	307	BOX 20*20*1.5	307	BOX 20*20*1.5	307	IPE300		307	IPE240	307	BOX 20*20*1.5	307	BOX 20*20*1.5	307	IPE270
308	IPE400	308	BOX 20*20*2.5	308	BOX 20*20*1.5	308	IPE450		308	IPE300	308	BOX 20*20*1.5	308	BOX 20*20*1.5	308	IPE330		308	IPE240	308	BOX 20*20*1.5	308	BOX 20*20*1.5	308	IPE330
309	IPE450	309	BOX 25*25*2	309	BOX 25*25*2	309	IPE450		309	IPE270	309	BOX 20*20*1.5	309	BOX 20*20*1.5	309	IPE330		309	IPE240	309	BOX 20*20*1.5	309	BOX 20*20*1.5	309	IPE270
310	IPE400	310	BOX 25*25*2	310	BOX 25*25*2	310	IPE550		310	IPE330	310	BOX 20*20*1.5	310	BOX 20*20*1.5	310	IPE300		310	IPE240	310	BOX 20*20*1.5	310	BOX 20*20*1.5	310	IPE270
311	IPE400	311	BOX 20*20*2.5	311	BOX 20*20*1.5	311	IPE450		311	IPE300	311	BOX 20*20*1.5	311	BOX 20*20*1.5	311	IPE330		311	IPE240	311	BOX 20*20*1.5	311	BOX 20*20*1.5	311	IPE330
312	IPE450	312	BOX 25*25*2	312	BOX 25*25*2	312	IPE450		312	IPE270	312	BOX 20*20*1.5	312	BOX 20*20*1.5	312	IPE330		312	IPE240	312	BOX 20*20*1.5	312	BOX 20*20*1.5	312	IPE270
313	IPE400	313	BOX 25*25*2	313	BOX 25*25*2	313	IPE550		313	IPE330	313	BOX 20*20*1.5	313	BOX 20*20*1.5	313	IPE300		313	IPE240	313	BOX 20*20*1.5	313	BOX 20*20*1.5	313	IPE270
314	IPE400	314	BOX 20*20*2.5	314	BOX 20*20*1.5	314	IPE450		314	IPE300	314	BOX 20*20*1.5	314	BOX 20*20*1.5	314	IPE330		314	IPE240	314	BOX 20*20*1.5	314	BOX 20*20*1.5	314	IPE330
315	IPE450	315	BOX 25*25*2	315	BOX 25*25*2	315	IPE450		315	IPE270	315	BOX 20*20*1.5	315	BOX 20*20*1.5	315	IPE330		315	IPE240	315	BOX 20*20*1.5	315	BOX 20*20*1.5	315	IPE270
316	IPE400	316	BOX 25*25*2	316	BOX 25*25*2	316	IPE550		316	IPE330	316	BOX 20*20*1.5	316	BOX 20*20*1.5	316	IPE300		316	IPE240	316	BOX 20*20*1.5	316	BOX 20*20*1.5	316	IPE270
317	IPE400	317	BOX 20*20*2.5	317	BOX 20*20*1.5	317	IPE450		317	IPE300	317	BOX 20*20*1.5	317	BOX 20*20*1.5	317	IPE330		317	IPE240	317	BOX 20*20*1.5	317	BOX 20*20*1.5	317	IPE330
318	IPE450	318	BOX 25*25*2	318	BOX 25*25*2	318	IPE450		318	IPE270	318	BOX 20*20*1.5	318	BOX 20*20*1.5	318	IPE330		318	IPE240	318	BOX 20*20*1.5	318	BOX 20*20*1.5	318	IPE270
319	IPE400	319	BOX 25*25*2	319	BOX 25*25*2	319	IPE550		319	IPE330	319	BOX 20*20*1.5	319	BOX 20*20*1.5	319	IPE300		319	IPE240	319	BOX 20*20*1.5	319	BOX 20*20*1.5	319	IPE270
320	IPE400	320	BOX 20*20*2.5	320	BOX 20*20*1.5	320	IPE450		320	IPE300	320	BOX 20*20*1.5	320	BOX 20*20*1.5	320	IPE330		320	IPE240	320	BOX 20*20*1.5	320	BOX 20*20*1.5	320	IPE330
321	IPE450	321	BOX 25*25*2	321	BOX 25*25*2	321	IPE450		321	IPE270	321	BOX 20*20*1.5	321	BOX 20*20*1.5	321	IPE330		321	IPE240	321	BOX 20*20*1.5	321	BOX 20*20*1.5	321	IPE270
322	IPE400	322	BOX 25*25*2	322	BOX 25*25*2	322	IPE550		322	IPE330	322	BOX 20*20*1.5	322	BOX 20*20*2	322	IPE300		322	IPE270	322	BOX 20*20*1.5	322	BOX 20*20*1.5	322	IPE270
323	IPE450	323	BOX 20*20*2.5	323	BOX 20*20*1.5	323	IPE450		323	IPE300	323	BOX 20*20*1.5	323	BOX 20*20*2	323	IPE330		323	IPE270	323	BOX 20*20*1.5	323	BOX 20*20*1.5	323	IPE330
324	IPE450	324	BOX 25*25*2	324	BOX 25*25*2	324	IPE450		324	IPE270	324	BOX 20*20*1.5	324	BOX 20*20*2	324	IPE330		324	IPE270	324	BOX 20*20*1.5	324	BOX 20*20*1.5	324	IPE270
325	IPE400	325	BOX 25*25*2	325	BOX 25*25*2.5	325	IPE550		325	IPE330	325	BOX 20*20*1.5	325	BOX 20*20*2	325	IPE300		325	IPE270	325	BOX 20*20*1.5	325	BOX 20*20*2	325	IPE270
326	IPE400	326	BOX 20*20*2.5	326	BOX 25*25*2.5	326	IPE450		326	IPE300	326	BOX 20*20*1.5	326	BOX 20*20*2	326	IPE330		326	IPE270	326	BOX 20*20*1.5	326	BOX 20*20*1.5	326	IPE330
327	IPE450	327	BOX 25*25*2	327	BOX 25*25*2.5	327	IPE450		327	IPE270	327	BOX 20*20*1.5	327	BOX 20*20*2	327	IPE330		327	IPE270	327	BOX 20*20*1.5	327	BOX 20*20*1.5	327	IPE270
328	IPE400	328	BOX 25*25*2	328	BOX 25*25*2.5	328	BOX 25*25*2.5		328	IPE330	328	BOX 20*20*1.5	328	BOX 20*20*2	328	BOX 20*20*2		328	IPE240	328	BOX 20*20*1.5	328	BOX 20*20*2	328	BOX 20*20*2
329	IPE400	329	BOX 20*20*2.5	329	BOX 25*25*2.5	329	BOX 25*25*2.5		329	IPE300	329	BOX 20*20*1.5	329	BOX 20*20*2	329	BOX 20*20*2		329	IPE240	329	BOX 20*20*1.5	329	BOX 20*20*1.5	329	BOX 20*20*1.5
330	IPE450	330	BOX 25*25*2	330	BOX 25*25*2.5	330	BOX 30*30*2.5		330	IPE270	330	BOX 20*20*1.5	330	BOX 20*20*2	330	BOX 20*20*2.5		330	IPE240	330	BOX 20*20*1.5	330	BOX 20*20*1.5	330	BOX 20*20*2.5
331	IPE400	331	BOX 25*25*2	331	BOX 25*25*2.5	331	BOX 25*25*2.5		331	IPE330	331	BOX 20*20*1.5	331	BOX 20*20*2	331	BOX 20*20*2		331	IPE240	331	BOX 20*20*1.5	331	BOX 20*20*2	331	BOX 20*20*2
332	IPE400	332	BOX 20*20*2.5	332	BOX 25*25*2.5	332	BOX 25*25*2.5		332	IPE300	332	BOX 20*20*1.5	332	BOX 20*20*2	332	BOX 20*20*2		332	IPE240	332	BOX 20*20*1.5	332	BOX 20*20*1.5	332	BOX 20*20*1.5
333	IPE450	333	BOX 25*25*2	333	BOX 25*25*2.5	333	BOX 30*30*2.5		333	IPE270	333	BOX 20*20*1.5	333	BOX 20*20*2	333	BOX 20*20*2.5		333	IPE240	333	BOX 20*20*1.5	333	BOX 20*20*1.5	333	BOX 20*20*2.5
334	IPE400	334	BOX 25*25*2	334	IPE550	334	BOX 25*25*2.5		334	IPE330	334	BOX 20*20*1.5	334	IPE300	334	BOX 20*20*2		334	IPE240	334	BOX 20*20*1.5	334	IPE270	334	BOX 20*20*2
335	IPE400	335	BOX 20*20*2.5	335	IPE500	335	BOX 25*25*2.5		335	IPE300	335	BOX 20*20*1.5	335	IPE330	335	BOX 20*20*2		335	IPE240	335	BOX 20*20*1.5	335	IPE300	335	BOX 20*20*1.5
336	IPE450	336	BOX 25*25*2	336	IPE450	336	BOX 25*25*2.5		336	IPE270	336	BOX 20*20*1.5	336	IPE330	336	BOX 20*20*2		336	IPE240	336	BOX 20*20*1.5	336	IPE270	336	BOX 20*20*2
337	IPE400	337	BOX 25*25*2	337	IPE550	337	BOX 25*25*2.5		337	IPE330	337	BOX 20*20*1.5	337	IPE300	337	BOX 20*20*2		337	IPE240	337	BOX 20*20*1.5	337	IPE220	337	BOX 20*20*2
338	IPE400	338	BOX 20*20*2.5	338	IPE500	338	BOX 25*25*2.5		338	IPE300	338	BOX 20*20*1.5	338	IPE330	338	BOX 20*20*2		338	IPE240	338	BOX 20*20*1.5	338	IPE300	338	BOX 20*20*1.5
339	IPE450	339	BOX 25*25*2	339	IPE450	339	BOX 25*25*2.5		339	IPE270	339	BOX 20*20*1.5	339	IPE330	339	BOX 20*20*2		339	IPE240	339	BOX 20*20*1.5	339	IPE220	339	BOX 20*20*2
340	IPE400	340	BOX 25*25*2	340	IPE550	340	BOX 25*25*2.5		340	IPE330	340	BOX 20*20*1.5	340	IPE300	340	BOX 20*20*2		340	IPE240	340	BOX 20*20*1.5	340	IPE240	340	BOX 20*20*2
341	IPE400	341	BOX 20*20*2.5	341	IPE500	341	BOX 25*25*2.5		341	IPE300	341	BOX 20*20*1.5	341	IPE330	341	BOX 20*20*2		341	IPE240	341	BOX 20*20*1.5	341	IPE300	341	BOX 20*20*1.5
342	IPE450	342	BOX 25*25*2	342	IPE450	342	BOX 30*30*2.5		342	IPE270	342	BOX 20*20*1.5	342	IPE330	342	BOX 20*20*2.5		342	IPE240	342	BOX 20*20*1.5	342	IPE240	342	BOX 20*20*2.5
343	BOX 20*20*2	343	BOX 25*25*2	343	IPE550	343	BOX 25*25*2.5		343	BOX 20*20*1.5	343	BOX 20*20*1.5	343	IPE300	343	BOX 20*20*2		343	BOX 20*20*1.5	343	BOX 20*20*1.5	343	IPE240	343	BOX 20*20*2
344	BOX 20*20*2.5	344	BOX 20*20*2.5	344	IPE500	344	BOX 25*25*2.5		344	BOX 20*20*1.5	344	BOX 20*20*1.5	344	IPE330	344	BOX 20*20*2		344	BOX 20*20*1.5	344	BOX 20*20*1.5	344	IPE300	344	BOX 20*20*1.5
345	BOX 20*20*2.5	345	BOX 25*25*2	345	IPE450	345	BOX 30*30*2.5		345	BOX 20*20*1.5	345	BOX 20*20*1.5	345	IPE330	345	BOX 20*20*2.5		345	BOX 20*20*1.5	345	BOX 20*20*1.5	345	IPE240	345	BOX 20*20*2.5
346	BOX 20*20*2	346	BOX 25*25*2	346	IPE550	346	IPE550		346	BOX 15*15*1.5	346	BOX 20*20*1.5	346	IPE300	346	IPE300		346	BOX 20*20*1.5	346	BOX 20*20*1.5	346	IPE220	346	IPE270
347	BOX 20*20*2.5	347	BOX 20*20*2.5	347	IPE500	347	IPE450		347	BOX 20*20*1.5	347	BOX 20*20*1.5	347	IPE330	347	IPE330		347	BOX 20*20*1.5	347	BOX 20*20*1.5	347	IPE300	347	IPE330
348	BOX 20*20*2.5	348	BOX 25*25*2	348	IPE450	348	IPE450		348	BOX 20*20*1.5	348	BOX 20*20*1.5	348	IPE330	348	IPE330		348	BOX 20*20*1.5	348	BOX 20*20*1.5	348	IPE220	348	IPE270
349	BOX 20*20*2	349	BOX 25*25*2	349	IPE550	349	IPE550		349	BOX 15*15*1.5	349	BOX 20*20*1.5	349	IPE300	349	IPE300		349	BOX 20*20*1.5	349	BOX 20*20*1.5	349	IPE270	349	IPE270
350	BOX 20*20*2.5	350	BOX 20*20*2.5	350	IPE500	350	IPE450		350	BOX 20*20*1.5	350	BOX 20*20*1.5	350	IPE330	350	IPE330		350	BOX 20*20*1.5	350	BOX 20*20*1.5	350	IPE300	350	IPE330
351	BOX 20*20*2.5	351	BOX 25*25*2	351	IPE450	351	IPE450		351	BOX 20*20*1.5	351	BOX 20*20*1.5	351	IPE330	351	IPE330		351	BOX 20*20*1.5	351	BOX 20*20*1.5	351	IPE270	351	IPE270
352	BOX 20*20*2	352	BOX 25*25*2	352	IPE550	352	IPE550		352	BOX 15*15*1.5	352	BOX 20*20*1.5	352	IPE300	352	IPE300		352	BOX 20*20*1.5	352	BOX 20*20*1.5	352	IPE270	352	IPE270
353	BOX 20*20*2.5	353	BOX 20*20*2.5	353	IPE500	353	IPE450		353	BOX 20*20*1.5	353	BOX 20*20*1.5	353	IPE330	353	IPE330		353	BOX 20*20*1.5	353	BOX 20*20*1.5	353	IPE300	353	IPE330
354	BOX 20*20*2.5	354	BOX 25*25*2	354	IPE450	354	IPE450		354	BOX 20*20*1.5	354	BOX 20*20*1.5	354	IPE330	354	IPE330		354	BOX 20*20*1.5	354	BOX 20*20*1.5	354	IPE270	354	IPE270
355	BOX 20*20*2	355	BOX 25*25*2	355	IPE550	355	IPE550		355	BOX 15*15*1.5	355	BOX 20*20*1.5	355	IPE300	355	IPE300		355	BOX 20*20*1.5	355	BOX 20*20*1.5	355	IPE270	355	IPE270
356	BOX 20*20*2.5	356	BOX 20*20*2.5	356	IPE500	356	IPE450		356	BOX 20*20*1.5	356	BOX 20*20*1.5	356	IPE330	356	IPE330		356	BOX 20*20*1.5	356	BOX 20*20*1.5	356	IPE300	356	IPE330
357	BOX 20*20*2.5	357	BOX 25*25*2	357	IPE450	357	IPE450		357	BOX 20*20*1.5	357	BOX 20*20*1.5	357	IPE330	357	IPE330		357	BOX 20*20*1.5	357	BOX 20*20*1.5	357	IPE270	357	IPE270
358	BOX 20*20*2	358	BOX 25*25*2	358	IPE550	358	IPE550		358	BOX 15*15*1.5	358	BOX 20*20*1.5	358	IPE300	358	IPE300		358	BOX 20*20*1.5	358	BOX 20*20*1.5	358	IPE270	358	IPE270
359	BOX 20*20*2.5	359	BOX 20*20*2.5	359	IPE500	359	IPE450		359	BOX 20*20*1.5	359	BOX 20*20*1.5	359	IPE330	359	IPE330		359	BOX 20*20*1.5	359	BOX 20*20*1.5	359	IPE300	359	IPE330
360	BOX 20*20*2.5	360	BOX 25*25*2	360	IPE450	360	IPE450		360	BOX 20*20*1.5	360	BOX 20*20*1.5	360	IPE330	360	IPE330		360	BOX 20*20*1.5	360	BOX 20*20*1.5	360	IPE270	360	IPE270
361	BOX 20*20*2	361	BOX 25*25*2	361	IPE550	361	IPE550		361	BOX 20*20*1.5	361	BOX 20*20*1.5	361	IPE300	361	IPE300		361	BOX 20*20*1.5	361	BOX 20*20*1.5	361	IPE270	361	IPE270
362	BOX 20*20*2.5	362	BOX 20*20*2.5	362	IPE500	362	IPE450		362	BOX 20*20*1.5	362	BOX 20*20*1.5	362	IPE330	362	IPE330		362	BOX 20*20*1.5	362	BOX 20*20*1.5	362	IPE300	362	IPE330
363	BOX 20*20*2.5	363	BOX 25*25*2	363	IPE450	363	IPE450		363	BOX 20*20*1.5	363	BOX 20*20*1.5	363	IPE330	363	IPE330		363	BOX 20*20*1.5	363	BOX 20*20*1.5	363	IPE270	363	IPE270
364	BOX 20*20*2	364	BOX 25*25*2	364	BOX 25*25*2.5	364	IPE550		364	BOX 15*15*1.5	364	BOX 20*20*1.5	364	BOX 20*20*2	364	IPE300		364	BOX 20*20*1.5	364	BOX 20*20*1.5	364	BOX 20*20*1.5	364	IPE270
365	BOX 20*20*2.5	365	BOX 20*20*2.5	365	BOX 25*25*2.5	365	IPE450		365	BOX 20*20*1.5	365	BOX 20*20*1.5	365	BOX 20*20*2	365	IPE330		365	BOX 20*20*1.5	365	BOX 20*20*1.5	365	BOX 20*20*1.5	365	IPE330
366	BOX 20*20*2.5	366	BOX 25*25*2	366	BOX 25*25*2.5	366	IPE450		366	BOX 20*20*1.5	366	BOX 20*20*1.5	366	BOX 20*20*2	366	IPE330		366	BOX 20*20*1.5	366	BOX 20*20*1.5	366	BOX 20*20*2	366	IPE270
367	BOX 20*20*2	367	BOX 25*25*2	367	BOX 25*25*2.5	367	IPE550		367	BOX 20*20*1.5	367	BOX 20*20*1.5	367	BOX 20*20*2	367	IPE300		367	BOX 20*20*1.5	367	BOX 20*20*1.5	367	BOX 20*20*1.5	367	IPE270
368	BOX 20*20*2.5	368	BOX 20*20*2.5	368	BOX 25*25*2.5	368	IPE450		368	BOX 20*20*1.5	368	BOX 20*20*1.5	368	BOX 20*20*2	368	IPE330		368	BOX 20*20*1.5	368	BOX 20*20*1.5	368	BOX 20*20*1.5	368	IPE330
369	BOX 20*20*2.5	369	BOX 25*25*2	369	BOX 25*25*2.5	369	IPE450		369	BOX 20*20*1.5	369	BOX 20*20*1.5	369	BOX 20*20*2	369	IPE330		369	BOX 20*20*1.5	369	BOX 20*20*1.5	369	BOX 20*20*2	369	IPE270
370	BOX 20*20*2	370	BOX 25*25*2	370	BOX 25*25*2.5	370	IPE550		370	BOX 20*20*1.5	370	BOX 20*20*1.5	370	BOX 20*20*2	370	IPE300		370	BOX 20*20*1.5	370	BOX 20*20*1.5	370	BOX 20*20*1.5	370	IPE270
371	BOX 20*20*2.5	371	BOX 20*20*2.5	371	BOX 25*25*2.5	371	IPE450		371	BOX 20*20*1.5	371	BOX 20*20*1.5	371	BOX 20*20*2	371	IPE330		371	BOX 20*20*1.5	371	BOX 20*20*1.5	371	BOX 20*20*1.5	371	IPE330
372	BOX 20*20*2.5	372	BOX 25*25*2	372	BOX 25*25*2.5	372	IPE450		372	BOX 20*20*1.5	372	BOX 20*20*1.5	372	BOX 20*20*2	372	IPE330		372	BOX 20*20*1.5	372	BOX 20*20*1.5	372	BOX 20*20*1.5	372	IPE270
373	BOX 20*20*2	373	BOX 25*25*2	373	BOX 25*25*2.5	373	IPE550		373	BOX 20*20*1.5	373	BOX 20*20*1.5	373	BOX 20*20*2	373	IPE300		373	BOX 20*20*1.5	373	BOX 20*20*1.5	373	BOX 20*20*1.5	373	IPE270
374	BOX 20*20*2.5	374	BOX 20*20*2.5	374	BOX 25*25*2.5	374	IPE450		374	BOX 20*20*1.5	374	BOX 20*20*1.5	374	BOX 20*20*2	374	IPE330		374	BOX 20*20*1.5	374	BOX 20*20*1.5	374	BOX 20*20*1.5	374	IPE330
375	BOX 20*20*2.5	375	BOX 25*25*2	375	BOX 25*25*2.5	375	IPE450		375	BOX 20*20*1.5	375	BOX 20*20*1.5	375	BOX 20*20*2	375	IPE330		375	BOX 20*20*1.5	375	BOX 20*20*1.5	375	BOX 20*20*1.5	375	IPE270
376	BOX 20*20*2	376	BOX 25*25*2	376	BOX 25*25*2.5	376	BOX 25*25*2.5		376	BOX 20*20*1.5	376	BOX 20*20*1.5	376	BOX 20*20*2	376	BOX 20*20*2		376	BOX 20*20*1.5	376	BOX 20*20*1.5	376	BOX 20*20*1.5	376	BOX 20*20*1.5
377	BOX 20*20*2.5	377	BOX 20*20*2.5	377	BOX 25*25*2.5	377	BOX 25*25*2.5		377	BOX 20*20*1.5	377	BOX 20*20*1.5	377	BOX 20*20*2	377	BOX 20*20*2		377	BOX 20*20*1.5	377	BOX 20*20*1.5	377	BOX 20*20*1.5	377	BOX 20*20*2
378	BOX 20*20*2.5	378	BOX 25*25*2	378	BOX 25*25*2.5	378	BOX 30*30*2.5		378	BOX 20*20*1.5	378	BOX 20*20*1.5	378	BOX 20*20*2	378	BOX 20*20*2.5		378	BOX 20*20*1.5	378	BOX 20*20*1.5	378	BOX 20*20*2	378	BOX 20*20*2.5
379	BOX 20*20*2	379	BOX 25*25*2	379	BOX 25*25*2.5	379	BOX 25*25*2.5		379	BOX 20*20*1.5	379	BOX 20*20*1.5	379	BOX 20*20*2	379	BOX 20*20*2		379	BOX 20*20*1.5	379	BOX 20*20*1.5	379	BOX 20*20*1.5	379	BOX 20*20*1.5
380	BOX 20*20*2.5	380	BOX 20*20*2.5	380	BOX 25*25*2.5	380	BOX 25*25*2.5		380	BOX 20*20*1.5	380	BOX 20*20*1.5	380	BOX 20*20*2	380	BOX 20*20*2		380	BOX 20*20*1.5	380	BOX 20*20*1.5	380	BOX 20*20*1.5	380	BOX 20*20*2
381	BOX 20*20*2.5	381	BOX 25*25*2	381	BOX 25*25*2.5	381	BOX 25*25*2.5		381	BOX 20*20*1.5	381	BOX 20*20*1.5	381	BOX 20*20*2	381	BOX 20*20*2		381	BOX 20*20*1.5	381	BOX 20*20*1.5	381	BOX 20*20*2	381	BOX 20*20*2
382	BOX 20*20*2	382	BOX 25*25*2	382	IPE550	382	BOX 25*25*2.5		382	BOX 15*15*1.5	382	BOX 20*20*1.5	382	IPE300	382	BOX 20*20*2		382	BOX 20*20*1.5	382	BOX 20*20*1.5	382	IPE220	382	BOX 20*20*1.5
383	BOX 20*20*2.5	383	BOX 20*20*2.5	383	IPE500	383	BOX 25*25*2.5		383	BOX 20*20*1.5	383	BOX 20*20*1.5	383	IPE330	383	BOX 20*20*2		383	BOX 20*20*1.5	383	BOX 20*20*1.5	383	IPE300	383	BOX 20*20*2
384	BOX 20*20*2.5	384	BOX 25*25*2	384	IPE450	384	BOX 30*30*2.5		384	BOX 20*20*1.5	384	BOX 20*20*1.5	384	IPE330	384	BOX 20*20*2.5		384	BOX 20*20*1.5	384	BOX 20*20*1.5	384	IPE220	384	BOX 20*20*2.5
385	IPE400	385	BOX 25*25*2	385	IPE550	385	BOX 25*25*2.5		385	IPE330	385	BOX 20*20*1.5	385	IPE300	385	BOX 20*20*2		385	IPE240	385	BOX 20*20*1.5	385	IPE240	385	BOX 20*20*1.5
386	IPE400	386	BOX 20*20*2.5	386	IPE500	386	BOX 25*25*2.5		386	IPE330	386	BOX 20*20*1.5	386	IPE330	386	BOX 20*20*2		386	IPE240	386	BOX 20*20*1.5	386	IPE300	386	BOX 20*20*2
387	IPE400	387	BOX 25*25*2	387	IPE450	387	BOX 30*30*2.5		387	IPE330	387	BOX 20*20*1.5	387	IPE330	387	BOX 20*20*2.5		387	IPE240	387	BOX 20*20*1.5	387	IPE240	387	BOX 20*20*2.5
388	IPE400	388	IPE500	388	IPE550	388	BOX 25*25*2.5		388	IPE330	388	IPE270	388	IPE300	388	BOX 20*20*2		388	IPE240	388	IPE270	388	IPE270	388	BOX 20*20*1.5
389	IPE400	389	IPE450	389	IPE500	389	BOX 25*25*2.5		389	IPE300	389	IPE330	389	IPE330	389	BOX 20*20*2		389	IPE240	389	IPE270	389	IPE300	389	BOX 20*20*2
390	IPE400	390	IPE400	390	IPE450	390	BOX 25*25*2.5		390	IPE300	390	IPE300	390	IPE330	390	BOX 20*20*2		390	IPE240	390	IPE270	390	IPE270	390	BOX 20*20*2
391	IPE400	391	IPE500	391	IPE550	391	BOX 25*25*2.5		391	IPE300	391	IPE270	391	IPE300	391	BOX 20*20*2		391	IPE240	391	IPE270	391	IPE270	391	BOX 20*20*1.5
392	IPE400	392	IPE450	392	IPE500	392	BOX 25*25*2.5		392	IPE300	392	IPE330	392	IPE330	392	BOX 20*20*2		392	IPE240	392	IPE220	392	IPE300	392	BOX 20*20*2
393	IPE450	393	IPE400	393	IPE450	393	BOX 30*30*2.5		393	IPE270	393	IPE300	393	IPE330	393	BOX 20*20*2.5		393	IPE240	393	IPE220	393	IPE270	393	BOX 20*20*2.5
394	IPE450	394	IPE500	394	IPE550	394	IPE550		394	IPE270	394	IPE270	394	IPE300	394	IPE300		394	IPE240	394	IPE270	394	IPE270	394	IPE270
395	IPE450	395	IPE450	395	IPE500	395	IPE450		395	IPE270	395	IPE330	395	IPE330	395	IPE330		395	IPE240	395	IPE270	395	IPE300	395	IPE330
396	IPE450	396	IPE400	396	IPE450	396	IPE450		396	IPE270	396	IPE300	396	IPE330	396	IPE330		396	IPE240	396	IPE270	396	IPE270	396	IPE270
398	BOX 20*20*2.5	397	IPE500	397	IPE550	397	IPE550		398	BOX 20*20*1.5	397	IPE270	397	IPE300	397	IPE300		398	BOX 20*20*1.5	397	IPE270	397	IPE240	397	IPE270
399	BOX 20*20*2.5	398	IPE450	398	IPE500	398	IPE450		399	BOX 20*20*1.5	398	IPE330	398	IPE330	398	IPE330		399	BOX 20*20*1.5	398	IPE270	398	IPE300	398	IPE330
400	BOX 20*20*2	399	IPE400	399	IPE450	399	IPE450		400	BOX 15*15*1.5	399	IPE300	399	IPE330	399	IPE330		400	BOX 20*20*1.5	399	IPE270	399	IPE270	399	IPE270
1597	IPE330	400	IPE500	400	IPE550	400	IPE550		1597	IPE240	400	IPE270	400	IPE300	400	IPE300		1597	IPE270	400	IPE270	400	IPE220	400	IPE270
1600	IPE330	401	IPE450	401	IPE500	401	IPE450		1600	IPE270	401	IPE330	401	IPE330	401	IPE330		1600	IPE270	401	IPE220	401	IPE300	401	IPE330
1603	IPE330	402	IPE400	402	IPE450	402	IPE450		1603	IPE240	402	IPE300	402	IPE330	402	IPE330		1603	IPE270	402	IPE220	402	IPE220	402	IPE270
1606	IPE330	403	BOX 25*25*2	403	IPE550	403	IPE550		1606	IPE270	403	BOX 20*20*1.5	403	IPE300	403	IPE300		1606	IPE270	403	BOX 20*20*1.5	403	IPE220	403	IPE270
1609	IPE330	404	BOX 20*20*2.5	404	IPE500	404	IPE450		1609	IPE240	404	BOX 20*20*1.5	404	IPE330	404	IPE330		1609	IPE270	404	BOX 20*20*1.5	404	IPE300	404	IPE330
1612	IPE330	405	BOX 25*25*2	405	IPE450	405	IPE450		1612	IPE270	405	BOX 20*20*1.5	405	IPE330	405	IPE330		1612	IPE270	405	BOX 20*20*1.5	405	IPE220	405	IPE270
1615	IPE330	406	BOX 25*25*2	406	IPE550	406	IPE550		1615	IPE240	406	BOX 20*20*1.5	406	IPE300	406	IPE300		1615	IPE240	406	BOX 20*20*1.5	406	IPE240	406	IPE270
1618	IPE330	407	BOX 20*20*2.5	407	IPE500	407	IPE450		1618	IPE240	407	BOX 20*20*1.5	407	IPE330	407	IPE330		1618	IPE240	407	BOX 20*20*1.5	407	IPE300	407	IPE330
1621	IPE330	408	BOX 25*25*2	408	IPE450	408	IPE450		1621	IPE240	408	BOX 20*20*1.5	408	IPE330	408	IPE330		1621	IPE240	408	BOX 20*20*1.5	408	IPE240	408	IPE270
1624	IPE330	409	BOX 25*25*2	409	IPE550	409	IPE550		1624	IPE240	409	BOX 20*20*1.5	409	IPE300	409	IPE300		1624	IPE240	409	BOX 20*20*1.5	409	IPE270	409	IPE270
1627	IPE330	410	BOX 20*20*2.5	410	IPE500	410	IPE450		1627	IPE240	410	BOX 20*20*1.5	410	IPE330	410	IPE330		1627	IPE240	410	BOX 20*20*1.5	410	IPE300	410	IPE330
1630	IPE330	411	BOX 25*25*2	411	IPE450	411	IPE450		1630	IPE240	411	BOX 20*20*1.5	411	IPE330	411	IPE330		1630	IPE240	411	BOX 20*20*1.5	411	IPE270	411	IPE270
1633	IPE330	823	IPE360	412	BOX 25*25*2.5	412	IPE550		1633	IPE240	823	IPE270	412	BOX 20*20*2	412	IPE300		1633	IPE270	823	IPE220	412	BOX 20*20*1.5	412	IPE270
1636	IPE330	824	IPE360	413	BOX 25*25*2.5	413	IPE450		1636	IPE240	824	IPE270	413	BOX 20*20*2	413	IPE330		1636	IPE270	824	IPE270	413	BOX 20*20*1.5	413	IPE330
1639	IPE330	825	IPE360	414	BOX 25*25*2.5	414	IPE450		1639	IPE240	825	IPE270	414	BOX 20*20*2	414	IPE330		1639	IPE270	825	IPE220	414	BOX 20*20*2	414	IPE270
1642	IPE330	826	IPE360	415	BOX 25*25*2.5	415	IPE550		1642	IPE240	826	IPE270	415	BOX 20*20*2	415	IPE300		1642	IPE270	826	IPE270	415	BOX 20*20*1.5	415	IPE270
1645	IPE330	827	IPE360	416	BOX 25*25*2.5	416	IPE450		1645	IPE240	827	IPE270	416	BOX 20*20*2	416	IPE330		1645	IPE270	827	IPE220	416	BOX 20*20*1.5	416	IPE330
1648	IPE330	828	IPE360	417	BOX 25*25*2.5	417	IPE450		1648	IPE240	828	IPE270	417	BOX 20*20*2	417	IPE330		1648	IPE270	828	IPE270	417	BOX 20*20*1.5	417	IPE270
1651	IPE330	829	IPE360	418	BOX 25*25*2.5	418	IPE550		1651	IPE240	829	IPE270	418	BOX 20*20*2	418	IPE300		1651	IPE240	829	IPE220	418	BOX 20*20*1.5	418	IPE270
1654	IPE330	830	IPE360	419	BOX 25*25*2.5	419	IPE450		1654	IPE240	830	IPE270	419	BOX 20*20*2	419	IPE330		1654	IPE240	830	IPE270	419	BOX 20*20*1.5	419	IPE330
1657	IPE330	831	IPE360	420	BOX 25*25*2.5	420	IPE450		1657	IPE240	831	IPE270	420	BOX 20*20*2	420	IPE330		1657	IPE240	831	IPE240	420	BOX 20*20*2	420	IPE270
1660	IPE330	832	IPE360	421	BOX 25*25*2.5	421	IPE550		1660	IPE240	832	IPE270	421	BOX 20*20*2	421	IPE300		1660	IPE240	832	IPE240	421	BOX 20*20*1.5	421	IPE270
1663	IPE330	833	IPE360	422	BOX 25*25*2.5	422	IPE450		1663	IPE240	833	IPE270	422	BOX 20*20*2	422	IPE330		1663	IPE270	833	IPE240	422	BOX 20*20*1.5	422	IPE330
1666	IPE330	834	IPE360	423	BOX 25*25*2.5	423	IPE450		1666	IPE240	834	IPE270	423	BOX 20*20*2	423	IPE330		1666	IPE270	834	IPE240	423	BOX 20*20*2	423	IPE270
1669	IPE330	835	IPE360	424	BOX 25*25*2.5	424	BOX 25*25*2.5		1669	IPE240	835	IPE270	424	BOX 20*20*2	424	BOX 20*20*2		1669	IPE270	835	IPE240	424	BOX 20*20*1.5	424	BOX 20*20*1.5
1672	IPE330	836	IPE360	425	BOX 25*25*2.5	425	BOX 25*25*2.5		1672	IPE240	836	IPE270	425	BOX 20*20*2	425	BOX 20*20*2		1672	IPE270	836	IPE240	425	BOX 20*20*1.5	425	BOX 20*20*2
1675	IPE330	837	IPE360	426	BOX 25*25*2.5	426	BOX 30*30*2.5		1675	IPE240	837	IPE270	426	BOX 20*20*2	426	BOX 20*20*2.5		1675	IPE270	837	IPE240	426	BOX 20*20*1.5	426	BOX 20*20*2.5
1678	IPE330	838	IPE360	427	BOX 25*25*2.5	427	BOX 25*25*2.5		1678	IPE240	838	IPE270	427	BOX 20*20*2	427	BOX 20*20*2		1678	IPE270	838	IPE240	427	BOX 20*20*1.5	427	BOX 20*20*1.5
1681	IPE330	839	IPE360	428	BOX 25*25*2.5	428	BOX 25*25*2.5		1681	IPE270	839	IPE270	428	BOX 20*20*2	428	BOX 20*20*2		1681	IPE270	839	IPE240	428	BOX 20*20*1.5	428	BOX 20*20*2
1684	IPE330	840	IPE360	429	BOX 25*25*2.5	429	BOX 30*30*2.5		1684	IPE240	840	IPE270	429	BOX 20*20*2	429	BOX 20*20*2.5		1684	IPE270	840	IPE240	429	BOX 20*20*2	429	BOX 20*20*2.5
1687	IPE330	841	IPE360	430	IPE400	430	BOX 25*25*2.5		1687	IPE270	841	IPE270	430	IPE270	430	BOX 20*20*2		1687	IPE270	841	IPE240	430	IPE220	430	BOX 20*20*1.5
1690	IPE330	842	IPE360	431	IPE400	431	BOX 25*25*2.5		1690	IPE240	842	IPE270	431	IPE270	431	BOX 20*20*2		1690	IPE270	842	IPE240	431	IPE270	431	BOX 20*20*2
1693	IPE330	843	IPE360	432	IPE400	432	BOX 25*25*2.5		1693	IPE240	843	IPE270	432	IPE270	432	BOX 20*20*2		1693	IPE240	843	IPE240	432	IPE220	432	BOX 20*20*2
1696	IPE330	844	IPE360	433	IPE400	433	BOX 25*25*2.5		1696	IPE240	844	IPE270	433	IPE270	433	BOX 20*20*2		1696	IPE240	844	IPE240	433	IPE270	433	BOX 20*20*1.5
1699	IPE330	845	IPE360	434	IPE400	434	BOX 25*25*2.5		1699	IPE240	845	IPE270	434	IPE270	434	BOX 20*20*2		1699	IPE240	845	IPE240	434	IPE220	434	BOX 20*20*2
1702	IPE330	846	IPE360	435	IPE400	435	BOX 25*25*2.5		1702	IPE240	846	IPE270	435	IPE270	435	BOX 20*20*2		1702	IPE240	846	IPE240	435	IPE240	435	BOX 20*20*2
1705	IPE330	847	IPE360	436	IPE400	436	BOX 25*25*2.5		1705	IPE240	847	IPE270	436	IPE270	436	BOX 20*20*2		1705	IPE270	847	IPE220	436	IPE240	436	BOX 20*20*1.5
1708	IPE330	848	IPE360	437	IPE400	437	BOX 25*25*2.5		1708	IPE240	848	IPE270	437	IPE270	437	BOX 20*20*2		1708	IPE270	848	IPE240	437	IPE240	437	BOX 20*20*2
1711	IPE330	849	IPE360	438	IPE400	438	BOX 30*30*2.5		1711	IPE240	849	IPE270	438	IPE270	438	BOX 20*20*2.5		1711	IPE270	849	IPE240	438	IPE240	438	BOX 20*20*2.5
1714	IPE330	850	IPE360	439	IPE400	439	BOX 25*25*2.5		1714	IPE240	850	IPE270	439	IPE270	439	BOX 20*20*2		1714	IPE270	850	IPE240	439	IPE240	439	BOX 20*20*1.5
1717	IPE330	851	IPE360	440	IPE400	440	BOX 25*25*2.5		1717	IPE240	851	IPE270	440	IPE270	440	BOX 20*20*2		1717	IPE240	851	IPE240	440	IPE240	440	BOX 20*20*2
1720	IPE330	852	IPE360	441	IPE400	441	BOX 30*30*2.5		1720	IPE240	852	IPE270	441	IPE270	441	BOX 20*20*2.5		1720	IPE240	852	IPE240	441	IPE240	441	BOX 20*20*2.5
1723	IPE330	853	IPE360	442	IPE400	442	IPE400		1723	IPE240	853	IPE270	442	IPE270	442	IPE270		1723	IPE270	853	IPE240	442	IPE240	442	IPE270
1726	IPE330	854	IPE360	443	IPE400	443	IPE400		1726	IPE240	854	IPE270	443	IPE270	443	IPE270		1726	IPE270	854	IPE240	443	IPE240	443	IPE270
1729	IPE330	855	IPE360	444	IPE400	444	IPE400		1729	IPE240	855	IPE270	444	IPE270	444	IPE270		1729	IPE270	855	IPE240	444	IPE240	444	IPE270
1732	IPE330	856	IPE360	445	IPE400	445	IPE400		1732	IPE240	856	IPE270	445	IPE270	445	IPE270		1732	IPE270	856	IPE240	445	IPE270	445	IPE270
1735	IPE330	857	IPE360	446	IPE400	446	IPE400		1735	IPE240	857	IPE270	446	IPE270	446	IPE270		1735	IPE240	857	IPE270	446	IPE220	446	IPE270
1738	IPE330	858	IPE360	447	IPE400	447	IPE400		1738	IPE240	858	IPE270	447	IPE270	447	IPE270		1738	IPE240	858	IPE220	447	IPE270	447	IPE270
1741	IPE330	859	IPE360	448	IPE400	448	IPE400		1741	IPE240	859	IPE270	448	IPE270	448	IPE270		1741	IPE240	859	IPE270	448	IPE220	448	IPE270
1744	IPE330	860	IPE360	449	IPE400	449	IPE400		1744	IPE240	860	IPE270	449	IPE270	449	IPE270		1744	IPE240	860	IPE220	449	IPE240	449	IPE270
1747	IPE330	861	IPE360	450	IPE400	450	IPE400		1747	IPE240	861	IPE270	450	IPE270	450	IPE270		1747	IPE270	861	IPE270	450	IPE240	450	IPE270
1750	IPE330	862	IPE360	451	IPE400	451	IPE400		1750	IPE270	862	IPE270	451	IPE270	451	IPE270		1750	IPE270	862	IPE220	451	IPE240	451	IPE270
1753	IPE330	863	IPE360	452	IPE400	452	IPE400		1753	IPE240	863	IPE270	452	IPE270	452	IPE270		1753	IPE270	863	IPE270	452	IPE240	452	IPE270
1756	IPE330	864	IPE360	453	IPE400	453	IPE400		1756	IPE270	864	IPE270	453	IPE270	453	IPE270		1756	IPE270	864	IPE220	453	IPE240	453	IPE270
1760	BOX 20*20*2	865	IPE360	454	IPE400	454	IPE400		1760	BOX 15*15*1.5	865	IPE270	454	IPE270	454	IPE270		1760	BOX 15*15*1.5	865	IPE270	454	IPE240	454	IPE270
1763	BOX 20*20*2	866	IPE360	455	IPE400	455	IPE400		1763	BOX 20*20*1.5	866	IPE270	455	IPE270	455	IPE270		1763	BOX 15*15*1.5	866	IPE270	455	IPE240	455	IPE270
1766	BOX 20*20*2	867	IPE360	456	IPE400	456	IPE400		1766	BOX 20*20*1.5	867	IPE270	456	IPE270	456	IPE270		1766	BOX 15*15*1.5	867	IPE220	456	IPE240	456	IPE270
1769	BOX 20*20*2	868	IPE360	457	IPE400	457	IPE400		1769	BOX 20*20*1.5	868	IPE270	457	IPE270	457	IPE270		1769	BOX 15*15*1.5	868	IPE270	457	IPE240	457	IPE270
1772	BOX 20*20*2	869	IPE360	458	IPE400	458	IPE400		1772	BOX 20*20*1.5	869	IPE270	458	IPE270	458	IPE270		1772	BOX 15*15*1.5	869	IPE220	458	IPE270	458	IPE270
1775	BOX 20*20*2	870	IPE360	459	IPE400	459	IPE400		1775	BOX 20*20*1.5	870	IPE270	459	IPE270	459	IPE270		1775	BOX 15*15*1.5	870	IPE240	459	IPE220	459	IPE270
1778	BOX 20*20*2	871	IPE360	460	IPE400	460	IPE400		1778	BOX 15*15*1.5	871	IPE270	460	IPE270	460	IPE270		1778	BOX 15*15*1.5	871	IPE240	460	IPE270	460	IPE270
1781	BOX 20*20*2	872	IPE360	461	IPE400	461	IPE400		1781	BOX 20*20*1.5	872	IPE270	461	IPE270	461	IPE270		1781	BOX 15*15*1.5	872	IPE240	461	IPE220	461	IPE270
1784	BOX 20*20*2	873	IPE360	462	IPE400	462	IPE400		1784	BOX 15*15*1.5	873	IPE270	462	IPE270	462	IPE270		1784	BOX 15*15*1.5	873	IPE240	462	IPE270	462	IPE270
1787	BOX 20*20*2	874	IPE360	463	IPE400	463	IPE400		1787	BOX 15*15*1.5	874	IPE270	463	IPE270	463	IPE270		1787	BOX 15*15*1.5	874	IPE240	463	IPE220	463	IPE270
1790	BOX 20*20*2	875	IPE360	464	IPE400	464	IPE400		1790	BOX 15*15*1.5	875	IPE270	464	IPE270	464	IPE270		1790	BOX 15*15*1.5	875	IPE240	464	IPE270	464	IPE270
1793	BOX 20*20*2	876	IPE360	465	IPE400	465	IPE400		1793	BOX 15*15*1.5	876	IPE270	465	IPE270	465	IPE270		1793	BOX 15*15*1.5	876	IPE240	465	IPE220	465	IPE270
1796	BOX 20*20*2	877	IPE360	466	IPE400	466	IPE400		1796	BOX 15*15*1.5	877	IPE270	466	IPE270	466	IPE270		1796	BOX 15*15*1.5	877	IPE240	466	IPE270	466	IPE270
1799	BOX 20*20*2	878	IPE360	467	IPE450	467	IPE400		1799	BOX 20*20*1.5	878	IPE270	467	IPE270	467	IPE270		1799	BOX 15*15*1.5	878	IPE240	467	IPE270	467	IPE270
1802	BOX 20*20*2	879	IPE360	468	IPE450	468	IPE400		1802	BOX 20*20*1.5	879	IPE270	468	IPE270	468	IPE270		1802	BOX 15*15*1.5	879	IPE240	468	IPE220	468	IPE270
1805	BOX 20*20*2	880	IPE360	469	IPE450	469	IPE400		1805	BOX 15*15*1.5	880	IPE270	469	IPE270	469	IPE270		1805	BOX 15*15*1.5	880	IPE240	469	IPE270	469	IPE270
1808	BOX 20*20*2	881	IPE360	470	IPE450	470	IPE400		1808	BOX 15*15*1.5	881	IPE270	470	IPE270	470	IPE270		1808	BOX 15*15*1.5	881	IPE240	470	IPE220	470	IPE270
1811	BOX 20*20*2	882	IPE360	471	IPE450	471	IPE400		1811	BOX 15*15*1.5	882	IPE270	471	IPE270	471	IPE270		1811	BOX 15*15*1.5	882	IPE240	471	IPE270	471	IPE270
1814	BOX 20*20*2	883	IPE360	472	IPE450	472	IPE400		1814	BOX 15*15*1.5	883	IPE270	472	IPE270	472	IPE270		1814	BOX 15*15*1.5	883	IPE240	472	IPE240	472	IPE270
1817	BOX 20*20*2	884	IPE360	473	IPE450	473	IPE400		1817	BOX 15*15*1.5	884	IPE270	473	IPE270	473	IPE270		1817	BOX 15*15*1.5	884	IPE240	473	IPE240	473	IPE270
1820	BOX 20*20*2	885	IPE360	474	IPE450	474	IPE400		1820	BOX 20*20*1.5	885	IPE270	474	IPE270	474	IPE270		1820	BOX 15*15*1.5	885	IPE240	474	IPE270	474	IPE270
1823	BOX 20*20*2	886	IPE360	475	IPE450	475	IPE400		1823	BOX 20*20*1.5	886	IPE270	475	IPE270	475	IPE270		1823	BOX 15*15*1.5	886	IPE240	475	IPE270	475	IPE270
1826	BOX 20*20*2	887	IPE360	476	IPE450	476	IPE400		1826	BOX 15*15*1.5	887	IPE270	476	IPE270	476	IPE270		1826	BOX 15*15*1.5	887	IPE240	476	IPE240	476	IPE270
1829	BOX 20*20*2	888	IPE360	477	IPE450	477	IPE400		1829	BOX 15*15*1.5	888	IPE270	477	IPE270	477	IPE270		1829	BOX 15*15*1.5	888	IPE240	477	IPE240	477	IPE270
1832	BOX 20*20*2	889	IPE360	478	IPE450	478	IPE400		1832	BOX 15*15*1.5	889	IPE270	478	IPE270	478	IPE270		1832	BOX 15*15*1.5	889	IPE240	478	IPE270	478	IPE270
1835	BOX 20*20*2	890	IPE360	479	IPE450	479	IPE400		1835	BOX 15*15*1.5	890	IPE270	479	IPE270	479	IPE270		1835	BOX 15*15*1.5	890	IPE240	479	IPE270	479	IPE270
1838	BOX 20*20*2	891	IPE360	480	IPE450	480	IPE400		1838	BOX 20*20*1.5	891	IPE270	480	IPE270	480	IPE270		1838	BOX 15*15*1.5	891	IPE240	480	IPE240	480	IPE270
1841	BOX 20*20*2	892	IPE360	481	IPE450	481	IPE400		1841	BOX 20*20*1.5	892	IPE270	481	IPE270	481	IPE270		1841	BOX 15*15*1.5	892	IPE240	481	IPE240	481	IPE270
1844	BOX 20*20*2	893	IPE360	482	IPE450	482	IPE400		1844	BOX 15*15*1.5	893	IPE270	482	IPE270	482	IPE270		1844	BOX 15*15*1.5	893	IPE240	482	IPE270	482	IPE270
1847	BOX 20*20*2	894	IPE360	483	IPE450	483	IPE400		1847	BOX 15*15*1.5	894	IPE270	483	IPE270	483	IPE270		1847	BOX 15*15*1.5	894	IPE240	483	IPE270	483	IPE270
1850	BOX 20*20*2	895	IPE360	484	IPE450	484	IPE400		1850	BOX 15*15*1.5	895	IPE270	484	IPE270	484	IPE270		1850	BOX 15*15*1.5	895	IPE240	484	IPE240	484	IPE270
1853	BOX 20*20*2	896	IPE360	485	IPE450	485	IPE400		1853	BOX 15*15*1.5	896	IPE270	485	IPE270	485	IPE270		1853	BOX 15*15*1.5	896	IPE240	485	IPE240	485	IPE270
1856	BOX 20*20*2	897	IPE360	486	IPE450	486	IPE400		1856	BOX 15*15*1.5	897	IPE270	486	IPE270	486	IPE270		1856	BOX 15*15*1.5	897	IPE240	486	IPE270	486	IPE270
1859	BOX 20*20*2	898	IPE360	487	IPE450	487	IPE400		1859	BOX 20*20*1.5	898	IPE270	487	IPE270	487	IPE270		1859	BOX 15*15*1.5	898	IPE220	487	IPE270	487	IPE270
1861	IPE330	899	IPE360	488	IPE450	488	IPE400		1861	IPE240	899	IPE270	488	IPE270	488	IPE270		1861	IPE270	899	IPE270	488	IPE220	488	IPE270
1864	IPE330	900	IPE360	489	IPE450	489	IPE400		1864	IPE240	900	IPE270	489	IPE270	489	IPE270		1864	IPE240	900	IPE240	489	IPE270	489	IPE270
1867	IPE330	901	IPE360	490	IPE450	490	IPE400		1867	IPE240	901	IPE270	490	IPE270	490	IPE270		1867	IPE240	901	IPE240	490	IPE270	490	IPE270
1870	IPE330	902	IPE360	491	IPE400	491	IPE400		1870	IPE240	902	IPE270	491	IPE270	491	IPE270		1870	IPE240	902	IPE240	491	IPE270	491	IPE270
1873	IPE330	903	IPE360	492	IPE400	492	IPE400		1873	IPE240	903	IPE270	492	IPE270	492	IPE270		1873	IPE240	903	IPE240	492	IPE270	492	IPE270
1876	IPE330	904	BOX 20*20*2.5	493	IPE400	493	IPE400		1876	IPE240	904	BOX 20*20*1.5	493	IPE270	493	IPE270		1876	IPE240	904	BOX 15*15*1.5	493	IPE270	493	IPE270
1879	IPE330	905	BOX 20*20*2.5	494	IPE400	494	IPE400		1879	IPE240	905	BOX 20*20*1.5	494	IPE270	494	IPE270		1879	IPE240	905	BOX 20*20*1.5	494	IPE270	494	IPE270
1882	IPE330	906	BOX 20*20*2.5	495	IPE400	495	IPE400		1882	IPE270	906	BOX 20*20*1.5	495	IPE270	495	IPE270		1882	IPE270	906	BOX 20*20*1.5	495	IPE270	495	IPE270
1885	IPE330	907	BOX 20*20*2.5	496	IPE400	496	IPE400		1885	IPE240	907	BOX 20*20*1.5	496	IPE270	496	IPE270		1885	IPE270	907	BOX 20*20*1.5	496	IPE270	496	IPE270
1888	IPE330	908	BOX 20*20*2.5	497	IPE400	497	IPE400		1888	IPE270	908	BOX 20*20*1.5	497	IPE270	497	IPE270		1888	IPE270	908	BOX 20*20*1.5	497	IPE270	497	IPE270
1891	IPE330	909	BOX 20*20*2.5	498	IPE400	498	IPE400		1891	IPE240	909	BOX 20*20*1.5	498	IPE270	498	IPE270		1891	IPE270	909	BOX 20*20*1.5	498	IPE270	498	IPE270
1894	IPE330	910	BOX 20*20*2.5	499	BOX 20*20*1.5	499	IPE400		1894	IPE270	910	BOX 20*20*1.5	499	BOX 20*20*1.5	499	IPE270		1894	IPE270	910	BOX 20*20*1.5	499	BOX 20*20*1.5	499	IPE270
1897	IPE330	911	BOX 20*20*2.5	500	BOX 20*20*2.5	500	IPE400		1897	IPE240	911	BOX 20*20*1.5	500	BOX 20*20*1.5	500	IPE270		1897	IPE270	911	BOX 20*20*1.5	500	BOX 20*20*1.5	500	IPE270
1900	IPE330	912	BOX 20*20*2.5	501	BOX 20*20*2.5	501	IPE400		1900	IPE240	912	BOX 20*20*1.5	501	BOX 20*20*1.5	501	IPE270		1900	IPE270	912	BOX 15*15*1.5	501	BOX 20*20*1.5	501	IPE270
1903	IPE330	913	BOX 20*20*2.5	502	BOX 20*20*2.5	502	IPE400		1903	IPE240	913	BOX 20*20*1.5	502	BOX 20*20*1.5	502	IPE270		1903	IPE240	913	BOX 20*20*1.5	502	BOX 20*20*1.5	502	IPE270
1906	IPE330	914	BOX 20*20*2.5	503	BOX 20*20*2.5	503	BOX 20*20*2.5		1906	IPE240	914	BOX 20*20*1.5	503	BOX 20*20*1.5	503	BOX 20*20*1.5		1906	IPE270	914	BOX 15*15*1.5	503	BOX 20*20*1.5	503	BOX 20*20*1.5
1909	IPE330	915	BOX 20*20*2.5	504	BOX 20*20*2.5	504	BOX 20*20*2.5		1909	IPE240	915	BOX 20*20*1.5	504	BOX 20*20*1.5	504	BOX 20*20*1.5		1909	IPE240	915	BOX 15*15*1.5	504	BOX 20*20*1.5	504	BOX 20*20*1.5
1912	IPE330	916	BOX 20*20*2.5	505	BOX 20*20*2.5	505	BOX 20*20*2.5		1912	IPE240	916	BOX 20*20*1.5	505	BOX 20*20*1.5	505	BOX 20*20*1.5		1912	IPE270	916	BOX 15*15*1.5	505	BOX 20*20*1.5	505	BOX 20*20*1.5
1915	IPE330	917	BOX 20*20*2.5	506	BOX 20*20*2.5	506	BOX 20*20*2.5		1915	IPE240	917	BOX 20*20*1.5	506	BOX 20*20*1.5	506	BOX 20*20*1.5		1915	IPE240	917	BOX 15*15*1.5	506	BOX 15*15*1.5	506	BOX 20*20*1.5
1918	IPE330	918	BOX 20*20*2.5	507	BOX 20*20*2.5	507	BOX 20*20*2.5		1918	IPE270	918	BOX 20*20*1.5	507	BOX 20*20*1.5	507	BOX 20*20*1.5		1918	IPE270	918	BOX 15*15*1.5	507	BOX 15*15*1.5	507	BOX 20*20*1.5
1921	IPE330	919	BOX 20*20*2.5	508	BOX 20*20*2.5	508	BOX 20*20*2.5		1921	IPE270	919	BOX 20*20*1.5	508	BOX 20*20*1.5	508	BOX 20*20*1.5		1921	IPE270	919	BOX 15*15*1.5	508	BOX 15*15*1.5	508	BOX 20*20*1.5
1924	IPE330	920	BOX 20*20*2.5	509	BOX 20*20*2.5	509	BOX 20*20*2.5		1924	IPE240	920	BOX 20*20*1.5	509	BOX 20*20*1.5	509	BOX 20*20*1.5		1924	IPE240	920	BOX 15*15*1.5	509	BOX 15*15*1.5	509	BOX 20*20*1.5
1927	IPE330	921	BOX 20*20*2.5	510	BOX 20*20*2.5	510	BOX 20*20*2.5		1927	IPE240	921	BOX 20*20*1.5	510	BOX 20*20*1.5	510	BOX 20*20*1.5		1927	IPE270	921	BOX 20*20*1.5	510	BOX 15*15*1.5	510	BOX 20*20*1.5
1930	IPE330	922	BOX 20*20*2.5	511	BOX 20*20*2.5	511	BOX 20*20*2.5		1930	IPE240	922	BOX 20*20*1.5	511	BOX 20*20*1.5	511	BOX 20*20*1.5		1930	IPE240	922	BOX 20*20*1.5	511	BOX 20*20*1.5	511	BOX 20*20*1.5
1933	IPE330	923	BOX 20*20*2.5	512	BOX 20*20*2.5	512	BOX 20*20*2.5		1933	IPE240	923	BOX 20*20*1.5	512	BOX 20*20*1.5	512	BOX 20*20*1.5		1933	IPE270	923	BOX 15*15*1.5	512	BOX 15*15*1.5	512	BOX 20*20*1.5
1936	IPE330	924	BOX 20*20*2.5	513	BOX 20*20*2.5	513	BOX 20*20*2.5		1936	IPE240	924	BOX 20*20*1.5	513	BOX 20*20*1.5	513	BOX 20*20*1.5		1936	IPE240	924	BOX 15*15*1.5	513	BOX 15*15*1.5	513	BOX 20*20*1.5
1939	BOX 20*20*2	925	BOX 20*20*2.5	514	BOX 20*20*2.5	514	BOX 20*20*2.5		1939	BOX 20*20*1.5	925	BOX 20*20*1.5	514	BOX 20*20*1.5	514	BOX 20*20*1.5		1939	BOX 15*15*1.5	925	BOX 15*15*1.5	514	BOX 15*15*1.5	514	BOX 20*20*1.5
1942	BOX 20*20*2	926	BOX 20*20*2.5	515	BOX 20*20*2.5	515	BOX 20*20*2.5		1942	BOX 15*15*1.5	926	BOX 20*20*1.5	515	BOX 20*20*1.5	515	BOX 20*20*1.5		1942	BOX 15*15*1.5	926	BOX 15*15*1.5	515	BOX 15*15*1.5	515	BOX 20*20*1.5
1945	BOX 20*20*2	927	BOX 20*20*2.5	516	BOX 20*20*2.5	516	BOX 20*20*2.5		1945	BOX 15*15*1.5	927	BOX 20*20*1.5	516	BOX 20*20*1.5	516	BOX 20*20*1.5		1945	BOX 15*15*1.5	927	BOX 15*15*1.5	516	BOX 15*15*1.5	516	BOX 20*20*1.5
1948	BOX 20*20*2	928	BOX 20*20*2.5	517	BOX 20*20*2.5	517	BOX 20*20*2.5		1948	BOX 15*15*1.5	928	BOX 20*20*1.5	517	BOX 20*20*1.5	517	BOX 20*20*1.5		1948	BOX 15*15*1.5	928	BOX 15*15*1.5	517	BOX 20*20*1.5	517	BOX 20*20*1.5
1951	BOX 20*20*2	929	BOX 20*20*2.5	518	BOX 20*20*2.5	518	BOX 20*20*2.5		1951	BOX 15*15*1.5	929	BOX 20*20*1.5	518	BOX 20*20*1.5	518	BOX 20*20*1.5		1951	BOX 15*15*1.5	929	BOX 15*15*1.5	518	BOX 20*20*1.5	518	BOX 20*20*1.5
1954	BOX 20*20*2	930	BOX 20*20*2.5	519	BOX 20*20*2.5	519	BOX 20*20*2.5		1954	BOX 15*15*1.5	930	BOX 20*20*1.5	519	BOX 20*20*1.5	519	BOX 20*20*1.5		1954	BOX 15*15*1.5	930	BOX 15*15*1.5	519	BOX 20*20*1.5	519	BOX 20*20*1.5
1957	BOX 20*20*2	931	BOX 20*20*2.5	520	BOX 20*20*2.5	520	BOX 20*20*2.5		1957	BOX 20*20*1.5	931	BOX 20*20*1.5	520	BOX 20*20*1.5	520	BOX 20*20*1.5		1957	BOX 15*15*1.5	931	BOX 20*20*1.5	520	BOX 20*20*1.5	520	BOX 20*20*1.5
1960	BOX 20*20*2	932	BOX 20*20*2.5	521	BOX 20*20*2.5	521	BOX 20*20*2.5		1960	BOX 15*15*1.5	932	BOX 20*20*1.5	521	BOX 20*20*1.5	521	BOX 20*20*1.5		1960	BOX 15*15*1.5	932	BOX 20*20*1.5	521	BOX 20*20*1.5	521	BOX 20*20*1.5
1963	BOX 20*20*2	933	BOX 20*20*2.5	522	BOX 20*20*2.5	522	BOX 20*20*2.5		1963	BOX 20*20*1.5	933	BOX 20*20*1.5	522	BOX 20*20*1.5	522	BOX 20*20*1.5		1963	BOX 15*15*1.5	933	BOX 15*15*1.5	522	BOX 15*15*1.5	522	BOX 20*20*1.5
1966	BOX 20*20*2	934	BOX 20*20*2.5	523	BOX 20*20*2.5	523	BOX 20*20*2.5		1966	BOX 20*20*1.5	934	BOX 20*20*1.5	523	BOX 20*20*1.5	523	BOX 20*20*1.5		1966	BOX 15*15*1.5	934	BOX 15*15*1.5	523	BOX 15*15*1.5	523	BOX 20*20*1.5
1969	BOX 20*20*2	935	BOX 20*20*2.5	524	BOX 20*20*2.5	524	BOX 20*20*2.5		1969	BOX 20*20*1.5	935	BOX 20*20*1.5	524	BOX 20*20*1.5	524	BOX 20*20*1.5		1969	BOX 15*15*1.5	935	BOX 15*15*1.5	524	BOX 15*15*1.5	524	BOX 20*20*1.5
1972	BOX 20*20*2	936	BOX 20*20*2.5	525	BOX 20*20*2.5	525	BOX 20*20*2.5		1972	BOX 20*20*1.5	936	BOX 20*20*1.5	525	BOX 20*20*1.5	525	BOX 20*20*1.5		1972	BOX 15*15*1.5	936	BOX 15*15*1.5	525	BOX 15*15*1.5	525	BOX 20*20*1.5
1975	BOX 20*20*2	937	BOX 20*20*2.5	526	BOX 20*20*2.5	526	BOX 20*20*2.5		1975	BOX 20*20*1.5	937	BOX 20*20*1.5	526	BOX 20*20*1.5	526	BOX 20*20*1.5		1975	BOX 15*15*1.5	937	BOX 15*15*1.5	526	BOX 15*15*1.5	526	BOX 20*20*1.5
1978	BOX 20*20*2	938	BOX 20*20*2.5	527	BOX 20*20*2.5	527	BOX 20*20*2.5		1978	BOX 15*15*1.5	938	BOX 20*20*1.5	527	BOX 20*20*1.5	527	BOX 20*20*1.5		1978	BOX 15*15*1.5	938	BOX 15*15*1.5	527	BOX 15*15*1.5	527	BOX 20*20*1.5
1981	IPE330	939	BOX 20*20*2.5	528	BOX 20*20*2.5	528	BOX 20*20*2.5		1981	IPE240	939	BOX 20*20*1.5	528	BOX 20*20*1.5	528	BOX 20*20*1.5		1981	IPE240	939	BOX 15*15*1.5	528	BOX 15*15*1.5	528	BOX 20*20*1.5
1982	IPE330	940	BOX 20*20*2.5	529	BOX 20*20*2.5	529	BOX 20*20*2.5		1982	IPE240	940	BOX 20*20*1.5	529	BOX 20*20*1.5	529	BOX 20*20*1.5		1982	IPE240	940	BOX 15*15*1.5	529	BOX 15*15*1.5	529	BOX 20*20*1.5
1983	IPE330	941	BOX 20*20*2.5	530	BOX 20*20*2.5	530	BOX 20*20*2.5		1983	IPE240	941	BOX 20*20*1.5	530	BOX 20*20*1.5	530	BOX 20*20*1.5		1983	IPE240	941	BOX 15*15*1.5	530	BOX 15*15*1.5	530	BOX 20*20*1.5
1984	IPE330	942	BOX 20*20*2.5	531	BOX 20*20*1.5	531	BOX 20*20*2.5		1984	IPE240	942	BOX 20*20*1.5	531	BOX 20*20*1.5	531	BOX 20*20*1.5		1984	IPE240	942	BOX 15*15*1.5	531	BOX 20*20*1.5	531	BOX 20*20*1.5
1995	BOX 20*20*2	943	BOX 20*20*2.5	532	BOX 20*20*2.5	532	BOX 20*20*2.5		1995	BOX 15*15*1.5	943	BOX 20*20*1.5	532	BOX 20*20*1.5	532	BOX 20*20*1.5		1995	BOX 15*15*1.5	943	BOX 20*20*1.5	532	BOX 20*20*1.5	532	BOX 20*20*1.5
1996	IPE330	944	BOX 20*20*2.5	533	BOX 20*20*2.5	533	BOX 20*20*2.5		1996	IPE270	944	BOX 20*20*1.5	533	BOX 20*20*1.5	533	BOX 20*20*1.5		1996	IPE240	944	BOX 20*20*1.5	533	BOX 20*20*1.5	533	BOX 20*20*1.5
1999	IPE330	945	BOX 20*20*2.5	534	BOX 20*20*2.5	534	BOX 20*20*2.5		1999	IPE270	945	BOX 20*20*1.5	534	BOX 20*20*1.5	534	BOX 20*20*1.5		1999	IPE240	945	BOX 20*20*1.5	534	BOX 20*20*1.5	534	BOX 20*20*1.5
2002	IPE330	946	BOX 20*20*2.5	535	BOX 20*20*2.5	535	BOX 20*20*2.5		2002	IPE270	946	BOX 20*20*1.5	535	BOX 20*20*1.5	535	BOX 20*20*1.5		2002	IPE240	946	BOX 20*20*1.5	535	BOX 20*20*1.5	535	BOX 20*20*1.5
2005	IPE330	947	BOX 20*20*2.5	536	BOX 20*20*2.5	536	BOX 20*20*2.5		2005	IPE270	947	BOX 20*20*1.5	536	BOX 20*20*1.5	536	BOX 20*20*1.5		2005	IPE240	947	BOX 20*20*1.5	536	BOX 20*20*1.5	536	BOX 20*20*1.5
2008	IPE330	948	BOX 20*20*2.5	537	BOX 20*20*2.5	537	BOX 20*20*2.5		2008	IPE270	948	BOX 20*20*1.5	537	BOX 20*20*1.5	537	BOX 20*20*1.5		2008	IPE240	948	BOX 20*20*1.5	537	BOX 20*20*1.5	537	BOX 20*20*1.5
2011	IPE330	949	BOX 20*20*2.5	538	BOX 20*20*2.5	538	BOX 20*20*2.5		2011	IPE270	949	BOX 20*20*1.5	538	BOX 20*20*1.5	538	BOX 20*20*1.5		2011	IPE240	949	BOX 20*20*1.5	538	BOX 20*20*1.5	538	BOX 20*20*1.5
2014	IPE330	950	BOX 20*20*2.5	539	BOX 20*20*2.5	539	BOX 20*20*2.5		2014	IPE270	950	BOX 20*20*1.5	539	BOX 20*20*1.5	539	BOX 20*20*1.5		2014	IPE240	950	BOX 20*20*1.5	539	BOX 20*20*1.5	539	BOX 20*20*1.5
2017	IPE330	951	BOX 20*20*2.5	540	BOX 20*20*2.5	540	BOX 20*20*2.5		2017	IPE270	951	BOX 20*20*1.5	540	BOX 20*20*1.5	540	BOX 20*20*1.5		2017	IPE240	951	BOX 20*20*1.5	540	BOX 20*20*1.5	540	BOX 20*20*1.5
2020	IPE330	952	IPE360	541	IPE400	541	IPE400		2020	IPE270	952	IPE270	541	IPE270	541	IPE270		2020	IPE240	952	IPE270	541	IPE270	541	IPE270
2023	IPE330	953	IPE360	542	IPE400	542	IPE400		2023	IPE270	953	IPE270	542	IPE270	542	IPE270		2023	IPE240	953	IPE220	542	IPE220	542	IPE270
2026	IPE330	954	IPE360	543	IPE400	543	IPE400		2026	IPE270	954	IPE270	543	IPE270	543	IPE270		2026	IPE240	954	IPE240	543	IPE240	543	IPE270
2029	IPE330	955	IPE360	544	IPE400	544	IPE400		2029	IPE270	955	IPE270	544	IPE270	544	IPE270		2029	IPE240	955	IPE270	544	IPE240	544	IPE270
2032	IPE330	956	IPE360	545	IPE400	545	IPE400		2032	IPE270	956	IPE270	545	IPE270	545	IPE270		2032	IPE240	956	IPE220	545	IPE220	545	IPE270
2035	IPE330	957	BOX 20*20*2.5	546	IPE400	546	IPE400		2035	IPE270	957	BOX 20*20*1.5	546	IPE270	546	IPE270		2035	IPE240	957	BOX 15*15*1.5	546	IPE270	546	IPE270
2038	IPE330	958	BOX 20*20*2.5	547	IPE400	547	IPE400		2038	IPE270	958	BOX 20*20*1.5	547	IPE270	547	IPE270		2038	IPE240	958	BOX 20*20*1.5	547	IPE270	547	IPE270
2041	IPE330	959	BOX 20*20*2.5	548	IPE400	548	IPE400		2041	IPE270	959	BOX 20*20*1.5	548	IPE270	548	IPE270		2041	IPE240	959	BOX 15*15*1.5	548	IPE270	548	IPE270
2044	IPE330	960	IPE360	549	IPE400	549	IPE400		2044	IPE270	960	IPE270	549	IPE270	549	IPE270		2044	IPE240	960	IPE220	549	IPE270	549	IPE270
2047	IPE330	961	IPE360	550	IPE400	550	IPE400		2047	IPE270	961	IPE270	550	IPE270	550	IPE270		2047	IPE240	961	IPE270	550	IPE270	550	IPE270
2050	IPE330	962	IPE360	551	BOX 20*20*2.5	551	BOX 20*20*2.5		2050	IPE270	962	IPE270	551	BOX 20*20*1.5	551	BOX 20*20*1.5		2050	IPE240	962	IPE220	551	BOX 20*20*1.5	551	BOX 20*20*1.5
2053	IPE330	963	IPE360	552	BOX 20*20*2.5	552	BOX 20*20*2.5		2053	IPE270	963	IPE270	552	BOX 20*20*1.5	552	BOX 20*20*1.5		2053	IPE240	963	IPE270	552	BOX 20*20*1.5	552	BOX 20*20*1.5
2056	IPE330	964	IPE360	553	BOX 20*20*2.5	553	BOX 20*20*2.5		2056	IPE270	964	IPE270	553	BOX 20*20*1.5	553	BOX 20*20*1.5		2056	IPE240	964	IPE220	553	BOX 15*15*1.5	553	BOX 20*20*1.5
2059	IPE330	965	IPE360	554	BOX 20*20*2.5	554	BOX 20*20*2.5		2059	IPE270	965	IPE270	554	BOX 20*20*1.5	554	BOX 20*20*1.5		2059	IPE240	965	IPE270	554	BOX 15*15*1.5	554	BOX 20*20*1.5
2062	IPE330	966	IPE360	555	BOX 20*20*2.5	555	BOX 20*20*2.5		2062	IPE270	966	IPE270	555	BOX 20*20*1.5	555	BOX 20*20*1.5		2062	IPE240	966	IPE220	555	BOX 20*20*1.5	555	BOX 20*20*1.5
2065	IPE330	967	IPE360	556	BOX 20*20*2.5	556	BOX 20*20*2.5		2065	IPE270	967	IPE270	556	BOX 20*20*1.5	556	BOX 20*20*1.5		2065	IPE240	967	IPE240	556	BOX 20*20*1.5	556	BOX 20*20*1.5
2068	IPE330	968	IPE360	557	IPE400	557	IPE400		2068	IPE270	968	IPE270	557	IPE270	557	IPE270		2068	IPE240	968	IPE240	557	IPE220	557	IPE270
2071	IPE330	969	IPE360	558	IPE400	558	IPE400		2071	IPE270	969	IPE270	558	IPE270	558	IPE270		2071	IPE240	969	IPE240	558	IPE240	558	IPE270
2074	IPE330	970	IPE360	559	IPE400	559	IPE400		2074	IPE270	970	IPE270	559	IPE270	559	IPE270		2074	IPE240	970	IPE240	559	IPE270	559	IPE270
2077	IPE330	971	IPE360	560	IPE400	560	IPE400		2077	IPE270	971	IPE270	560	IPE270	560	IPE270		2077	IPE240	971	IPE240	560	IPE270	560	IPE270
2080	IPE330	972	IPE360	561	IPE400	561	IPE400		2080	IPE270	972	IPE270	561	IPE270	561	IPE270		2080	IPE240	972	IPE240	561	IPE270	561	IPE270
2083	IPE330	973	IPE360	562	IPE400	562	IPE400		2083	IPE270	973	IPE270	562	IPE270	562	IPE270		2083	IPE240	973	IPE240	562	IPE270	562	IPE270
2086	IPE330	974	IPE360	563	IPE400	563	IPE400		2086	IPE270	974	IPE270	563	IPE270	563	IPE270		2086	IPE240	974	IPE240	563	IPE220	563	IPE270
2089	IPE330	975	IPE360	564	IPE400	564	IPE400		2089	IPE270	975	IPE270	564	IPE270	564	IPE270		2089	IPE240	975	IPE240	564	IPE220	564	IPE270
2092	IPE330	976	IPE360	565	IPE400	565	IPE400		2092	IPE270	976	IPE270	565	IPE270	565	IPE270		2092	IPE240	976	IPE240	565	IPE240	565	IPE270
2095	IPE330	977	IPE360	566	IPE400	566	IPE400		2095	IPE270	977	IPE270	566	IPE270	566	IPE270		2095	IPE240	977	IPE240	566	IPE270	566	IPE270
2098	IPE330	978	IPE360	567	BOX 20*20*2.5	567	BOX 20*20*2.5		2098	IPE270	978	IPE270	567	BOX 20*20*1.5	567	BOX 20*20*1.5		2098	IPE240	978	IPE240	567	BOX 20*20*1.5	567	BOX 20*20*1.5
2101	IPE330	979	IPE360	568	BOX 20*20*2.5	568	BOX 20*20*2.5		2101	IPE270	979	IPE270	568	BOX 20*20*1.5	568	BOX 20*20*1.5		2101	IPE240	979	IPE240	568	BOX 20*20*1.5	568	BOX 20*20*1.5
2104	IPE330	980	IPE360	569	BOX 20*20*2.5	569	BOX 20*20*2.5		2104	IPE270	980	IPE270	569	BOX 20*20*1.5	569	BOX 20*20*1.5		2104	IPE240	980	IPE240	569	BOX 20*20*1.5	569	BOX 20*20*1.5
2107	IPE330	981	IPE360	570	BOX 20*20*2.5	570	BOX 20*20*2.5		2107	IPE270	981	IPE270	570	BOX 20*20*1.5	570	BOX 20*20*1.5		2107	IPE240	981	IPE240	570	BOX 20*20*1.5	570	BOX 20*20*1.5
2110	IPE330	982	IPE360	571	BOX 20*20*2.5	571	BOX 20*20*2.5		2110	IPE270	982	IPE270	571	BOX 20*20*1.5	571	BOX 20*20*1.5		2110	IPE240	982	IPE240	571	BOX 15*15*1.5	571	BOX 20*20*1.5
2113	IPE330	983	IPE360	572	BOX 20*20*2.5	572	BOX 20*20*2.5		2113	IPE270	983	IPE270	572	BOX 20*20*1.5	572	BOX 20*20*1.5		2113	IPE240	983	IPE240	572	BOX 20*20*1.5	572	BOX 20*20*1.5
2116	IPE330	984	IPE360	573	IPE400	573	IPE400		2116	IPE270	984	IPE270	573	IPE270	573	IPE270		2116	IPE240	984	IPE220	573	IPE220	573	IPE270
2119	IPE330	985	IPE360	574	IPE400	574	IPE400		2119	IPE270	985	IPE270	574	IPE270	574	IPE270		2119	IPE240	985	IPE240	574	IPE270	574	IPE270
2122	IPE330	986	IPE360	575	IPE400	575	IPE400		2122	IPE270	986	IPE270	575	IPE270	575	IPE270		2122	IPE240	986	IPE240	575	IPE220	575	IPE270
2125	IPE330	987	IPE360	576	IPE400	576	IPE400		2125	IPE270	987	IPE270	576	IPE270	576	IPE270		2125	IPE240	987	IPE240	576	IPE270	576	IPE270
2128	IPE330	988	IPE360	577	IPE400	577	IPE400		2128	IPE270	988	IPE270	577	IPE270	577	IPE270		2128	IPE240	988	IPE240	577	IPE220	577	IPE270
2131	IPE330	989	IPE360	578	IPE400	578	IPE400		2131	IPE270	989	IPE270	578	IPE270	578	IPE270		2131	IPE240	989	IPE240	578	IPE240	578	IPE270
2134	IPE330	990	IPE360	579	IPE400	579	IPE400		2134	IPE270	990	IPE270	579	IPE270	579	IPE270		2134	IPE240	990	IPE240	579	IPE240	579	IPE270
2137	IPE330	991	IPE360	580	IPE400	580	IPE400		2137	IPE270	991	IPE270	580	IPE270	580	IPE270		2137	IPE240	991	IPE240	580	IPE240	580	IPE270
2140	IPE330	992	IPE360	581	IPE400	581	IPE400		2140	IPE270	992	IPE270	581	IPE270	581	IPE270		2140	IPE240	992	IPE240	581	IPE240	581	IPE270
2143	IPE330	993	IPE360	582	IPE400	582	IPE400		2143	IPE270	993	IPE270	582	IPE270	582	IPE270		2143	IPE240	993	IPE240	582	IPE240	582	IPE270
2146	IPE330	994	IPE360	583	IPE400	583	BOX 20*20*2.5		2146	IPE270	994	IPE270	583	IPE270	583	BOX 20*20*1.5		2146	IPE240	994	IPE240	583	IPE240	583	BOX 20*20*1.5
2149	IPE330	995	IPE360	584	IPE400	584	BOX 20*20*2.5		2149	IPE270	995	IPE270	584	IPE270	584	BOX 20*20*1.5		2149	IPE240	995	IPE220	584	IPE240	584	BOX 20*20*1.5
2152	IPE330	996	IPE360	585	IPE400	585	BOX 20*20*2.5		2152	IPE270	996	IPE270	585	IPE270	585	BOX 20*20*1.5		2152	IPE240	996	IPE240	585	IPE240	585	BOX 20*20*1.5
2155	IPE330	997	IPE360	586	IPE400	586	BOX 20*20*2.5		2155	IPE270	997	IPE270	586	IPE270	586	BOX 20*20*1.5		2155	IPE240	997	IPE220	586	IPE240	586	BOX 20*20*1.5
2159	BOX 20*20*1.5	998	IPE360	587	IPE400	587	BOX 20*20*2.5		2159	BOX 15*15*1.5	998	IPE270	587	IPE270	587	BOX 20*20*1.5		2159	BOX 15*15*1.5	998	IPE240	587	IPE240	587	BOX 20*20*1.5
2162	BOX 20*20*1.5	999	IPE360	588	IPE400	588	BOX 20*20*2.5		2162	BOX 15*15*1.5	999	IPE270	588	IPE270	588	BOX 20*20*1.5		2162	BOX 15*15*1.5	999	IPE220	588	IPE270	588	BOX 20*20*1.5
2165	BOX 20*20*1.5	1000	IPE360	589	IPE400	589	IPE400		2165	BOX 15*15*1.5	1000	IPE270	589	IPE270	589	IPE270		2165	BOX 15*15*1.5	1000	IPE240	589	IPE220	589	IPE270
2168	BOX 20*20*1.5	1001	IPE360	590	IPE400	590	IPE400		2168	BOX 15*15*1.5	1001	IPE270	590	IPE270	590	IPE270		2168	BOX 15*15*1.5	1001	IPE220	590	IPE270	590	IPE270
2171	BOX 20*20*1.5	1002	IPE360	591	IPE400	591	IPE400		2171	BOX 15*15*1.5	1002	IPE270	591	IPE270	591	IPE270		2171	BOX 15*15*1.5	1002	IPE270	591	IPE220	591	IPE270
2174	BOX 20*20*1.5	1003	IPE400	592	IPE400	592	IPE400		2174	BOX 15*15*1.5	1003	IPE270	592	IPE270	592	IPE270		2174	BOX 15*15*1.5	1003	IPE270	592	IPE240	592	IPE270
2177	BOX 20*20*1.5	1004	IPE400	593	IPE400	593	IPE400		2177	BOX 15*15*1.5	1004	IPE270	593	IPE270	593	IPE270		2177	BOX 15*15*1.5	1004	IPE220	593	IPE240	593	IPE270
2180	BOX 20*20*1.5	1005	IPE400	594	IPE400	594	IPE400		2180	BOX 15*15*1.5	1005	IPE270	594	IPE270	594	IPE270		2180	BOX 15*15*1.5	1005	IPE270	594	IPE240	594	IPE270
2183	BOX 20*20*1.5	1006	IPE400	595	IPE400	595	IPE400		2183	BOX 15*15*1.5	1006	IPE270	595	IPE270	595	IPE270		2183	BOX 15*15*1.5	1006	IPE220	595	IPE240	595	IPE270
2186	BOX 20*20*1.5	1007	IPE400	596	IPE400	596	IPE400		2186	BOX 15*15*1.5	1007	IPE270	596	IPE270	596	IPE270		2186	BOX 15*15*1.5	1007	IPE240	596	IPE240	596	IPE270
2189	BOX 20*20*1.5	1008	IPE400	597	IPE400	597	IPE400		2189	BOX 15*15*1.5	1008	IPE270	597	IPE270	597	IPE270		2189	BOX 15*15*1.5	1008	IPE240	597	IPE240	597	IPE270
2192	BOX 20*20*1.5	1009	IPE400	598	IPE400	598	IPE400		2192	BOX 15*15*1.5	1009	IPE270	598	IPE270	598	IPE270		2192	BOX 15*15*1.5	1009	IPE240	598	IPE240	598	IPE270
2195	BOX 20*20*1.5	1010	IPE400	599	IPE400	599	IPE400		2195	BOX 15*15*1.5	1010	IPE270	599	IPE270	599	IPE270		2195	BOX 15*15*1.5	1010	IPE240	599	IPE240	599	IPE270
2198	BOX 20*20*1.5	1011	IPE400	600	IPE400	600	IPE400		2198	BOX 15*15*1.5	1011	IPE270	600	IPE270	600	IPE270		2198	BOX 15*15*1.5	1011	IPE240	600	IPE240	600	IPE270
2201	BOX 20*20*1.5	1012	IPE400	601	IPE400	601	IPE400		2201	BOX 15*15*1.5	1012	IPE270	601	IPE270	601	IPE270		2201	BOX 15*15*1.5	1012	IPE240	601	IPE270	601	IPE270
2204	BOX 20*20*1.5	1013	IPE400	602	IPE400	602	IPE400		2204	BOX 15*15*1.5	1013	IPE270	602	IPE270	602	IPE270		2204	BOX 15*15*1.5	1013	IPE240	602	IPE220	602	IPE270
2207	BOX 20*20*1.5	1014	IPE400	603	IPE400	603	IPE400		2207	BOX 15*15*1.5	1014	IPE270	603	IPE270	603	IPE270		2207	BOX 15*15*1.5	1014	IPE240	603	IPE270	603	IPE270
2210	BOX 20*20*1.5	1015	IPE400	604	IPE400	604	IPE400		2210	BOX 15*15*1.5	1015	IPE270	604	IPE270	604	IPE270		2210	BOX 15*15*1.5	1015	IPE240	604	IPE220	604	IPE270
2213	BOX 20*20*1.5	1016	IPE400	605	IPE400	605	IPE400		2213	BOX 15*15*1.5	1016	IPE270	605	IPE270	605	IPE270		2213	BOX 15*15*1.5	1016	IPE240	605	IPE270	605	IPE270
2216	BOX 20*20*1.5	1017	IPE400	606	IPE400	606	IPE400		2216	BOX 15*15*1.5	1017	IPE270	606	IPE270	606	IPE270		2216	BOX 15*15*1.5	1017	IPE240	606	IPE220	606	IPE270
2219	BOX 20*20*1.5	1018	IPE400	607	IPE400	607	IPE400		2219	BOX 15*15*1.5	1018	IPE270	607	IPE270	607	IPE270		2219	BOX 15*15*1.5	1018	IPE240	607	IPE270	607	IPE270
2222	BOX 20*20*1.5	1019	IPE400	608	IPE400	608	IPE400		2222	BOX 15*15*1.5	1019	IPE270	608	IPE270	608	IPE270		2222	BOX 15*15*1.5	1019	IPE240	608	IPE220	608	IPE270
2225	BOX 20*20*1.5	1020	IPE400	609	IPE400	609	IPE400		2225	BOX 15*15*1.5	1020	IPE270	609	IPE270	609	IPE270		2225	BOX 15*15*1.5	1020	IPE240	609	IPE270	609	IPE270
2228	BOX 20*20*1.5	1021	IPE400	610	IPE400	610	IPE400		2228	BOX 15*15*1.5	1021	IPE270	610	IPE270	610	IPE270		2228	BOX 15*15*1.5	1021	IPE240	610	IPE270	610	IPE270
2231	BOX 20*20*1.5	1022	IPE400	611	IPE400	611	IPE400		2231	BOX 15*15*1.5	1022	IPE270	611	IPE270	611	IPE270		2231	BOX 15*15*1.5	1022	IPE240	611	IPE220	611	IPE270
2234	BOX 20*20*1.5	1023	IPE400	612	IPE400	612	IPE400		2234	BOX 15*15*1.5	1023	IPE270	612	IPE270	612	IPE270		2234	BOX 15*15*1.5	1023	IPE240	612	IPE270	612	IPE270
2237	BOX 20*20*1.5	1024	IPE400	613	IPE400	613	IPE400		2237	BOX 15*15*1.5	1024	IPE270	613	IPE270	613	IPE270		2237	BOX 15*15*1.5	1024	IPE240	613	IPE220	613	IPE270
2240	BOX 20*20*1.5	1025	IPE400	614	IPE400	614	IPE400		2240	BOX 15*15*1.5	1025	IPE270	614	IPE270	614	IPE270		2240	BOX 15*15*1.5	1025	IPE240	614	IPE240	614	IPE270
2243	BOX 20*20*1.5	1026	IPE400	615	IPE400	615	IPE400		2243	BOX 15*15*1.5	1026	IPE270	615	IPE270	615	IPE270		2243	BOX 15*15*1.5	1026	IPE240	615	IPE240	615	IPE270
2246	BOX 20*20*1.5	1027	IPE400	616	IPE400	616	IPE400		2246	BOX 15*15*1.5	1027	IPE270	616	IPE270	616	IPE270		2246	BOX 15*15*1.5	1027	IPE240	616	IPE240	616	IPE270
2249	BOX 20*20*1.5	1028	IPE400	617	IPE400	617	IPE400		2249	BOX 15*15*1.5	1028	IPE270	617	IPE270	617	IPE270		2249	BOX 15*15*1.5	1028	IPE240	617	IPE240	617	IPE270
2252	BOX 20*20*1.5	1029	IPE400	618	IPE400	618	IPE400		2252	BOX 15*15*1.5	1029	IPE270	618	IPE270	618	IPE270		2252	BOX 15*15*1.5	1029	IPE240	618	IPE240	618	IPE270
2255	BOX 20*20*1.5	1030	IPE400	619	IPE400	619	IPE400		2255	BOX 15*15*1.5	1030	IPE270	619	IPE270	619	IPE270		2255	BOX 15*15*1.5	1030	IPE240	619	IPE240	619	IPE270
2258	BOX 20*20*1.5	1031	IPE400	620	IPE400	620	IPE400		2258	BOX 15*15*1.5	1031	IPE270	620	IPE270	620	IPE270		2258	BOX 15*15*1.5	1031	IPE240	620	IPE240	620	IPE270
2260	IPE330	1032	IPE400	621	IPE400	621	IPE400		2260	IPE270	1032	IPE270	621	IPE270	621	IPE270		2260	IPE240	1032	IPE240	621	IPE240	621	IPE270
2263	IPE330	1033	IPE400	622	IPE400	622	IPE400		2263	IPE270	1033	IPE270	622	IPE270	622	IPE270		2263	IPE240	1033	IPE240	622	IPE240	622	IPE270
2266	IPE330	1034	IPE400	623	IPE400	623	IPE400		2266	IPE270	1034	IPE270	623	IPE270	623	IPE270		2266	IPE240	1034	IPE240	623	IPE240	623	IPE270
2269	IPE330	1035	IPE400	624	IPE400	624	IPE400		2269	IPE270	1035	IPE270	624	IPE270	624	IPE270		2269	IPE240	1035	IPE220	624	IPE240	624	IPE270
2272	IPE330	1036	IPE400	625	IPE400	625	IPE400		2272	IPE270	1036	IPE270	625	IPE270	625	IPE270		2272	IPE240	1036	IPE270	625	IPE240	625	IPE270
2275	IPE330	1037	IPE400	626	IPE400	626	IPE400		2275	IPE270	1037	IPE270	626	IPE270	626	IPE270		2275	IPE240	1037	IPE240	626	IPE240	626	IPE270
2278	IPE330	1038	IPE400	627	IPE400	627	IPE400		2278	IPE270	1038	IPE270	627	IPE270	627	IPE270		2278	IPE240	1038	IPE240	627	IPE240	627	IPE270
2281	IPE330	1039	IPE400	628	IPE400	628	IPE400		2281	IPE270	1039	IPE270	628	IPE270	628	IPE270		2281	IPE240	1039	IPE240	628	IPE240	628	IPE270
2284	IPE330	1040	IPE400	629	IPE400	629	IPE400		2284	IPE270	1040	IPE270	629	IPE270	629	IPE270		2284	IPE240	1040	IPE240	629	IPE240	629	IPE270
2287	IPE330	1041	BOX 20*20*2	630	IPE400	630	IPE400		2287	IPE270	1041	BOX 20*20*1.5	630	IPE270	630	IPE270		2287	IPE240	1041	BOX 15*15*1.5	630	IPE270	630	IPE270
2290	IPE330	1042	BOX 20*20*2	631	IPE400	631	IPE400		2290	IPE270	1042	BOX 20*20*1.5	631	IPE270	631	IPE270		2290	IPE240	1042	BOX 15*15*1.5	631	IPE220	631	IPE270
2293	IPE330	1043	BOX 20*20*2	632	IPE400	632	IPE400		2293	IPE270	1043	BOX 20*20*1.5	632	IPE270	632	IPE270		2293	IPE240	1043	BOX 15*15*1.5	632	IPE240	632	IPE270
2296	IPE330	1044	BOX 20*20*2	633	IPE400	633	IPE400		2296	IPE270	1044	BOX 20*20*1.5	633	IPE270	633	IPE270		2296	IPE240	1044	BOX 15*15*1.5	633	IPE240	633	IPE270
2299	IPE330	1045	BOX 20*20*2	634	IPE400	634	IPE400		2299	IPE270	1045	BOX 20*20*1.5	634	IPE270	634	IPE270		2299	IPE240	1045	BOX 15*15*1.5	634	IPE240	634	IPE270
2302	IPE330	1046	BOX 20*20*2	635	IPE400	635	IPE400		2302	IPE270	1046	BOX 20*20*1.5	635	IPE270	635	IPE270		2302	IPE240	1046	BOX 15*15*1.5	635	IPE240	635	IPE270
2305	IPE330	1047	BOX 20*20*2	636	IPE400	636	IPE400		2305	IPE270	1047	BOX 20*20*1.5	636	IPE270	636	IPE270		2305	IPE240	1047	BOX 15*15*1.5	636	IPE240	636	IPE270
2308	IPE330	1048	BOX 20*20*2	637	IPE400	637	IPE400		2308	IPE270	1048	BOX 20*20*1.5	637	IPE270	637	IPE270		2308	IPE240	1048	BOX 15*15*1.5	637	IPE240	637	IPE270
2311	IPE330	1049	BOX 20*20*2	638	IPE400	638	IPE400		2311	IPE270	1049	BOX 20*20*1.5	638	IPE270	638	IPE270		2311	IPE240	1049	BOX 15*15*1.5	638	IPE240	638	IPE270
2314	IPE330	1050	BOX 20*20*2	639	IPE400	639	IPE400		2314	IPE270	1050	BOX 20*20*1.5	639	IPE270	639	IPE270		2314	IPE240	1050	BOX 15*15*1.5	639	IPE240	639	IPE270
2317	IPE330	1051	BOX 20*20*2	640	IPE400	640	IPE400		2317	IPE270	1051	BOX 20*20*1.5	640	IPE270	640	IPE270		2317	IPE240	1051	BOX 15*15*1.5	640	IPE240	640	IPE270
2320	IPE330	1052	BOX 20*20*2	641	IPE400	641	IPE400		2320	IPE270	1052	BOX 20*20*1.5	641	IPE270	641	IPE270		2320	IPE240	1052	BOX 15*15*1.5	641	IPE240	641	IPE270
2323	IPE330	1053	BOX 20*20*2	642	BOX 20*20*1.5	642	IPE400		2323	IPE270	1053	BOX 20*20*1.5	642	BOX 20*20*1.5	642	IPE270		2323	IPE240	1053	BOX 15*15*1.5	642	BOX 15*15*1.5	642	IPE270
2326	IPE330	1054	BOX 20*20*2	643	BOX 20*20*2.5	643	IPE400		2326	IPE270	1054	BOX 20*20*1.5	643	BOX 20*20*1.5	643	IPE270		2326	IPE240	1054	BOX 15*15*1.5	643	BOX 15*15*1.5	643	IPE270
2329	IPE330	1055	BOX 20*20*2	644	BOX 20*20*2.5	644	IPE400		2329	IPE270	1055	BOX 20*20*1.5	644	BOX 20*20*1.5	644	IPE270		2329	IPE240	1055	BOX 15*15*1.5	644	BOX 15*15*1.5	644	IPE270
2332	IPE330	1056	BOX 20*20*2	645	BOX 20*20*2.5	645	IPE400		2332	IPE270	1056	BOX 20*20*1.5	645	BOX 20*20*1.5	645	IPE270		2332	IPE240	1056	BOX 15*15*1.5	645	BOX 15*15*1.5	645	IPE270
2335	IPE330	1057	BOX 20*20*2	646	BOX 20*20*2.5	646	IPE400		2335	IPE270	1057	BOX 20*20*1.5	646	BOX 20*20*1.5	646	IPE270		2335	IPE240	1057	BOX 15*15*1.5	646	BOX 15*15*1.5	646	IPE270
2338	BOX 20*20*1.5	1058	BOX 20*20*2	647	BOX 20*20*2.5	647	IPE400		2338	BOX 15*15*1.5	1058	BOX 20*20*1.5	647	BOX 20*20*1.5	647	IPE270		2338	BOX 15*15*1.5	1058	BOX 15*15*1.5	647	BOX 15*15*1.5	647	IPE270
2341	BOX 20*20*1.5	1059	BOX 20*20*2	648	BOX 20*20*1.5	648	IPE400		2341	BOX 15*15*1.5	1059	BOX 20*20*1.5	648	BOX 20*20*1.5	648	IPE270		2341	BOX 15*15*1.5	1059	BOX 15*15*1.5	648	BOX 15*15*1.5	648	IPE270
2344	BOX 20*20*1.5	1060	BOX 20*20*2	649	BOX 20*20*2.5	649	IPE400		2344	BOX 15*15*1.5	1060	BOX 20*20*1.5	649	BOX 20*20*1.5	649	IPE270		2344	BOX 15*15*1.5	1060	BOX 15*15*1.5	649	BOX 15*15*1.5	649	IPE270
2347	BOX 20*20*1.5	1061	BOX 20*20*2	650	BOX 20*20*2.5	650	BOX 20*20*2		2347	BOX 15*15*1.5	1061	BOX 20*20*1.5	650	BOX 20*20*1.5	650	BOX 20*20*1.5		2347	BOX 15*15*1.5	1061	BOX 15*15*1.5	650	BOX 15*15*1.5	650	BOX 20*20*1.5
2350	BOX 20*20*1.5	1062	BOX 20*20*2	651	BOX 20*20*2.5	651	BOX 20*20*2		2350	BOX 15*15*1.5	1062	BOX 20*20*1.5	651	BOX 20*20*1.5	651	BOX 20*20*1.5		2350	BOX 15*15*1.5	1062	BOX 15*15*1.5	651	BOX 15*15*1.5	651	BOX 20*20*1.5
2353	BOX 20*20*1.5	1063	BOX 20*20*2	652	BOX 20*20*2.5	652	BOX 20*20*2		2353	BOX 15*15*1.5	1063	BOX 20*20*1.5	652	BOX 20*20*1.5	652	BOX 20*20*1.5		2353	BOX 15*15*1.5	1063	BOX 15*15*1.5	652	BOX 15*15*1.5	652	BOX 20*20*1.5
2356	BOX 20*20*1.5	1064	BOX 20*20*2	653	BOX 20*20*2.5	653	BOX 20*20*2		2356	BOX 15*15*1.5	1064	BOX 20*20*1.5	653	BOX 20*20*1.5	653	BOX 20*20*1.5		2356	BOX 15*15*1.5	1064	BOX 15*15*1.5	653	BOX 15*15*1.5	653	BOX 20*20*1.5
2359	BOX 20*20*1.5	1065	BOX 20*20*2	654	BOX 20*20*1.5	654	BOX 20*20*2		2359	BOX 15*15*1.5	1065	BOX 20*20*1.5	654	BOX 20*20*1.5	654	BOX 20*20*1.5		2359	BOX 15*15*1.5	1065	BOX 15*15*1.5	654	BOX 15*15*1.5	654	BOX 20*20*1.5
2362	BOX 20*20*1.5	1066	BOX 20*20*2	655	BOX 20*20*2.5	655	BOX 20*20*2		2362	BOX 15*15*1.5	1066	BOX 20*20*1.5	655	BOX 20*20*1.5	655	BOX 20*20*1.5		2362	BOX 15*15*1.5	1066	BOX 15*15*1.5	655	BOX 15*15*1.5	655	BOX 15*15*1.5
2365	BOX 20*20*1.5	1067	BOX 20*20*2	656	BOX 20*20*2.5	656	BOX 20*20*2		2365	BOX 15*15*1.5	1067	BOX 20*20*1.5	656	BOX 20*20*1.5	656	BOX 20*20*1.5		2365	BOX 15*15*1.5	1067	BOX 15*15*1.5	656	BOX 15*15*1.5	656	BOX 15*15*1.5
2368	BOX 20*20*1.5	1068	BOX 20*20*2	657	BOX 20*20*2.5	657	BOX 20*20*2		2368	BOX 15*15*1.5	1068	BOX 20*20*1.5	657	BOX 20*20*1.5	657	BOX 20*20*1.5		2368	BOX 15*15*1.5	1068	BOX 15*15*1.5	657	BOX 15*15*1.5	657	BOX 15*15*1.5
2371	BOX 20*20*1.5	1069	BOX 20*20*2	658	BOX 20*20*2.5	658	BOX 20*20*2		2371	BOX 15*15*1.5	1069	BOX 20*20*1.5	658	BOX 20*20*1.5	658	BOX 20*20*1.5		2371	BOX 15*15*1.5	1069	BOX 15*15*1.5	658	BOX 15*15*1.5	658	BOX 20*20*1.5
2374	BOX 20*20*1.5	1070	BOX 20*20*2	659	BOX 20*20*2.5	659	BOX 20*20*2		2374	BOX 15*15*1.5	1070	BOX 20*20*1.5	659	BOX 20*20*1.5	659	BOX 20*20*1.5		2374	BOX 15*15*1.5	1070	BOX 15*15*1.5	659	BOX 15*15*1.5	659	BOX 15*15*1.5
2377	BOX 20*20*1.5	1071	BOX 20*20*2	660	BOX 20*20*2.5	660	BOX 20*20*2		2377	BOX 15*15*1.5	1071	BOX 20*20*1.5	660	BOX 20*20*1.5	660	BOX 20*20*1.5		2377	BOX 15*15*1.5	1071	BOX 15*15*1.5	660	BOX 15*15*1.5	660	BOX 15*15*1.5
2380	IPE330	1072	BOX 20*20*2	661	BOX 20*20*2.5	661	BOX 20*20*2		2380	IPE270	1072	BOX 20*20*1.5	661	BOX 20*20*1.5	661	BOX 20*20*1.5		2380	IPE240	1072	BOX 15*15*1.5	661	BOX 15*15*1.5	661	BOX 15*15*1.5
2381	IPE330	1073	BOX 20*20*2	662	BOX 20*20*2.5	662	BOX 20*20*2		2381	IPE270	1073	BOX 20*20*1.5	662	BOX 20*20*1.5	662	BOX 20*20*1.5		2381	IPE240	1073	BOX 15*15*1.5	662	BOX 15*15*1.5	662	BOX 20*20*1.5
2382	IPE330	1074	BOX 20*20*2	663	BOX 20*20*2.5	663	BOX 20*20*2		2382	IPE270	1074	BOX 20*20*1.5	663	BOX 20*20*1.5	663	BOX 20*20*1.5		2382	IPE240	1074	BOX 15*15*1.5	663	BOX 15*15*1.5	663	BOX 20*20*1.5
2383	IPE330	1075	BOX 20*20*2	664	BOX 20*20*1.5	664	BOX 20*20*2		2383	IPE270	1075	BOX 20*20*1.5	664	BOX 20*20*1.5	664	BOX 20*20*1.5		2383	IPE240	1075	BOX 15*15*1.5	664	BOX 15*15*1.5	664	BOX 20*20*1.5
2394	BOX 20*20*1.5	1076	BOX 20*20*2	665	BOX 20*20*2.5	665	BOX 20*20*2.5		2394	BOX 15*15*1.5	1076	BOX 20*20*1.5	665	BOX 20*20*1.5	665	BOX 20*20*1.5		2394	BOX 15*15*1.5	1076	BOX 15*15*1.5	665	BOX 15*15*1.5	665	BOX 20*20*1.5
2395	IPE270	1077	BOX 20*20*2	666	BOX 20*20*2.5	666	BOX 20*20*2.5		2395	IPE240	1077	BOX 20*20*1.5	666	BOX 20*20*1.5	666	BOX 20*20*1.5		2395	IPE220	1077	BOX 15*15*1.5	666	BOX 15*15*1.5	666	BOX 20*20*1.5
2398	IPE270	1078	BOX 20*20*2	667	BOX 20*20*2.5	667	BOX 20*20*2.5		2398	IPE240	1078	BOX 20*20*1.5	667	BOX 20*20*1.5	667	BOX 20*20*1.5		2398	IPE220	1078	BOX 15*15*1.5	667	BOX 15*15*1.5	667	BOX 20*20*1.5
2401	IPE270	1079	BOX 20*20*2	668	BOX 20*20*2.5	668	BOX 20*20*2		2401	IPE240	1079	BOX 20*20*1.5	668	BOX 20*20*1.5	668	BOX 20*20*1.5		2401	IPE220	1079	BOX 15*15*1.5	668	BOX 15*15*1.5	668	BOX 20*20*1.5
2404	IPE270	1080	BOX 20*20*2	669	BOX 20*20*2.5	669	BOX 20*20*2		2404	IPE240	1080	BOX 20*20*1.5	669	BOX 20*20*1.5	669	BOX 20*20*1.5		2404	IPE220	1080	BOX 15*15*1.5	669	BOX 15*15*1.5	669	BOX 15*15*1.5
2407	IPE270	1081	BOX 20*20*2	670	BOX 20*20*2.5	670	BOX 20*20*2		2407	IPE240	1081	BOX 20*20*1.5	670	BOX 20*20*1.5	670	BOX 20*20*1.5		2407	IPE220	1081	BOX 15*15*1.5	670	BOX 15*15*1.5	670	BOX 15*15*1.5
2410	IPE270	1082	BOX 20*20*2	671	BOX 20*20*2.5	671	BOX 20*20*2		2410	IPE240	1082	BOX 20*20*1.5	671	BOX 20*20*1.5	671	BOX 20*20*1.5		2410	IPE220	1082	BOX 15*15*1.5	671	BOX 15*15*1.5	671	BOX 15*15*1.5
2413	IPE270	1083	BOX 20*20*2	672	BOX 20*20*2.5	672	BOX 20*20*2		2413	IPE240	1083	BOX 20*20*1.5	672	BOX 20*20*1.5	672	BOX 20*20*1.5		2413	IPE220	1083	BOX 15*15*1.5	672	BOX 15*15*1.5	672	BOX 15*15*1.5
2416	IPE270	1084	BOX 20*20*2	673	BOX 20*20*2.5	673	BOX 20*20*2		2416	IPE240	1084	BOX 20*20*1.5	673	BOX 20*20*1.5	673	BOX 20*20*1.5		2416	IPE220	1084	BOX 15*15*1.5	673	BOX 15*15*1.5	673	BOX 15*15*1.5
2419	IPE270	1085	BOX 20*20*2	674	BOX 20*20*1.5	674	BOX 20*20*2		2419	IPE240	1085	BOX 20*20*1.5	674	BOX 20*20*1.5	674	BOX 20*20*1.5		2419	IPE220	1085	BOX 15*15*1.5	674	BOX 15*15*1.5	674	BOX 15*15*1.5
2422	IPE270	1086	BOX 20*20*2	675	BOX 20*20*2.5	675	BOX 20*20*2.5		2422	IPE240	1086	BOX 20*20*1.5	675	BOX 20*20*1.5	675	BOX 20*20*1.5		2422	IPE220	1086	BOX 15*15*1.5	675	BOX 15*15*1.5	675	BOX 15*15*1.5
2425	IPE270	1087	BOX 20*20*2	676	BOX 20*20*2.5	676	BOX 20*20*2.5		2425	IPE240	1087	BOX 20*20*1.5	676	BOX 20*20*1.5	676	BOX 20*20*1.5		2425	IPE220	1087	BOX 15*15*1.5	676	BOX 15*15*1.5	676	BOX 15*15*1.5
2428	IPE270	1088	BOX 20*20*2	677	BOX 20*20*2.5	677	BOX 20*20*2.5		2428	IPE240	1088	BOX 20*20*1.5	677	BOX 20*20*1.5	677	BOX 20*20*1.5		2428	IPE220	1088	BOX 15*15*1.5	677	BOX 15*15*1.5	677	BOX 15*15*1.5
2431	IPE270	1089	IPE360	678	BOX 20*20*2.5	678	BOX 20*20*2		2431	IPE240	1089	IPE270	678	BOX 20*20*1.5	678	BOX 20*20*1.5		2431	IPE220	1089	IPE240	678	BOX 15*15*1.5	678	BOX 20*20*1.5
2434	IPE270	1090	IPE400	679	BOX 20*20*2.5	679	BOX 20*20*2		2434	IPE240	1090	IPE270	679	BOX 20*20*1.5	679	BOX 20*20*1.5		2434	IPE220	1090	IPE220	679	BOX 15*15*1.5	679	BOX 20*20*1.5
2437	IPE270	1091	IPE360	680	BOX 20*20*2.5	680	BOX 20*20*2		2437	IPE240	1091	IPE270	680	BOX 20*20*1.5	680	BOX 20*20*1.5		2437	IPE220	1091	IPE240	680	BOX 15*15*1.5	680	BOX 20*20*1.5
2440	IPE270	1092	IPE400	681	BOX 20*20*2.5	681	BOX 20*20*2		2440	IPE240	1092	IPE270	681	BOX 20*20*1.5	681	BOX 20*20*1.5		2440	IPE220	1092	IPE270	681	BOX 15*15*1.5	681	BOX 20*20*1.5
2443	IPE270	1093	IPE360	682	BOX 20*20*2.5	682	BOX 20*20*2		2443	IPE240	1093	IPE270	682	BOX 20*20*1.5	682	BOX 20*20*1.5		2443	IPE220	1093	IPE220	682	BOX 15*15*1.5	682	BOX 20*20*1.5
2446	IPE270	1094	BOX 20*20*2	683	BOX 20*20*2.5	683	BOX 20*20*2		2446	IPE240	1094	BOX 20*20*1.5	683	BOX 20*20*1.5	683	BOX 20*20*1.5		2446	IPE220	1094	BOX 15*15*1.5	683	BOX 15*15*1.5	683	BOX 20*20*1.5
2449	IPE270	1095	BOX 20*20*2	684	IPE400	684	BOX 20*20*2		2449	IPE240	1095	BOX 20*20*1.5	684	IPE270	684	BOX 20*20*1.5		2449	IPE220	1095	BOX 15*15*1.5	684	IPE270	684	BOX 20*20*1.5
2452	IPE270	1096	BOX 20*20*2	685	IPE400	685	BOX 20*20*2.5		2452	IPE240	1096	BOX 20*20*1.5	685	IPE270	685	BOX 20*20*1.5		2452	IPE220	1096	BOX 15*15*1.5	685	IPE220	685	BOX 20*20*1.5
2455	IPE270	1097	IPE240	686	IPE400	686	BOX 20*20*2.5		2455	IPE240	1097	IPE220	686	IPE270	686	BOX 20*20*1.5		2455	IPE220	1097	IPE220	686	IPE240	686	BOX 20*20*1.5
2458	IPE270	1098	IPE240	687	IPE400	687	BOX 20*20*2.5		2458	IPE240	1098	IPE220	687	IPE270	687	BOX 20*20*1.5		2458	IPE220	1098	IPE220	687	IPE240	687	BOX 20*20*1.5
2461	IPE270	1099	IPE240	688	IPE400	688	IPE400		2461	IPE240	1099	IPE220	688	IPE270	688	IPE270		2461	IPE220	1099	IPE220	688	IPE220	688	IPE270
2464	IPE270	1100	IPE240	689	IPE400	689	IPE400		2464	IPE240	1100	IPE220	689	IPE270	689	IPE270		2464	IPE220	1100	IPE220	689	IPE270	689	IPE270
2467	IPE270	1101	IPE240	690	IPE400	690	IPE400		2467	IPE240	1101	IPE220	690	IPE270	690	IPE270		2467	IPE220	1101	IPE220	690	IPE240	690	IPE270
2470	IPE270	1102	IPE240	691	IPE400	691	IPE400		2470	IPE240	1102	IPE220	691	IPE270	691	IPE270		2470	IPE220	1102	IPE220	691	IPE240	691	IPE270
2473	IPE270	1103	IPE240	692	IPE400	692	IPE400		2473	IPE240	1103	IPE220	692	IPE270	692	IPE270		2473	IPE220	1103	IPE220	692	IPE240	692	IPE270
2476	IPE270	1104	IPE240	693	IPE400	693	IPE400		2476	IPE240	1104	IPE220	693	IPE270	693	IPE270		2476	IPE220	1104	IPE220	693	IPE240	693	IPE270
2479	IPE270	1105	IPE240	694	BOX 20*20*2.5	694	IPE400		2479	IPE240	1105	IPE220	694	BOX 20*20*1.5	694	IPE270		2479	IPE220	1105	IPE220	694	BOX 15*15*1.5	694	IPE270
2482	IPE270	1106	IPE240	695	BOX 20*20*2.5	695	IPE400		2482	IPE240	1106	IPE220	695	BOX 20*20*1.5	695	IPE270		2482	IPE220	1106	IPE220	695	BOX 15*15*1.5	695	IPE270
2485	IPE270	1107	IPE240	696	BOX 20*20*2.5	696	IPE400		2485	IPE240	1107	IPE220	696	BOX 20*20*1.5	696	IPE270		2485	IPE220	1107	IPE220	696	BOX 15*15*1.5	696	IPE270
2488	IPE270	1108	IPE240	697	BOX 20*20*2.5	697	IPE400		2488	IPE240	1108	IPE220	697	BOX 20*20*1.5	697	IPE270		2488	IPE220	1108	IPE220	697	BOX 15*15*1.5	697	IPE270
2491	IPE270	1109	IPE240	698	BOX 20*20*2.5	698	BOX 20*20*2.5		2491	IPE240	1109	IPE220	698	BOX 20*20*1.5	698	BOX 20*20*1.5		2491	IPE220	1109	IPE220	698	BOX 15*15*1.5	698	BOX 20*20*1.5
2494	IPE270	1110	IPE240	699	BOX 20*20*2.5	699	BOX 20*20*2.5		2494	IPE240	1110	IPE220	699	BOX 20*20*1.5	699	BOX 20*20*1.5		2494	IPE220	1110	IPE220	699	BOX 15*15*1.5	699	BOX 20*20*1.5
2497	IPE270	1111	IPE240	700	IPE400	700	BOX 20*20*2.5		2497	IPE240	1111	IPE220	700	IPE270	700	BOX 20*20*1.5		2497	IPE220	1111	IPE220	700	IPE220	700	BOX 15*15*1.5
2500	IPE270	1112	IPE240	701	IPE400	701	BOX 20*20*2.5		2500	IPE240	1112	IPE220	701	IPE270	701	BOX 20*20*1.5		2500	IPE220	1112	IPE220	701	IPE240	701	BOX 15*15*1.5
2503	IPE270	1113	IPE240	702	IPE400	702	BOX 20*20*2.5		2503	IPE240	1113	IPE220	702	IPE270	702	BOX 20*20*1.5		2503	IPE220	1113	IPE220	702	IPE270	702	BOX 20*20*1.5
2506	IPE270	1114	IPE240	703	IPE400	703	BOX 20*20*2.5		2506	IPE240	1114	IPE220	703	IPE270	703	BOX 20*20*1.5		2506	IPE220	1114	IPE220	703	IPE240	703	BOX 20*20*1.5
2509	IPE270	1115	IPE240	704	IPE400	704	IPE400		2509	IPE240	1115	IPE220	704	IPE270	704	IPE270		2509	IPE220	1115	IPE220	704	IPE240	704	IPE270
2512	IPE270	1116	IPE240	705	IPE400	705	IPE400		2512	IPE240	1116	IPE220	705	IPE270	705	IPE270		2512	IPE220	1116	IPE220	705	IPE270	705	IPE270
2515	IPE270	1117	IPE240	706	IPE400	706	IPE400		2515	IPE240	1117	IPE220	706	IPE270	706	IPE270		2515	IPE220	1117	IPE220	706	IPE220	706	IPE270
2518	IPE270	1118	IPE240	707	IPE400	707	IPE400		2518	IPE240	1118	IPE220	707	IPE270	707	IPE270		2518	IPE220	1118	IPE220	707	IPE220	707	IPE270
2521	IPE270	1119	IPE240	708	IPE400	708	IPE400		2521	IPE240	1119	IPE220	708	IPE270	708	IPE270		2521	IPE220	1119	IPE220	708	IPE240	708	IPE270
2524	IPE270	1120	IPE240	709	IPE400	709	IPE400		2524	IPE240	1120	IPE220	709	IPE270	709	IPE270		2524	IPE220	1120	IPE220	709	IPE270	709	IPE270
2527	IPE270	1121	IPE240	710	BOX 20*20*2.5	710	IPE400		2527	IPE240	1121	IPE220	710	BOX 20*20*1.5	710	IPE270		2527	IPE220	1121	IPE220	710	BOX 15*15*1.5	710	IPE270
2530	IPE270	1122	IPE240	711	BOX 20*20*2.5	711	IPE400		2530	IPE240	1122	IPE220	711	BOX 20*20*1.5	711	IPE270		2530	IPE220	1122	IPE220	711	BOX 15*15*1.5	711	IPE270
2533	IPE270	1123	IPE240	712	BOX 20*20*2.5	712	IPE400		2533	IPE240	1123	IPE220	712	BOX 20*20*1.5	712	IPE270		2533	IPE220	1123	IPE220	712	BOX 15*15*1.5	712	IPE270
2536	IPE270	1124	IPE240	713	BOX 20*20*2.5	713	IPE400		2536	IPE240	1124	IPE220	713	BOX 20*20*1.5	713	IPE270		2536	IPE220	1124	IPE220	713	BOX 15*15*1.5	713	IPE270
2539	IPE270	1125	IPE240	714	BOX 20*20*2.5	714	BOX 20*20*2.5		2539	IPE240	1125	IPE220	714	BOX 20*20*1.5	714	BOX 20*20*1.5		2539	IPE220	1125	IPE220	714	BOX 15*15*1.5	714	BOX 20*20*1.5
2542	IPE270	1126	IPE240	715	BOX 20*20*2.5	715	BOX 20*20*2.5		2542	IPE240	1126	IPE220	715	BOX 20*20*1.5	715	BOX 20*20*1.5		2542	IPE220	1126	IPE220	715	BOX 15*15*1.5	715	BOX 15*15*1.5
2545	IPE270	1127	IPE240	716	IPE300	716	BOX 20*20*2.5		2545	IPE240	1127	IPE220	716	IPE220	716	BOX 20*20*1.5		2545	IPE220	1127	IPE220	716	IPE240	716	BOX 20*20*1.5
2548	IPE270	1128	IPE240	717	IPE300	717	BOX 20*20*2.5		2548	IPE240	1128	IPE220	717	IPE220	717	BOX 20*20*1.5		2548	IPE220	1128	IPE220	717	IPE240	717	BOX 20*20*1.5
2551	IPE270	1129	IPE240	718	IPE300	718	BOX 20*20*2.5		2551	IPE240	1129	IPE220	718	IPE220	718	BOX 20*20*1.5		2551	IPE220	1129	IPE220	718	IPE240	718	BOX 15*15*1.5
2554	IPE270	1130	IPE240	719	IPE300	719	BOX 20*20*2.5		2554	IPE240	1130	IPE220	719	IPE220	719	BOX 20*20*1.5		2554	IPE220	1130	IPE220	719	IPE240	719	BOX 20*20*1.5
2558	BOX 20*20*1.5	1131	IPE240	720	IPE300	720	IPE400		2558	BOX 15*15*1.5	1131	IPE220	720	IPE220	720	IPE270		2558	BOX 15*15*1.5	1131	IPE220	720	IPE240	720	IPE270
2561	BOX 20*20*1.5	1132	IPE240	721	IPE300	721	IPE400		2561	BOX 15*15*1.5	1132	IPE220	721	IPE220	721	IPE270		2561	BOX 15*15*1.5	1132	IPE220	721	IPE240	721	IPE270
2564	BOX 20*20*1.5	1133	IPE240	722	IPE300	722	IPE400		2564	BOX 15*15*1.5	1133	IPE220	722	IPE220	722	IPE270		2564	BOX 15*15*1.5	1133	IPE220	722	IPE240	722	IPE270
2567	BOX 20*20*1.5	1134	IPE240	723	IPE300	723	IPE400		2567	BOX 15*15*1.5	1134	IPE220	723	IPE220	723	IPE270		2567	BOX 15*15*1.5	1134	IPE220	723	IPE240	723	IPE270
2570	BOX 20*20*1.5	1135	IPE240	724	IPE300	724	IPE400		2570	BOX 15*15*1.5	1135	IPE220	724	IPE220	724	IPE270		2570	BOX 15*15*1.5	1135	IPE220	724	IPE240	724	IPE270
2573	BOX 20*20*1.5	1136	IPE240	725	IPE300	725	IPE400		2573	BOX 15*15*1.5	1136	IPE220	725	IPE220	725	IPE270		2573	BOX 15*15*1.5	1136	IPE220	725	IPE240	725	IPE270
2576	BOX 20*20*1.5	1137	IPE240	726	IPE300	726	IPE400		2576	BOX 15*15*1.5	1137	IPE220	726	IPE220	726	IPE270		2576	BOX 15*15*1.5	1137	IPE220	726	IPE240	726	IPE270
2579	BOX 20*20*1.5	1138	IPE240	727	IPE300	727	IPE400		2579	BOX 15*15*1.5	1138	IPE220	727	IPE220	727	IPE270		2579	BOX 15*15*1.5	1138	IPE220	727	IPE240	727	IPE270
2582	BOX 20*20*1.5	1139	IPE240	728	IPE300	728	IPE400		2582	BOX 10*10*1	1139	IPE220	728	IPE220	728	IPE270		2582	BOX 10*10*1	1139	IPE220	728	IPE240	728	IPE270
2585	BOX 20*20*1.5	1140	IPE240	729	IPE300	729	IPE400		2585	BOX 10*10*1	1140	IPE220	729	IPE220	729	IPE270		2585	BOX 10*10*1	1140	IPE220	729	IPE240	729	IPE270
2588	BOX 20*20*1.5	1141	IPE240	730	IPE300	730	BOX 20*20*2.5		2588	BOX 10*10*1	1141	IPE220	730	IPE220	730	BOX 20*20*1.5		2588	BOX 10*10*1	1141	IPE220	730	IPE240	730	BOX 20*20*1.5
2591	BOX 20*20*1.5	1142	IPE240	731	IPE300	731	BOX 20*20*2.5		2591	BOX 10*10*1	1142	IPE220	731	IPE220	731	BOX 20*20*1.5		2591	BOX 10*10*1	1142	IPE220	731	IPE240	731	BOX 20*20*1.5
2594	BOX 20*20*1.5	1143	IPE240	732	IPE300	732	BOX 20*20*2.5		2594	BOX 10*10*1	1143	IPE220	732	IPE220	732	BOX 20*20*1.5		2594	BOX 10*10*1	1143	IPE220	732	IPE240	732	BOX 15*15*1.5
2597	BOX 20*20*1.5	1144	IPE240	733	IPE300	733	BOX 20*20*2.5		2597	BOX 15*15*1.5	1144	IPE220	733	IPE220	733	BOX 20*20*1.5		2597	BOX 15*15*1.5	1144	IPE220	733	IPE240	733	BOX 15*15*1.5
2600	BOX 20*20*1.5	1145	IPE240	734	IPE300	734	BOX 20*20*2.5		2600	BOX 15*15*1.5	1145	IPE220	734	IPE220	734	BOX 20*20*1.5		2600	BOX 15*15*1.5	1145	IPE220	734	IPE240	734	BOX 20*20*1.5
2603	BOX 20*20*1.5	1146	IPE240	735	IPE300	735	BOX 20*20*2.5		2603	BOX 10*10*1	1146	IPE220	735	IPE220	735	BOX 20*20*1.5		2603	BOX 10*10*1	1146	IPE220	735	IPE240	735	BOX 20*20*1.5
2606	BOX 20*20*1.5	1147	IPE240	736	IPE300	736	IPE300		2606	BOX 10*10*1	1147	IPE220	736	IPE220	736	IPE240		2606	BOX 10*10*1	1147	IPE220	736	IPE240	736	IPE240
2609	BOX 20*20*1.5	1148	IPE240	737	IPE300	737	IPE300		2609	BOX 10*10*1	1148	IPE220	737	IPE220	737	IPE240		2609	BOX 10*10*1	1148	IPE220	737	IPE240	737	IPE240
2612	BOX 20*20*1.5	1149	IPE240	738	IPE300	738	IPE300		2612	BOX 10*10*1	1149	IPE220	738	IPE220	738	IPE240		2612	BOX 10*10*1	1149	IPE220	738	IPE240	738	IPE240
2615	BOX 20*20*1.5	1150	IPE240	739	IPE300	739	IPE300		2615	BOX 10*10*1	1150	IPE220	739	IPE220	739	IPE240		2615	BOX 10*10*1	1150	IPE220	739	IPE240	739	IPE240
2618	BOX 20*20*1.5	1151	IPE240	740	IPE300	740	IPE300		2618	BOX 15*15*1.5	1151	IPE220	740	IPE220	740	IPE240		2618	BOX 15*15*1.5	1151	IPE220	740	IPE240	740	IPE240
2621	BOX 20*20*1.5	1152	IPE240	741	IPE300	741	IPE300		2621	BOX 15*15*1.5	1152	IPE220	741	IPE220	741	IPE240		2621	BOX 15*15*1.5	1152	IPE220	741	IPE240	741	IPE240
2624	BOX 20*20*1.5	1153	IPE240	742	IPE300	742	IPE300		2624	BOX 10*10*1	1153	IPE220	742	IPE220	742	IPE240		2624	BOX 10*10*1	1153	IPE220	742	IPE240	742	IPE240
2627	BOX 20*20*1.5	1154	IPE240	743	IPE300	743	IPE300		2627	BOX 10*10*1	1154	IPE220	743	IPE220	743	IPE240		2627	BOX 10*10*1	1154	IPE220	743	IPE240	743	IPE240
2630	BOX 20*20*1.5	1155	IPE240	744	IPE300	744	IPE300		2630	BOX 10*10*1	1155	IPE220	744	IPE220	744	IPE240		2630	BOX 10*10*1	1155	IPE220	744	IPE240	744	IPE240
2633	BOX 20*20*1.5	1156	IPE240	745	IPE300	745	IPE300		2633	BOX 10*10*1	1156	IPE220	745	IPE220	745	IPE240		2633	BOX 10*10*1	1156	IPE220	745	IPE240	745	IPE240
2636	BOX 20*20*1.5	1157	IPE240	746	IPE300	746	IPE300		2636	BOX 15*15*1.5	1157	IPE220	746	IPE220	746	IPE240		2636	BOX 15*15*1.5	1157	IPE220	746	IPE240	746	IPE240
2639	BOX 20*20*1.5	1158	IPE240	747	IPE300	747	IPE300		2639	BOX 15*15*1.5	1158	IPE220	747	IPE220	747	IPE240		2639	BOX 15*15*1.5	1158	IPE220	747	IPE240	747	IPE240
2642	BOX 20*20*1.5	1159	IPE240	748	IPE300	748	IPE300		2642	BOX 10*10*1	1159	IPE220	748	IPE220	748	IPE240		2642	BOX 10*10*1	1159	IPE220	748	IPE240	748	IPE240
2645	BOX 20*20*1.5	1160	IPE240	749	IPE300	749	IPE300		2645	BOX 10*10*1	1160	IPE220	749	IPE220	749	IPE240		2645	BOX 10*10*1	1160	IPE220	749	IPE240	749	IPE240
2648	BOX 20*20*1.5	1161	IPE240	750	IPE300	750	IPE300		2648	BOX 10*10*1	1161	IPE220	750	IPE220	750	IPE240		2648	BOX 10*10*1	1161	IPE220	750	IPE240	750	IPE240
2651	BOX 20*20*1.5	1162	IPE240	751	IPE300	751	IPE300		2651	BOX 10*10*1	1162	IPE220	751	IPE220	751	IPE240		2651	BOX 10*10*1	1162	IPE220	751	IPE240	751	IPE240
2654	BOX 20*20*1.5	1163	IPE240	752	IPE300	752	IPE300		2654	BOX 10*10*1	1163	IPE220	752	IPE220	752	IPE240		2654	BOX 10*10*1	1163	IPE220	752	IPE240	752	IPE240
2657	BOX 20*20*1.5	1164	IPE240	753	IPE300	753	IPE300		2657	BOX 15*15*1.5	1164	IPE220	753	IPE220	753	IPE240		2657	BOX 15*15*1.5	1164	IPE220	753	IPE240	753	IPE240
2659	IPE270	1165	IPE240	754	IPE300	754	IPE300		2659	IPE240	1165	IPE220	754	IPE220	754	IPE240		2659	IPE220	1165	IPE220	754	IPE240	754	IPE240
2662	IPE270	1166	IPE240	755	IPE300	755	IPE300		2662	IPE240	1166	IPE220	755	IPE220	755	IPE240		2662	IPE220	1166	IPE220	755	IPE240	755	IPE240
2665	IPE270	1167	IPE240	756	IPE300	756	IPE300		2665	IPE240	1167	IPE220	756	IPE220	756	IPE240		2665	IPE220	1167	IPE220	756	IPE240	756	IPE240
2668	IPE270	1168	IPE240	757	IPE300	757	IPE300		2668	IPE240	1168	IPE220	757	IPE220	757	IPE240		2668	IPE220	1168	IPE220	757	IPE240	757	IPE240
2671	IPE270	1169	IPE240	758	IPE300	758	IPE300		2671	IPE240	1169	IPE220	758	IPE220	758	IPE240		2671	IPE220	1169	IPE220	758	IPE240	758	IPE240
2674	IPE270	1170	IPE240	759	IPE300	759	IPE300		2674	IPE240	1170	IPE220	759	IPE220	759	IPE240		2674	IPE220	1170	IPE220	759	IPE240	759	IPE240
2677	IPE270	1171	IPE240	760	IPE300	760	IPE300		2677	IPE240	1171	IPE220	760	IPE220	760	IPE240		2677	IPE220	1171	IPE220	760	IPE240	760	IPE240
2680	IPE270	1172	IPE240	761	IPE300	761	IPE300		2680	IPE240	1172	IPE220	761	IPE220	761	IPE240		2680	IPE220	1172	IPE220	761	IPE240	761	IPE240
2683	IPE270	1173	IPE240	762	IPE300	762	IPE300		2683	IPE240	1173	IPE220	762	IPE220	762	IPE240		2683	IPE220	1173	IPE220	762	IPE240	762	IPE240
2686	IPE270	1174	IPE240	763	IPE300	763	IPE300		2686	IPE240	1174	IPE220	763	IPE220	763	IPE240		2686	IPE220	1174	IPE220	763	IPE240	763	IPE240
2689	IPE270	1175	IPE240	764	IPE300	764	IPE300		2689	IPE240	1175	IPE220	764	IPE220	764	IPE240		2689	IPE220	1175	IPE220	764	IPE240	764	IPE240
2692	IPE270	1176	IPE240	765	IPE300	765	IPE300		2692	IPE240	1176	IPE220	765	IPE220	765	IPE240		2692	IPE220	1176	IPE220	765	IPE240	765	IPE240
2695	IPE270	1177	IPE240	766	IPE300	766	IPE300		2695	IPE240	1177	IPE220	766	IPE220	766	IPE240		2695	IPE220	1177	IPE220	766	IPE240	766	IPE240
2698	IPE270	1178	BOX 20*20*1.5	767	IPE300	767	IPE300		2698	IPE240	1178	BOX 15*15*1.5	767	IPE220	767	IPE240		2698	IPE220	1178	BOX 15*15*1.5	767	IPE240	767	IPE240
2701	IPE270	1179	BOX 20*20*1.5	768	IPE300	768	IPE300		2701	IPE240	1179	BOX 15*15*1.5	768	IPE220	768	IPE240		2701	IPE220	1179	BOX 15*15*1.5	768	IPE240	768	IPE240
2704	IPE270	1180	BOX 20*20*1.5	769	IPE300	769	IPE300		2704	IPE240	1180	BOX 15*15*1.5	769	IPE220	769	IPE240		2704	IPE220	1180	BOX 15*15*1.5	769	IPE240	769	IPE240
2707	IPE270	1181	BOX 20*20*1.5	770	IPE300	770	IPE300		2707	IPE240	1181	BOX 15*15*1.5	770	IPE220	770	IPE240		2707	IPE220	1181	BOX 15*15*1.5	770	IPE240	770	IPE240
2710	IPE270	1182	BOX 20*20*1.5	771	IPE300	771	IPE300		2710	IPE240	1182	BOX 15*15*1.5	771	IPE220	771	IPE240		2710	IPE220	1182	BOX 15*15*1.5	771	IPE240	771	IPE240
2713	IPE270	1183	BOX 20*20*1.5	772	IPE300	772	IPE300		2713	IPE240	1183	BOX 15*15*1.5	772	IPE220	772	IPE240		2713	IPE220	1183	BOX 15*15*1.5	772	IPE240	772	IPE240
2716	IPE270	1184	BOX 20*20*1.5	773	IPE300	773	IPE300		2716	IPE240	1184	BOX 15*15*1.5	773	IPE220	773	IPE240		2716	IPE220	1184	BOX 15*15*1.5	773	IPE240	773	IPE240
2719	IPE270	1185	BOX 20*20*1.5	774	IPE300	774	IPE300		2719	IPE240	1185	BOX 15*15*1.5	774	IPE220	774	IPE240		2719	IPE220	1185	BOX 15*15*1.5	774	IPE240	774	IPE240
2722	IPE270	1186	BOX 20*20*1.5	775	IPE300	775	IPE300		2722	IPE240	1186	BOX 15*15*1.5	775	IPE220	775	IPE240		2722	IPE220	1186	BOX 15*15*1.5	775	IPE240	775	IPE240
2725	IPE270	1187	BOX 20*20*1.5	776	IPE300	776	IPE300		2725	IPE240	1187	BOX 15*15*1.5	776	IPE220	776	IPE240		2725	IPE220	1187	BOX 15*15*1.5	776	IPE240	776	IPE240
2728	IPE270	1188	BOX 20*20*1.5	777	IPE300	777	IPE300		2728	IPE240	1188	BOX 15*15*1.5	777	IPE220	777	IPE240		2728	IPE220	1188	BOX 10*10*1	777	IPE240	777	IPE240
2731	IPE270	1189	BOX 20*20*1.5	778	IPE300	778	IPE300		2731	IPE240	1189	BOX 15*15*1.5	778	IPE220	778	IPE240		2731	IPE220	1189	BOX 10*10*1	778	IPE240	778	IPE240
2734	IPE270	1190	BOX 20*20*1.5	779	IPE300	779	IPE300		2734	IPE240	1190	BOX 15*15*1.5	779	IPE220	779	IPE240		2734	IPE220	1190	BOX 10*10*1	779	IPE240	779	IPE240
2737	BOX 20*20*1.5	1191	BOX 20*20*1.5	780	IPE300	780	IPE300		2737	BOX 15*15*1.5	1191	BOX 15*15*1.5	780	IPE220	780	IPE240		2737	BOX 15*15*1.5	1191	BOX 10*10*1	780	IPE240	780	IPE240
2740	BOX 20*20*1.5	1192	BOX 20*20*1.5	781	IPE300	781	IPE300		2740	BOX 10*10*1	1192	BOX 15*15*1.5	781	IPE220	781	IPE240		2740	BOX 10*10*1	1192	BOX 10*10*1	781	IPE240	781	IPE240
2743	BOX 20*20*1.5	1193	BOX 20*20*1.5	782	IPE300	782	IPE300		2743	BOX 10*10*1	1193	BOX 15*15*1.5	782	IPE220	782	IPE240		2743	BOX 10*10*1	1193	BOX 10*10*1	782	IPE240	782	IPE240
2746	BOX 20*20*1.5	1194	BOX 20*20*1.5	783	IPE300	783	IPE300		2746	BOX 10*10*1	1194	BOX 15*15*1.5	783	IPE220	783	IPE240		2746	BOX 10*10*1	1194	BOX 10*10*1	783	IPE240	783	IPE240
2749	BOX 20*20*1.5	1195	BOX 20*20*1.5	784	IPE300	784	IPE300		2749	BOX 10*10*1	1195	BOX 15*15*1.5	784	IPE220	784	IPE240		2749	BOX 10*10*1	1195	BOX 10*10*1	784	IPE240	784	IPE240
2752	BOX 20*20*1.5	1196	BOX 20*20*1.5	785	BOX 20*20*1.5	785	IPE300		2752	BOX 10*10*1	1196	BOX 15*15*1.5	785	BOX 15*15*1.5	785	IPE240		2752	BOX 10*10*1	1196	BOX 15*15*1.5	785	BOX 15*15*1.5	785	IPE240
2755	BOX 20*20*1.5	1197	BOX 20*20*1.5	786	BOX 20*20*1.5	786	IPE300		2755	BOX 15*15*1.5	1197	BOX 15*15*1.5	786	BOX 15*15*1.5	786	IPE240		2755	BOX 15*15*1.5	1197	BOX 10*10*1	786	BOX 15*15*1.5	786	IPE240
2758	BOX 20*20*1.5	1198	BOX 20*20*1.5	787	BOX 20*20*1.5	787	IPE300		2758	BOX 15*15*1.5	1198	BOX 15*15*1.5	787	BOX 15*15*1.5	787	IPE240		2758	BOX 15*15*1.5	1198	BOX 10*10*1	787	BOX 15*15*1.5	787	IPE240
2761	BOX 20*20*1.5	1199	BOX 20*20*1.5	788	BOX 20*20*1.5	788	IPE300		2761	BOX 15*15*1.5	1199	BOX 15*15*1.5	788	BOX 15*15*1.5	788	IPE240		2761	BOX 15*15*1.5	1199	BOX 10*10*1	788	BOX 15*15*1.5	788	IPE240
2764	BOX 20*20*1.5	1200	BOX 20*20*1.5	789	BOX 20*20*1.5	789	IPE300		2764	BOX 15*15*1.5	1200	BOX 15*15*1.5	789	BOX 15*15*1.5	789	IPE240		2764	BOX 15*15*1.5	1200	BOX 10*10*1	789	BOX 15*15*1.5	789	IPE240
2767	BOX 20*20*1.5	1201	BOX 20*20*1.5	790	BOX 20*20*1.5	790	IPE300		2767	BOX 15*15*1.5	1201	BOX 15*15*1.5	790	BOX 15*15*1.5	790	IPE240		2767	BOX 15*15*1.5	1201	BOX 10*10*1	790	BOX 15*15*1.5	790	IPE240
2770	BOX 20*20*1.5	1202	BOX 20*20*1.5	791	BOX 20*20*1.5	791	IPE300		2770	BOX 15*15*1.5	1202	BOX 15*15*1.5	791	BOX 15*15*1.5	791	IPE240		2770	BOX 15*15*1.5	1202	BOX 10*10*1	791	BOX 15*15*1.5	791	IPE240
2773	BOX 20*20*1.5	1203	BOX 20*20*1.5	792	BOX 20*20*1.5	792	IPE300		2773	BOX 15*15*1.5	1203	BOX 15*15*1.5	792	BOX 15*15*1.5	792	IPE240		2773	BOX 15*15*1.5	1203	BOX 10*10*1	792	BOX 15*15*1.5	792	IPE240
2776	BOX 20*20*1.5	1204	BOX 20*20*1.5	793	BOX 20*20*1.5	793	IPE300		2776	BOX 15*15*1.5	1204	BOX 15*15*1.5	793	BOX 15*15*1.5	793	IPE240		2776	BOX 15*15*1.5	1204	BOX 10*10*1	793	BOX 10*10*1	793	IPE240
2779	IPE270	1205	BOX 20*20*1.5	794	BOX 20*20*1.5	794	IPE300		2779	IPE240	1205	BOX 15*15*1.5	794	BOX 15*15*1.5	794	IPE240		2779	IPE220	1205	BOX 15*15*1.5	794	BOX 10*10*1	794	IPE240
2780	IPE270	1206	BOX 20*20*1.5	795	BOX 20*20*1.5	795	IPE300		2780	IPE240	1206	BOX 15*15*1.5	795	BOX 15*15*1.5	795	IPE240		2780	IPE220	1206	BOX 15*15*1.5	795	BOX 10*10*1	795	IPE240
2781	IPE270	1207	BOX 20*20*1.5	796	BOX 20*20*1.5	796	IPE300		2781	IPE240	1207	BOX 15*15*1.5	796	BOX 15*15*1.5	796	IPE240		2781	IPE220	1207	BOX 10*10*1	796	BOX 15*15*1.5	796	IPE240
2782	IPE270	1208	BOX 20*20*1.5	797	BOX 20*20*1.5	797	BOX 20*20*1.5		2782	IPE240	1208	BOX 15*15*1.5	797	BOX 15*15*1.5	797	BOX 15*15*1.5		2782	IPE220	1208	BOX 10*10*1	797	BOX 15*15*1.5	797	BOX 15*15*1.5
2793	BOX 20*20*1.5	1209	BOX 20*20*1.5	798	BOX 20*20*1.5	798	BOX 20*20*1.5		2793	BOX 10*10*1	1209	BOX 15*15*1.5	798	BOX 15*15*1.5	798	BOX 15*15*1.5		2793	BOX 10*10*1	1209	BOX 10*10*1	798	BOX 15*15*1.5	798	BOX 15*15*1.5
		1210	BOX 20*20*1.5	799	BOX 20*20*1.5	799	BOX 20*20*1.5				1210	BOX 15*15*1.5	799	BOX 15*15*1.5	799	BOX 15*15*1.5				1210	BOX 10*10*1	799	BOX 10*10*1	799	BOX 15*15*1.5
		1211	BOX 20*20*1.5	800	BOX 20*20*1.5	800	BOX 20*20*1.5				1211	BOX 15*15*1.5	800	BOX 15*15*1.5	800	BOX 15*15*1.5				1211	BOX 10*10*1	800	BOX 10*10*1	800	BOX 15*15*1.5
		1212	BOX 20*20*1.5	801	BOX 20*20*1.5	801	BOX 20*20*1.5				1212	BOX 15*15*1.5	801	BOX 15*15*1.5	801	BOX 15*15*1.5				1212	BOX 10*10*1	801	BOX 10*10*1	801	BOX 15*15*1.5
		1213	BOX 20*20*1.5	802	BOX 20*20*1.5	802	BOX 20*20*1.5				1213	BOX 15*15*1.5	802	BOX 15*15*1.5	802	BOX 15*15*1.5				1213	BOX 10*10*1	802	BOX 10*10*1	802	BOX 10*10*1
		1214	BOX 20*20*1.5	803	BOX 20*20*1.5	803	BOX 20*20*1.5				1214	BOX 15*15*1.5	803	BOX 15*15*1.5	803	BOX 15*15*1.5				1214	BOX 10*10*1	803	BOX 15*15*1.5	803	BOX 10*10*1
		1215	BOX 20*20*1.5	804	BOX 20*20*1.5	804	BOX 20*20*1.5				1215	BOX 15*15*1.5	804	BOX 15*15*1.5	804	BOX 15*15*1.5				1215	BOX 10*10*1	804	BOX 15*15*1.5	804	BOX 10*10*1
		1216	BOX 20*20*1.5	805	BOX 20*20*1.5	805	BOX 20*20*1.5				1216	BOX 15*15*1.5	805	BOX 15*15*1.5	805	BOX 15*15*1.5				1216	BOX 15*15*1.5	805	BOX 15*15*1.5	805	BOX 15*15*1.5
		1217	BOX 20*20*1.5	806	BOX 20*20*1.5	806	BOX 20*20*1.5				1217	BOX 15*15*1.5	806	BOX 15*15*1.5	806	BOX 15*15*1.5				1217	BOX 15*15*1.5	806	BOX 15*15*1.5	806	BOX 10*10*1
		1218	BOX 20*20*1.5	807	BOX 20*20*1.5	807	BOX 20*20*1.5				1218	BOX 15*15*1.5	807	BOX 15*15*1.5	807	BOX 15*15*1.5				1218	BOX 15*15*1.5	807	BOX 15*15*1.5	807	BOX 10*10*1
		1219	BOX 20*20*1.5	808	BOX 20*20*1.5	808	BOX 20*20*1.5				1219	BOX 15*15*1.5	808	BOX 15*15*1.5	808	BOX 15*15*1.5				1219	BOX 15*15*1.5	808	BOX 15*15*1.5	808	BOX 10*10*1
		1220	BOX 20*20*1.5	809	BOX 20*20*1.5	809	BOX 20*20*1.5				1220	BOX 15*15*1.5	809	BOX 15*15*1.5	809	BOX 15*15*1.5				1220	BOX 15*15*1.5	809	BOX 10*10*1	809	BOX 15*15*1.5
		1221	BOX 20*20*1.5	810	BOX 20*20*1.5	810	BOX 20*20*1.5				1221	BOX 15*15*1.5	810	BOX 15*15*1.5	810	BOX 15*15*1.5				1221	BOX 15*15*1.5	810	BOX 10*10*1	810	BOX 15*15*1.5
		1222	BOX 20*20*1.5	811	BOX 20*20*1.5	811	BOX 20*20*1.5				1222	BOX 15*15*1.5	811	BOX 15*15*1.5	811	BOX 15*15*1.5				1222	BOX 15*15*1.5	811	BOX 10*10*1	811	BOX 15*15*1.5
		1223	BOX 20*20*1.5	812	BOX 20*20*1.5	812	BOX 20*20*1.5				1223	BOX 15*15*1.5	812	BOX 15*15*1.5	812	BOX 15*15*1.5				1223	BOX 15*15*1.5	812	BOX 10*10*1	812	BOX 15*15*1.5
		1224	BOX 20*20*1.5	813	BOX 20*20*1.5	813	BOX 20*20*1.5				1224	BOX 15*15*1.5	813	BOX 15*15*1.5	813	BOX 15*15*1.5				1224	BOX 15*15*1.5	813	BOX 10*10*1	813	BOX 15*15*1.5
		1225	BOX 20*20*1.5	814	BOX 20*20*1.5	814	BOX 20*20*1.5				1225	BOX 15*15*1.5	814	BOX 15*15*1.5	814	BOX 15*15*1.5				1225	BOX 15*15*1.5	814	BOX 10*10*1	814	BOX 15*15*1.5
		1226	IPE240	815	BOX 20*20*1.5	815	BOX 20*20*1.5				1226	IPE220	815	BOX 15*15*1.5	815	BOX 15*15*1.5				1226	IPE220	815	BOX 10*10*1	815	BOX 15*15*1.5
		1227	IPE240	816	BOX 20*20*1.5	816	BOX 20*20*1.5				1227	IPE220	816	BOX 15*15*1.5	816	BOX 15*15*1.5				1227	IPE220	816	BOX 10*10*1	816	BOX 10*10*1
		1228	IPE240	817	BOX 20*20*1.5	817	BOX 20*20*1.5				1228	IPE220	817	BOX 15*15*1.5	817	BOX 15*15*1.5				1228	IPE220	817	BOX 15*15*1.5	817	BOX 10*10*1
		1229	IPE240	818	BOX 20*20*1.5	818	BOX 20*20*1.5				1229	IPE220	818	BOX 15*15*1.5	818	BOX 15*15*1.5				1229	IPE220	818	BOX 15*15*1.5	818	BOX 10*10*1
		1230	IPE240	819	BOX 20*20*1.5	819	BOX 20*20*1.5				1230	IPE220	819	BOX 15*15*1.5	819	BOX 15*15*1.5				1230	IPE220	819	BOX 15*15*1.5	819	BOX 10*10*1
		1231	BOX 20*20*1.5	820	BOX 20*20*1.5	820	BOX 20*20*1.5				1231	BOX 15*15*1.5	820	BOX 15*15*1.5	820	BOX 15*15*1.5				1231	BOX 15*15*1.5	820	BOX 15*15*1.5	820	BOX 10*10*1
		1232	BOX 20*20*1.5	821	BOX 20*20*1.5	821	BOX 20*20*1.5				1232	BOX 15*15*1.5	821	BOX 15*15*1.5	821	BOX 15*15*1.5				1232	BOX 15*15*1.5	821	BOX 15*15*1.5	821	BOX 10*10*1
		1233	BOX 20*20*1.5	822	BOX 20*20*1.5	822	BOX 20*20*1.5				1233	BOX 15*15*1.5	822	BOX 15*15*1.5	822	BOX 15*15*1.5				1233	BOX 15*15*1.5	822	BOX 15*15*1.5	822	BOX 10*10*1
				823	BOX 20*20*1.5	823	BOX 20*20*1.5						823	BOX 15*15*1.5	823	BOX 15*15*1.5						823	BOX 15*15*1.5	823	BOX 10*10*1
				824	BOX 20*20*1.5	824	BOX 20*20*1.5						824	BOX 15*15*1.5	824	BOX 15*15*1.5						824	BOX 15*15*1.5	824	BOX 10*10*1
				825	BOX 20*20*1.5	825	BOX 20*20*1.5						825	BOX 15*15*1.5	825	BOX 15*15*1.5						825	BOX 15*15*1.5	825	BOX 15*15*1.5
				826	BOX 20*20*1.5	826	BOX 20*20*1.5						826	BOX 15*15*1.5	826	BOX 15*15*1.5						826	BOX 15*15*1.5	826	BOX 15*15*1.5
				827	IPE300	827	BOX 20*20*1.5						827	IPE220	827	BOX 15*15*1.5						827	IPE240	827	BOX 15*15*1.5
				828	IPE300	828	BOX 20*20*1.5						828	IPE220	828	BOX 15*15*1.5						828	IPE240	828	BOX 15*15*1.5
				829	IPE300	829	BOX 20*20*1.5						829	IPE220	829	BOX 15*15*1.5						829	IPE240	829	BOX 15*15*1.5
				830	IPE300	830	BOX 20*20*1.5						830	IPE220	830	BOX 15*15*1.5						830	IPE240	830	BOX 15*15*1.5
				831	IPE300	831	BOX 20*20*1.5						831	IPE220	831	BOX 15*15*1.5						831	IPE240	831	BOX 15*15*1.5
				832	IPE300	832	BOX 20*20*1.5						832	IPE220	832	BOX 15*15*1.5						832	IPE240	832	BOX 15*15*1.5
				833	IPE300	833	BOX 20*20*1.5						833	IPE220	833	BOX 15*15*1.5						833	IPE240	833	BOX 15*15*1.5
				834	IPE300	834	BOX 20*20*1.5						834	IPE220	834	BOX 15*15*1.5						834	IPE240	834	BOX 15*15*1.5
				835	IPE300	835	IPE300						835	IPE220	835	IPE240						835	IPE240	835	IPE240
				836	IPE300	836	IPE300						836	IPE220	836	IPE240						836	IPE240	836	IPE240
				837	BOX 20*20*1.5	837	IPE300						837	BOX 15*15*1.5	837	IPE240						837	BOX 15*15*1.5	837	IPE240
				838	BOX 20*20*1.5	838	IPE300						838	BOX 15*15*1.5	838	IPE240						838	BOX 15*15*1.5	838	IPE240
				839	BOX 20*20*1.5	839	IPE300						839	BOX 15*15*1.5	839	IPE240						839	BOX 10*10*1	839	IPE240
				840	BOX 20*20*1.5	840	IPE300						840	BOX 15*15*1.5	840	IPE240						840	BOX 10*10*1	840	IPE240
				841	BOX 20*20*1.5	841	IPE300						841	BOX 15*15*1.5	841	IPE240						841	BOX 15*15*1.5	841	IPE240
				842	BOX 20*20*1.5	842	IPE300						842	BOX 15*15*1.5	842	IPE240						842	BOX 15*15*1.5	842	IPE240
				843	IPE300	843	IPE300						843	IPE220	843	IPE240						843	IPE240	843	IPE240
				844	IPE300	844	IPE300						844	IPE220	844	IPE240						844	IPE240	844	IPE240
				845	IPE300	845	BOX 20*20*1.5						845	IPE220	845	BOX 15*15*1.5						845	IPE240	845	BOX 15*15*1.5
				846	IPE300	846	BOX 20*20*1.5						846	IPE220	846	BOX 15*15*1.5						846	IPE240	846	BOX 15*15*1.5
				847	IPE300	847	BOX 20*20*1.5						847	IPE220	847	BOX 15*15*1.5						847	IPE240	847	BOX 10*10*1
				848	IPE300	848	BOX 20*20*1.5						848	IPE220	848	BOX 15*15*1.5						848	IPE240	848	BOX 10*10*1
				849	IPE300	849	BOX 20*20*1.5						849	IPE220	849	BOX 15*15*1.5						849	IPE240	849	BOX 15*15*1.5
				850	IPE300	850	BOX 20*20*1.5						850	IPE220	850	BOX 15*15*1.5						850	IPE240	850	BOX 15*15*1.5
				851	IPE300	851	IPE300						851	IPE220	851	IPE240						851	IPE240	851	IPE240
				852	IPE300	852	IPE300						852	IPE220	852	IPE240						852	IPE240	852	IPE240
				853	BOX 20*20*1.5	853	IPE300						853	BOX 15*15*1.5	853	IPE240						853	BOX 15*15*1.5	853	IPE240
				854	BOX 20*20*1.5	854	IPE300						854	BOX 15*15*1.5	854	IPE240						854	BOX 15*15*1.5	854	IPE240
				855	BOX 20*20*1.5	855	IPE300						855	BOX 15*15*1.5	855	IPE240						855	BOX 15*15*1.5	855	IPE240
				856	BOX 20*20*1.5	856	IPE300						856	BOX 15*15*1.5	856	IPE240						856	BOX 15*15*1.5	856	IPE240
				857	BOX 20*20*1.5	857	IPE300						857	BOX 15*15*1.5	857	IPE240						857	BOX 10*10*1	857	IPE240
				858	BOX 20*20*1.5	858	IPE300						858	BOX 15*15*1.5	858	IPE240						858	BOX 15*15*1.5	858	IPE240
						859	IPE300								859	IPE240								859	IPE240
						860	IPE300								860	IPE240								860	IPE240
						861	BOX 20*20*1.5								861	BOX 15*15*1.5								861	BOX 15*15*1.5
						862	BOX 20*20*1.5								862	BOX 15*15*1.5								862	BOX 10*10*1
						863	BOX 20*20*1.5								863	BOX 15*15*1.5								863	BOX 15*15*1.5
						864	BOX 20*20*1.5								864	BOX 15*15*1.5								864	BOX 15*15*1.5
						865	BOX 20*20*1.5								865	BOX 15*15*1.5								865	BOX 10*10*1
						866	BOX 20*20*1.5								866	BOX 15*15*1.5								866	BOX 15*15*1.5
						867	IPE300								867	IPE240								867	IPE240
						868	IPE300								868	IPE240								868	IPE240
						869	IPE300								869	IPE240								869	IPE240
						870	IPE300								870	IPE240								870	IPE240
						871	IPE300								871	IPE240								871	IPE240
						872	IPE300								872	IPE240								872	IPE240
						873	IPE300								873	IPE240								873	IPE240
						874	IPE300								874	IPE240								874	IPE240
						875	IPE300								875	IPE240								875	IPE240
						876	IPE300								876	IPE240								876	IPE240
						877	BOX 20*20*1.5								877	BOX 15*15*1.5								877	BOX 15*15*1.5
						878	BOX 20*20*1.5								878	BOX 15*15*1.5								878	BOX 15*15*1.5
						879	BOX 20*20*1.5								879	BOX 15*15*1.5								879	BOX 15*15*1.5
						880	BOX 20*20*1.5								880	BOX 15*15*1.5								880	BOX 15*15*1.5
						881	BOX 20*20*1.5								881	BOX 15*15*1.5								881	BOX 15*15*1.5
						882	BOX 20*20*1.5								882	BOX 15*15*1.5								882	BOX 15*15*1.5

## Sheet: FIGURES 6 TI
							INTENSITY TORSION			SITE																INTENSITY TORSION			SITE																INTENSITY TORSION			SITE
							REGULAR		LS	CS	GS														1.26	1.25	1.25	LS	CS	GS														1.45	1.42	1.36	LS	CS	GS
																		3D MODEL																			3D MODEL
																		FLOOR 1																			FLOOR 1
																		FLOOR 2																			FLOOR 2
																		FLOOR 3																			FLOOR 3
																		FLOOR 4																			FLOOR 4
																		FLOOR 5																			FLOOR 5
																		FLOOR 6																			FLOOR 6
																		ELEVATION 1
																																					ELEVATION 1
																		ELEVATION 2
																																					ELEVATION 2
																		ELEVATION 3
																																					ELEVATION 3
																		ELEVATION 4
																																					ELEVATION 4
																		ELEVATION 5
																																					ELEVATION 5
																		ELEVATION 6
																																					ELEVATION 6
																		ELEVATION 7
																																					ELEVATION 7
																																					ELEVATION 8
																																					ELEVATION 9
																																					ELEVATION 10
																																					ELEVATION 11

## Sheet: 9 STOREY TI
		LOS ANGELES SITE									CALIFORNIA SITE									GEORGIA SITE
	REGULAR	TORSION	1.26	TORSION	1.45	TORSION	1.6			REGULAR	TORSION	1.27	TORSION	1.49	TORSION	1.53			REGULAR	TORSION	1.24	TORSION	1.33	TORSION	1.43
Frame	DesignSect	Frame	DesignSect	Frame	DesignSect	Frame	DesignSect		Frame	DesignSect	Frame	DesignSect	Frame	DesignSect	Frame	DesignSect		Frame	DesignSect	Frame	DesignSect	Frame	DesignSect	Frame	DesignSect
1	IPE400	1	IPE400	1	IPE360	1	IPE400		1	IPE300	1	IPE270	1	IPE270	1	IPE270		1	IPE220	1	IPE270	1	IPE270	1	IPE270
2	IPE400	2	IPE400	2	IPE360	2	IPE400		2	IPE300	2	IPE270	2	IPE270	2	IPE300		2	IPE220	2	IPE270	2	IPE270	2	IPE270
3	IPE400	3	IPE400	3	IPE360	3	IPE400		3	IPE300	3	IPE270	3	IPE300	3	IPE300		3	IPE220	3	IPE270	3	IPE270	3	IPE270
4	IPE400	4	IPE400	4	IPE360	4	IPE400		4	IPE300	4	IPE270	4	IPE300	4	IPE270		4	IPE270	4	IPE270	4	IPE270	4	IPE270
5	IPE400	5	IPE400	5	IPE360	5	IPE400		5	IPE300	5	IPE270	5	IPE300	5	IPE300		5	IPE270	5	IPE270	5	IPE270	5	IPE270
6	IPE400	6	IPE400	6	IPE360	6	IPE400		6	IPE300	6	IPE270	6	IPE300	6	IPE300		6	IPE270	6	IPE270	6	IPE270	6	IPE270
7	IPE400	7	IPE400	7	IPE360	7	IPE400		7	IPE300	7	IPE270	7	IPE270	7	IPE270		7	IPE220	7	IPE270	7	IPE270	7	IPE270
8	IPE400	8	IPE400	8	IPE360	8	IPE400		8	IPE300	8	IPE270	8	IPE270	8	IPE300		8	IPE220	8	IPE270	8	IPE270	8	IPE270
9	IPE400	9	IPE400	9	IPE360	9	IPE400		9	IPE300	9	IPE270	9	IPE300	9	IPE300		9	IPE220	9	IPE270	9	IPE270	9	IPE270
10	IPE400	10	IPE400	10	IPE360	10	IPE400		10	IPE300	10	IPE270	10	IPE300	10	IPE270		10	IPE270	10	IPE270	10	IPE270	10	IPE240
11	IPE400	11	IPE400	11	IPE360	11	IPE400		11	IPE300	11	IPE270	11	IPE300	11	IPE300		11	IPE270	11	IPE270	11	IPE270	11	IPE240
12	IPE400	12	IPE400	12	IPE360	12	IPE400		12	IPE300	12	IPE270	12	IPE300	12	IPE300		12	IPE270	12	IPE270	12	IPE270	12	IPE240
13	IPE400	13	IPE400	13	IPE360	13	IPE400		13	IPE300	13	IPE270	13	IPE270	13	IPE270		13	IPE220	13	IPE270	13	IPE270	13	IPE240
14	IPE400	14	IPE400	14	IPE360	14	IPE400		14	IPE300	14	IPE270	14	IPE270	14	IPE300		14	IPE220	14	IPE270	14	IPE270	14	IPE240
15	IPE400	15	IPE400	15	IPE360	15	IPE400		15	IPE300	15	IPE270	15	IPE300	15	IPE300		15	IPE220	15	IPE270	15	IPE270	15	IPE240
16	IPE400	16	IPE400	16	IPE360	16	IPE400		16	IPE300	16	IPE270	16	IPE270	16	IPE270		16	IPE270	16	IPE270	16	IPE240	16	IPE240
17	IPE400	17	IPE400	17	IPE360	17	IPE400		17	IPE300	17	IPE270	17	IPE270	17	IPE300		17	IPE270	17	IPE270	17	IPE240	17	IPE240
18	IPE400	18	IPE400	18	IPE360	18	IPE400		18	IPE300	18	IPE270	18	IPE300	18	IPE300		18	IPE270	18	IPE270	18	IPE240	18	IPE240
19	IPE400	19	IPE400	19	IPE360	19	IPE400		19	IPE300	19	IPE270	19	IPE300	19	IPE270		19	IPE270	19	IPE270	19	IPE240	19	IPE240
20	IPE400	20	IPE400	20	IPE360	20	IPE400		20	IPE300	20	IPE270	20	IPE300	20	IPE300		20	IPE270	20	IPE270	20	IPE240	20	IPE240
21	IPE400	21	IPE400	21	IPE360	21	IPE400		21	IPE300	21	IPE270	21	IPE300	21	IPE300		21	IPE270	21	IPE270	21	IPE240	21	IPE240
22	IPE400	22	IPE400	22	IPE360	22	IPE400		22	IPE300	22	IPE270	22	IPE270	22	IPE270		22	IPE270	22	IPE270	22	IPE240	22	IPE240
23	IPE400	23	IPE400	23	IPE360	23	IPE400		23	IPE300	23	IPE270	23	IPE270	23	IPE300		23	IPE270	23	IPE270	23	IPE240	23	IPE240
24	IPE400	24	IPE400	24	IPE360	24	IPE400		24	IPE300	24	IPE270	24	IPE300	24	IPE300		24	IPE270	24	IPE270	24	IPE240	24	IPE240
25	IPE400	25	IPE400	25	IPE360	25	IPE400		25	IPE300	25	IPE270	25	IPE300	25	IPE270		25	IPE270	25	IPE240	25	IPE240	25	IPE240
26	IPE400	26	IPE400	26	IPE360	26	IPE400		26	IPE300	26	IPE270	26	IPE300	26	IPE300		26	IPE270	26	IPE240	26	IPE240	26	IPE240
27	IPE400	27	IPE400	27	IPE360	27	IPE400		27	IPE300	27	IPE270	27	IPE300	27	IPE300		27	IPE270	27	IPE240	27	IPE240	27	IPE240
28	IPE400	28	IPE400	28	IPE360	28	IPE400		28	IPE300	28	IPE270	28	IPE270	28	IPE270		28	IPE270	28	IPE240	28	IPE240	28	IPE240
29	IPE400	29	IPE400	29	IPE360	29	IPE400		29	IPE300	29	IPE270	29	IPE270	29	IPE300		29	IPE270	29	IPE240	29	IPE240	29	IPE240
30	IPE400	30	IPE400	30	IPE360	30	IPE400		30	IPE300	30	IPE270	30	IPE300	30	IPE300		30	IPE270	30	IPE240	30	IPE240	30	IPE240
31	IPE400	31	IPE400	31	IPE360	31	IPE400		31	IPE300	31	IPE270	31	IPE270	31	IPE270		31	IPE270	31	IPE240	31	IPE240	31	IPE240
32	IPE400	32	IPE400	32	IPE360	32	IPE400		32	IPE300	32	IPE270	32	IPE270	32	IPE300		32	IPE270	32	IPE240	32	IPE240	32	IPE240
33	IPE400	33	IPE400	33	IPE360	33	IPE400		33	IPE300	33	IPE270	33	IPE300	33	IPE300		33	IPE270	33	IPE240	33	IPE240	33	IPE240
34	IPE400	34	IPE400	34	IPE360	34	IPE400		34	IPE300	34	IPE270	34	IPE300	34	IPE270		34	IPE270	34	IPE240	34	IPE240	34	IPE240
35	IPE400	35	IPE400	35	IPE360	35	IPE400		35	IPE300	35	IPE270	35	IPE300	35	IPE300		35	IPE270	35	IPE240	35	IPE240	35	IPE240
36	IPE400	36	IPE400	36	IPE360	36	IPE400		36	IPE300	36	IPE270	36	IPE300	36	IPE300		36	IPE270	36	IPE240	36	IPE240	36	IPE240
37	IPE400	37	IPE400	37	IPE360	37	IPE400		37	IPE300	37	IPE270	37	IPE270	37	IPE270		37	IPE270	37	IPE240	37	IPE240	37	IPE240
38	IPE400	38	IPE400	38	IPE360	38	IPE400		38	IPE300	38	IPE270	38	IPE270	38	IPE300		38	IPE270	38	IPE240	38	IPE240	38	IPE240
39	IPE400	39	IPE400	39	IPE360	39	IPE400		39	IPE300	39	IPE270	39	IPE300	39	IPE300		39	IPE270	39	IPE240	39	IPE240	39	IPE240
40	IPE400	40	IPE400	40	IPE360	40	IPE400		40	IPE300	40	IPE270	40	IPE300	40	IPE270		40	IPE270	40	IPE240	40	IPE240	40	IPE240
41	IPE400	41	IPE400	41	IPE360	41	IPE400		41	IPE300	41	IPE270	41	IPE300	41	IPE300		41	IPE270	41	IPE240	41	IPE240	41	IPE240
42	IPE400	42	IPE400	42	IPE360	42	IPE400		42	IPE300	42	IPE270	42	IPE300	42	IPE300		42	IPE270	42	IPE240	42	IPE240	42	IPE240
43	IPE400	43	IPE400	43	IPE360	43	IPE400		43	IPE300	43	IPE270	43	IPE270	43	IPE270		43	IPE270	43	IPE240	43	IPE240	43	IPE240
44	IPE400	44	IPE400	44	IPE360	44	IPE400		44	IPE300	44	IPE270	44	IPE270	44	IPE300		44	IPE270	44	IPE240	44	IPE240	44	IPE240
45	IPE400	45	IPE400	45	IPE360	45	IPE400		45	IPE300	45	IPE270	45	IPE300	45	IPE300		45	IPE270	45	IPE240	45	IPE240	45	IPE240
46	IPE400	46	IPE400	46	IPE360	46	IPE400		46	IPE300	46	IPE270	46	IPE300	46	IPE270		46	IPE270	46	IPE240	46	IPE240	46	IPE240
47	IPE400	47	IPE400	47	IPE360	47	IPE400		47	IPE300	47	IPE270	47	IPE300	47	IPE300		47	IPE270	47	IPE240	47	IPE240	47	IPE240
48	IPE400	48	IPE400	48	IPE360	48	IPE400		48	IPE300	48	IPE270	48	IPE300	48	IPE300		48	IPE270	48	IPE240	48	IPE240	48	IPE240
49	IPE400	49	IPE400	49	IPE360	49	IPE400		49	IPE300	49	IPE270	49	IPE270	49	IPE270		49	IPE270	49	IPE240	49	IPE240	49	IPE240
50	IPE400	50	IPE400	50	IPE360	50	IPE400		50	IPE300	50	IPE270	50	IPE270	50	IPE300		50	IPE270	50	IPE240	50	IPE240	50	IPE240
51	IPE400	51	IPE400	51	IPE360	51	IPE400		51	IPE300	51	IPE270	51	IPE300	51	IPE300		51	IPE270	51	IPE240	51	IPE240	51	IPE240
52	IPE400	52	IPE400	52	IPE360	52	IPE400		52	IPE300	52	IPE270	52	IPE300	52	IPE270		52	IPE270	52	IPE240	52	IPE240	52	IPE240
53	IPE400	53	IPE400	53	IPE360	53	IPE400		53	IPE300	53	IPE270	53	IPE300	53	IPE300		53	IPE270	53	IPE240	53	IPE240	53	IPE240
54	IPE400	54	IPE400	54	IPE360	54	IPE400		54	IPE300	54	IPE270	54	IPE300	54	IPE300		54	IPE270	54	IPE240	54	IPE240	54	IPE240
55	IPE400	55	IPE400	55	IPE360	55	IPE400		55	IPE300	55	IPE270	55	IPE270	55	IPE270		55	IPE270	55	IPE240	55	IPE240	55	IPE240
56	IPE400	56	IPE400	56	IPE360	56	IPE400		56	IPE300	56	IPE270	56	IPE270	56	IPE300		56	IPE270	56	IPE240	56	IPE240	56	IPE240
57	IPE400	57	IPE400	57	IPE360	57	IPE400		57	IPE300	57	IPE270	57	IPE300	57	IPE300		57	IPE270	57	IPE240	57	IPE240	57	IPE240
58	IPE400	58	IPE400	58	IPE360	58	IPE400		58	IPE300	58	IPE270	58	IPE270	58	IPE270		58	IPE270	58	IPE240	58	IPE240	58	IPE240
59	IPE400	59	IPE400	59	IPE360	59	IPE400		59	IPE300	59	IPE270	59	IPE270	59	IPE300		59	IPE270	59	IPE240	59	IPE240	59	IPE240
60	IPE400	60	IPE400	60	IPE360	60	IPE400		60	IPE300	60	IPE270	60	IPE300	60	IPE300		60	IPE270	60	IPE240	60	IPE240	60	IPE240
61	IPE400	61	IPE400	61	IPE360	61	IPE400		61	IPE300	61	IPE270	61	IPE300	61	IPE270		61	IPE270	61	IPE240	61	IPE240	61	IPE240
62	IPE400	62	IPE400	62	IPE360	62	IPE400		62	IPE300	62	IPE270	62	IPE300	62	IPE300		62	IPE270	62	IPE240	62	IPE240	62	IPE240
63	IPE400	63	IPE400	63	IPE360	63	IPE400		63	IPE300	63	IPE270	63	IPE300	63	IPE300		63	IPE270	63	IPE240	63	IPE240	63	IPE240
64	IPE400	64	IPE400	64	IPE360	64	IPE400		64	IPE300	64	IPE270	64	IPE270	64	IPE270		64	IPE270	64	IPE240	64	IPE240	64	IPE240
65	IPE400	65	IPE400	65	IPE360	65	IPE400		65	IPE300	65	IPE270	65	IPE270	65	IPE300		65	IPE270	65	IPE240	65	IPE240	65	IPE240
66	IPE400	66	IPE400	66	IPE360	66	IPE400		66	IPE300	66	IPE270	66	IPE300	66	IPE300		66	IPE270	66	IPE240	66	IPE240	66	IPE240
67	IPE400	67	IPE400	67	IPE360	67	IPE400		67	IPE300	67	IPE270	67	IPE300	67	IPE270		67	IPE270	67	IPE240	67	IPE240	67	IPE240
68	IPE400	68	IPE400	68	IPE360	68	IPE400		68	IPE300	68	IPE270	68	IPE300	68	IPE300		68	IPE270	68	IPE240	68	IPE240	68	IPE240
69	IPE400	69	IPE400	69	IPE360	69	IPE400		69	IPE300	69	IPE270	69	IPE300	69	IPE300		69	IPE270	69	IPE240	69	IPE240	69	IPE240
70	IPE400	70	IPE400	70	IPE360	70	IPE400		70	IPE300	70	IPE270	70	IPE270	70	IPE270		70	IPE270	70	IPE240	70	IPE240	70	IPE240
71	IPE400	71	IPE400	71	IPE360	71	IPE400		71	IPE300	71	IPE270	71	IPE270	71	IPE300		71	IPE270	71	IPE240	71	IPE240	71	IPE240
72	IPE400	72	IPE400	72	IPE360	72	IPE400		72	IPE300	72	IPE270	72	IPE300	72	IPE300		72	IPE270	72	IPE240	72	IPE240	72	IPE240
73	IPE400	73	IPE400	73	IPE360	73	IPE400		73	IPE300	73	IPE270	73	IPE300	73	IPE270		73	IPE270	73	IPE240	73	IPE240	73	IPE270
74	IPE400	74	IPE400	74	IPE360	74	IPE400		74	IPE300	74	IPE270	74	IPE300	74	IPE300		74	IPE270	74	IPE240	74	IPE240	74	IPE270
75	IPE400	75	IPE400	75	IPE360	75	IPE400		75	IPE300	75	IPE270	75	IPE300	75	IPE300		75	IPE270	75	IPE240	75	IPE240	75	IPE270
76	IPE400	76	IPE400	76	IPE360	76	IPE400		76	IPE300	76	IPE270	76	IPE270	76	IPE270		76	IPE270	76	IPE240	76	IPE240	76	IPE270
77	IPE400	77	IPE400	77	IPE360	77	IPE400		77	IPE300	77	IPE270	77	IPE270	77	IPE300		77	IPE270	77	IPE240	77	IPE240	77	IPE270
78	IPE400	78	IPE400	78	IPE360	78	IPE400		78	IPE300	78	IPE270	78	IPE300	78	IPE300		78	IPE270	78	IPE240	78	IPE240	78	IPE270
79	IPE400	79	IPE400	79	IPE360	79	IPE400		79	IPE300	79	IPE270	79	IPE300	79	IPE270		79	IPE270	79	IPE240	79	IPE240	79	IPE270
80	IPE400	80	IPE400	80	IPE360	80	IPE400		80	IPE300	80	IPE270	80	IPE300	80	IPE300		80	IPE270	80	IPE240	80	IPE240	80	IPE270
81	IPE400	81	IPE400	81	IPE360	81	IPE400		81	IPE300	81	IPE270	81	IPE300	81	IPE300		81	IPE270	81	IPE240	81	IPE240	81	IPE270
82	IPE400	82	IPE400	82	IPE360	82	IPE400		82	IPE300	82	IPE270	82	IPE270	82	IPE270		82	IPE270	82	IPE240	82	IPE240	82	IPE270
83	IPE400	83	IPE400	83	IPE360	83	IPE400		83	IPE300	83	IPE270	83	IPE270	83	IPE300		83	IPE270	83	IPE240	83	IPE240	83	IPE270
84	IPE400	84	IPE400	84	IPE360	84	IPE400		84	IPE300	84	IPE270	84	IPE300	84	IPE300		84	IPE270	84	IPE240	84	IPE240	84	IPE270
85	IPE400	85	IPE400	85	IPE360	85	IPE400		85	IPE300	85	IPE270	85	IPE270	85	IPE270		85	IPE270	85	IPE240	85	IPE270	85	IPE270
86	IPE400	86	IPE400	86	IPE360	86	IPE400		86	IPE300	86	IPE270	86	IPE270	86	IPE300		86	IPE270	86	IPE240	86	IPE270	86	IPE270
87	IPE400	87	IPE400	87	IPE360	87	IPE400		87	IPE300	87	IPE270	87	IPE300	87	IPE300		87	IPE270	87	IPE240	87	IPE270	87	IPE270
88	IPE400	88	IPE400	88	IPE360	88	IPE400		88	IPE300	88	IPE270	88	IPE300	88	IPE270		88	IPE220	88	IPE240	88	IPE270	88	IPE270
89	IPE400	89	IPE400	89	IPE360	89	IPE400		89	IPE300	89	IPE270	89	IPE300	89	IPE300		89	IPE220	89	IPE240	89	IPE270	89	IPE270
90	IPE400	90	IPE400	90	IPE360	90	IPE400		90	IPE300	90	IPE270	90	IPE300	90	IPE300		90	IPE220	90	IPE240	90	IPE270	90	IPE270
91	IPE400	91	IPE400	91	IPE360	91	IPE400		91	IPE300	91	IPE270	91	IPE270	91	IPE270		91	IPE270	91	IPE240	91	IPE270	91	IPE270
92	IPE400	92	IPE400	92	IPE360	92	IPE400		92	IPE300	92	IPE270	92	IPE270	92	IPE300		92	IPE270	92	IPE240	92	IPE270	92	IPE270
93	IPE400	93	IPE400	93	IPE360	93	IPE400		93	IPE300	93	IPE270	93	IPE300	93	IPE300		93	IPE270	93	IPE240	93	IPE270	93	IPE270
94	IPE400	94	IPE400	94	IPE360	94	IPE400		94	IPE300	94	IPE270	94	IPE300	94	IPE270		94	IPE220	94	IPE240	94	IPE270	94	IPE270
95	IPE400	95	IPE400	95	IPE360	95	IPE400		95	IPE300	95	IPE270	95	IPE300	95	IPE300		95	IPE220	95	IPE240	95	IPE270	95	IPE270
96	IPE400	96	IPE400	96	IPE360	96	IPE400		96	IPE300	96	IPE270	96	IPE300	96	IPE300		96	IPE220	96	IPE240	96	IPE270	96	IPE270
97	IPE400	97	IPE400	97	IPE360	97	IPE400		97	IPE300	97	IPE270	97	IPE270	97	IPE270		97	IPE270	97	IPE240	97	IPE270	97	IPE270
98	IPE400	98	IPE400	98	IPE360	98	IPE400		98	IPE300	98	IPE270	98	IPE270	98	IPE300		98	IPE270	98	IPE240	98	IPE270	98	IPE270
99	IPE400	99	IPE400	99	IPE360	99	IPE400		99	IPE300	99	IPE270	99	IPE300	99	IPE300		99	IPE270	99	IPE240	99	IPE270	99	IPE270
100	IPE400	100	IPE400	100	IPE360	100	IPE450		100	IPE300	100	IPE270	100	IPE300	100	IPE330		100	IPE270	100	IPE240	100	IPE270	100	IPE300
101	IPE400	101	IPE400	101	IPE360	101	IPE500		101	IPE300	101	IPE270	101	IPE300	101	IPE400		101	IPE270	101	IPE240	101	IPE270	101	IPE330
102	IPE400	102	IPE400	102	IPE360	102	IPE500		102	IPE300	102	IPE270	102	IPE300	102	IPE300		102	IPE270	102	IPE240	102	IPE270	102	IPE270
103	IPE400	103	IPE400	103	IPE360	103	IPE450		103	IPE300	103	IPE270	103	IPE270	103	IPE330		103	IPE270	103	IPE270	103	IPE270	103	IPE300
104	IPE400	104	IPE400	104	IPE360	104	IPE500		104	IPE300	104	IPE270	104	IPE270	104	IPE400		104	IPE270	104	IPE270	104	IPE270	104	IPE330
105	IPE400	105	IPE400	105	IPE360	105	IPE500		105	IPE300	105	IPE270	105	IPE300	105	IPE300		105	IPE270	105	IPE270	105	IPE270	105	IPE270
106	IPE400	106	IPE400	106	IPE360	106	IPE450		106	IPE300	106	IPE270	106	IPE300	106	IPE330		106	IPE270	106	IPE270	106	IPE270	106	IPE300
107	IPE400	107	IPE400	107	IPE360	107	IPE500		107	IPE300	107	IPE270	107	IPE300	107	IPE400		107	IPE270	107	IPE270	107	IPE270	107	IPE330
108	IPE400	108	IPE400	108	IPE360	108	IPE500		108	IPE300	108	IPE270	108	IPE300	108	IPE300		108	IPE270	108	IPE270	108	IPE270	108	IPE270
109	IPE400	109	IPE400	109	IPE360	109	IPE450		109	IPE300	109	IPE270	109	IPE270	109	IPE330		109	IPE270	109	IPE270	109	IPE270	109	IPE300
110	IPE400	110	IPE400	110	IPE360	110	IPE500		110	IPE300	110	IPE270	110	IPE270	110	IPE400		110	IPE270	110	IPE270	110	IPE270	110	IPE330
111	IPE400	111	IPE400	111	IPE360	111	IPE500		111	IPE300	111	IPE270	111	IPE300	111	IPE300		111	IPE270	111	IPE270	111	IPE270	111	IPE270
112	IPE400	112	IPE400	112	IPE500	112	IPE450		112	IPE300	112	IPE270	112	IPE300	112	IPE330		112	IPE270	112	IPE270	112	IPE300	112	IPE300
113	IPE400	113	IPE400	113	IPE550	113	IPE500		113	IPE300	113	IPE270	113	IPE360	113	IPE400		113	IPE270	113	IPE270	113	IPE300	113	IPE330
114	IPE400	114	IPE400	114	IPE550	114	IPE500		114	IPE300	114	IPE270	114	IPE300	114	IPE300		114	IPE270	114	IPE270	114	IPE300	114	IPE270
115	IPE400	115	IPE400	115	IPE500	115	IPE450		115	IPE300	115	IPE270	115	IPE300	115	IPE330		115	IPE270	115	IPE270	115	IPE300	115	IPE300
116	IPE400	116	IPE400	116	IPE550	116	IPE500		116	IPE300	116	IPE270	116	IPE360	116	IPE400		116	IPE270	116	IPE270	116	IPE300	116	IPE330
117	IPE400	117	IPE400	117	IPE550	117	IPE500		117	IPE300	117	IPE270	117	IPE300	117	IPE300		117	IPE270	117	IPE270	117	IPE300	117	IPE270
118	IPE400	118	IPE400	118	IPE500	118	IPE450		118	IPE300	118	IPE270	118	IPE300	118	IPE330		118	IPE270	118	IPE270	118	IPE300	118	IPE300
119	IPE400	119	IPE400	119	IPE550	119	IPE500		119	IPE300	119	IPE270	119	IPE360	119	IPE400		119	IPE270	119	IPE270	119	IPE300	119	IPE330
120	IPE400	120	IPE400	120	IPE550	120	IPE500		120	IPE300	120	IPE270	120	IPE300	120	IPE300		120	IPE270	120	IPE270	120	IPE300	120	IPE270
121	IPE400	121	IPE400	121	IPE500	121	IPE450		121	IPE300	121	IPE270	121	IPE300	121	IPE330		121	IPE270	121	IPE270	121	IPE300	121	IPE300
122	IPE400	122	IPE400	122	IPE550	122	IPE500		122	IPE300	122	IPE270	122	IPE360	122	IPE400		122	IPE270	122	IPE270	122	IPE300	122	IPE330
123	IPE400	123	IPE400	123	IPE550	123	IPE500		123	IPE300	123	IPE270	123	IPE300	123	IPE300		123	IPE270	123	IPE270	123	IPE300	123	IPE270
124	IPE400	124	IPE400	124	IPE500	124	IPE450		124	IPE300	124	IPE270	124	IPE300	124	IPE330		124	IPE270	124	IPE270	124	IPE300	124	IPE300
125	IPE400	125	IPE400	125	IPE550	125	IPE500		125	IPE300	125	IPE270	125	IPE360	125	IPE400		125	IPE270	125	IPE270	125	IPE300	125	IPE330
126	IPE400	126	IPE400	126	IPE550	126	IPE500		126	IPE300	126	IPE270	126	IPE300	126	IPE300		126	IPE270	126	IPE270	126	IPE300	126	IPE270
127	IPE400	127	IPE400	127	IPE500	127	IPE450		127	IPE300	127	IPE270	127	IPE300	127	IPE330		127	IPE270	127	IPE270	127	IPE300	127	IPE300
128	IPE400	128	IPE400	128	IPE550	128	IPE500		128	IPE300	128	IPE270	128	IPE360	128	IPE400		128	IPE270	128	IPE270	128	IPE300	128	IPE330
129	IPE400	129	IPE400	129	IPE550	129	IPE500		129	IPE300	129	IPE270	129	IPE300	129	IPE300		129	IPE270	129	IPE270	129	IPE300	129	IPE270
130	IPE400	130	IPE450	130	IPE500	130	IPE450		130	IPE300	130	IPE330	130	IPE300	130	IPE330		130	IPE270	130	IPE300	130	IPE300	130	IPE300
131	IPE400	131	IPE450	131	IPE550	131	IPE500		131	IPE300	131	IPE360	131	IPE360	131	IPE400		131	IPE270	131	IPE300	131	IPE300	131	IPE330
132	IPE400	132	IPE450	132	IPE550	132	IPE500		132	IPE300	132	IPE300	132	IPE300	132	IPE300		132	IPE270	132	IPE270	132	IPE300	132	IPE270
133	IPE400	133	IPE450	133	IPE500	133	IPE450		133	IPE300	133	IPE330	133	IPE300	133	IPE330		133	IPE270	133	IPE300	133	IPE300	133	IPE300
134	IPE400	134	IPE450	134	IPE550	134	IPE500		134	IPE300	134	IPE360	134	IPE360	134	IPE400		134	IPE270	134	IPE300	134	IPE300	134	IPE330
135	IPE400	135	IPE450	135	IPE550	135	IPE500		135	IPE300	135	IPE300	135	IPE300	135	IPE300		135	IPE270	135	IPE270	135	IPE300	135	IPE270
136	IPE400	136	IPE450	136	IPE500	136	IPE450		136	IPE300	136	IPE330	136	IPE300	136	IPE330		136	IPE270	136	IPE300	136	IPE300	136	IPE300
137	IPE400	137	IPE450	137	IPE550	137	IPE500		137	IPE300	137	IPE360	137	IPE360	137	IPE400		137	IPE270	137	IPE300	137	IPE300	137	IPE330
138	IPE400	138	IPE450	138	IPE550	138	IPE500		138	IPE300	138	IPE300	138	IPE300	138	IPE300		138	IPE270	138	IPE270	138	IPE300	138	IPE270
139	IPE400	139	IPE450	139	IPE500	139	IPE450		139	IPE300	139	IPE330	139	IPE300	139	IPE330		139	IPE270	139	IPE300	139	IPE300	139	IPE300
140	IPE400	140	IPE450	140	IPE550	140	IPE500		140	IPE300	140	IPE360	140	IPE360	140	IPE400		140	IPE270	140	IPE300	140	IPE300	140	IPE330
141	IPE400	141	IPE450	141	IPE550	141	IPE500		141	IPE300	141	IPE300	141	IPE300	141	IPE300		141	IPE270	141	IPE270	141	IPE300	141	IPE270
142	IPE400	142	IPE450	142	IPE500	142	IPE450		142	IPE300	142	IPE330	142	IPE300	142	IPE330		142	IPE270	142	IPE300	142	IPE300	142	IPE300
143	IPE400	143	IPE450	143	IPE550	143	IPE500		143	IPE300	143	IPE360	143	IPE360	143	IPE400		143	IPE270	143	IPE300	143	IPE300	143	IPE330
144	IPE400	144	IPE450	144	IPE550	144	IPE500		144	IPE300	144	IPE300	144	IPE300	144	IPE300		144	IPE270	144	IPE270	144	IPE300	144	IPE270
145	IPE400	145	IPE450	145	IPE500	145	IPE450		145	IPE300	145	IPE330	145	IPE300	145	IPE330		145	IPE270	145	IPE300	145	IPE300	145	IPE300
146	IPE400	146	IPE450	146	IPE550	146	IPE500		146	IPE300	146	IPE360	146	IPE360	146	IPE400		146	IPE270	146	IPE300	146	IPE300	146	IPE330
147	IPE400	147	IPE450	147	IPE550	147	IPE500		147	IPE300	147	IPE300	147	IPE300	147	IPE300		147	IPE270	147	IPE270	147	IPE300	147	IPE270
148	IPE400	148	IPE450	148	IPE500	148	IPE450		148	IPE300	148	IPE330	148	IPE300	148	IPE330		148	IPE270	148	IPE300	148	IPE300	148	IPE300
149	IPE400	149	IPE450	149	IPE550	149	IPE500		149	IPE300	149	IPE360	149	IPE360	149	IPE400		149	IPE270	149	IPE300	149	IPE300	149	IPE330
150	IPE400	150	IPE450	150	IPE550	150	IPE500		150	IPE300	150	IPE300	150	IPE300	150	IPE300		150	IPE270	150	IPE270	150	IPE300	150	IPE270
151	IPE400	151	IPE450	151	IPE500	151	IPE450		151	IPE300	151	IPE330	151	IPE300	151	IPE330		151	IPE220	151	IPE300	151	IPE300	151	IPE300
152	IPE400	152	IPE450	152	IPE550	152	IPE500		152	IPE300	152	IPE360	152	IPE360	152	IPE400		152	IPE220	152	IPE300	152	IPE300	152	IPE330
153	IPE400	153	IPE450	153	IPE550	153	IPE500		153	IPE300	153	IPE300	153	IPE300	153	IPE300		153	IPE220	153	IPE270	153	IPE300	153	IPE270
154	IPE400	154	IPE450	154	IPE500	154	IPE450		154	IPE300	154	IPE330	154	IPE300	154	IPE330		154	IPE270	154	IPE300	154	IPE300	154	IPE300
155	IPE400	155	IPE450	155	IPE550	155	IPE500		155	IPE300	155	IPE360	155	IPE360	155	IPE400		155	IPE270	155	IPE300	155	IPE300	155	IPE330
156	IPE400	156	IPE450	156	IPE550	156	IPE500		156	IPE300	156	IPE300	156	IPE300	156	IPE300		156	IPE270	156	IPE270	156	IPE300	156	IPE270
157	IPE400	157	IPE450	157	IPE500	157	IPE450		157	IPE300	157	IPE330	157	IPE300	157	IPE330		157	IPE220	157	IPE300	157	IPE300	157	IPE300
158	IPE400	158	IPE450	158	IPE550	158	IPE500		158	IPE300	158	IPE360	158	IPE360	158	IPE400		158	IPE220	158	IPE300	158	IPE300	158	IPE330
159	IPE400	159	IPE450	159	IPE550	159	IPE500		159	IPE300	159	IPE300	159	IPE300	159	IPE300		159	IPE220	159	IPE270	159	IPE300	159	IPE270
160	IPE400	160	IPE450	160	IPE500	160	IPE450		160	IPE300	160	IPE330	160	IPE300	160	IPE330		160	IPE270	160	IPE300	160	IPE300	160	IPE300
161	IPE400	161	IPE450	161	IPE550	161	IPE500		161	IPE300	161	IPE360	161	IPE360	161	IPE400		161	IPE270	161	IPE300	161	IPE300	161	IPE330
162	IPE400	162	IPE450	162	IPE550	162	IPE500		162	IPE300	162	IPE300	162	IPE300	162	IPE300		162	IPE270	162	IPE270	162	IPE300	162	IPE270
163	BOX 25*25*2	163	IPE450	163	IPE500	163	IPE450		163	BOX 20*20*2	163	IPE330	163	IPE300	163	IPE330		163	BOX 20*20*2	163	IPE300	163	IPE300	163	IPE300
164	BOX 25*25*2	164	IPE450	164	IPE550	164	IPE500		164	BOX 20*20*2	164	IPE360	164	IPE360	164	IPE400		164	BOX 20*20*1.5	164	IPE300	164	IPE300	164	IPE330
165	BOX 25*25*2	165	IPE450	165	IPE550	165	IPE500		165	BOX 20*20*2	165	IPE300	165	IPE300	165	IPE300		165	BOX 20*20*2	165	IPE270	165	IPE300	165	IPE270
166	BOX 25*25*2	166	IPE450	166	IPE500	166	IPE450		166	BOX 20*20*2	166	IPE330	166	IPE300	166	IPE330		166	BOX 20*20*2	166	IPE300	166	IPE300	166	IPE300
167	BOX 25*25*2	167	IPE450	167	IPE550	167	IPE500		167	BOX 20*20*2	167	IPE360	167	IPE360	167	IPE400		167	BOX 20*20*1.5	167	IPE300	167	IPE300	167	IPE330
168	BOX 25*25*2	168	IPE450	168	IPE550	168	IPE500		168	BOX 20*20*2	168	IPE300	168	IPE300	168	IPE300		168	BOX 20*20*2	168	IPE270	168	IPE300	168	IPE270
169	BOX 25*25*2	169	IPE450	169	IPE500	169	IPE450		169	BOX 20*20*2	169	IPE330	169	IPE300	169	IPE330		169	BOX 20*20*2	169	IPE300	169	IPE300	169	IPE300
170	BOX 25*25*2	170	IPE450	170	IPE550	170	IPE500		170	BOX 20*20*2	170	IPE360	170	IPE360	170	IPE400		170	BOX 20*20*1.5	170	IPE300	170	IPE300	170	IPE330
171	BOX 25*25*2	171	IPE450	171	IPE550	171	IPE500		171	BOX 20*20*2	171	IPE300	171	IPE300	171	IPE300		171	BOX 20*20*2	171	IPE270	171	IPE300	171	IPE270
172	BOX 25*25*2	172	IPE450	172	IPE500	172	IPE450		172	BOX 20*20*2	172	IPE330	172	IPE300	172	IPE330		172	BOX 20*20*2	172	IPE300	172	IPE300	172	IPE300
173	BOX 25*25*2	173	IPE450	173	IPE550	173	IPE500		173	BOX 20*20*2	173	IPE360	173	IPE360	173	IPE400		173	BOX 20*20*1.5	173	IPE300	173	IPE300	173	IPE330
174	BOX 25*25*2	174	IPE450	174	IPE550	174	IPE500		174	BOX 20*20*2	174	IPE300	174	IPE300	174	IPE300		174	BOX 20*20*2	174	IPE270	174	IPE300	174	IPE270
175	BOX 25*25*2	175	IPE450	175	IPE500	175	IPE450		175	BOX 20*20*2	175	IPE330	175	IPE300	175	IPE330		175	BOX 20*20*2	175	IPE300	175	IPE300	175	IPE300
176	BOX 25*25*2	176	IPE450	176	IPE550	176	IPE500		176	BOX 20*20*2	176	IPE360	176	IPE360	176	IPE400		176	BOX 20*20*1.5	176	IPE300	176	IPE300	176	IPE330
177	BOX 25*25*2	177	IPE450	177	IPE550	177	IPE500		177	BOX 20*20*2	177	IPE300	177	IPE300	177	IPE300		177	BOX 20*20*2	177	IPE270	177	IPE300	177	IPE270
178	BOX 25*25*2	178	IPE450	178	IPE500	178	IPE450		178	BOX 20*20*2	178	IPE330	178	IPE300	178	IPE330		178	BOX 20*20*2	178	IPE300	178	IPE300	178	IPE300
179	BOX 25*25*2	179	IPE450	179	IPE550	179	IPE500		179	BOX 20*20*2	179	IPE360	179	IPE360	179	IPE400		179	BOX 20*20*1.5	179	IPE300	179	IPE300	179	IPE330
180	BOX 25*25*2	180	IPE450	180	IPE550	180	IPE500		180	BOX 20*20*2	180	IPE300	180	IPE300	180	IPE300		180	BOX 20*20*2	180	IPE270	180	IPE300	180	IPE270
181	BOX 25*25*2	181	IPE450	181	IPE500	181	IPE450		181	BOX 20*20*2	181	IPE330	181	IPE300	181	IPE330		181	BOX 20*20*2	181	IPE300	181	IPE300	181	IPE300
182	BOX 25*25*2	182	IPE450	182	IPE550	182	IPE500		182	BOX 20*20*2	182	IPE360	182	IPE360	182	IPE400		182	BOX 20*20*1.5	182	IPE300	182	IPE300	182	IPE330
183	BOX 25*25*2	183	IPE450	183	IPE550	183	IPE500		183	BOX 20*20*2	183	IPE300	183	IPE300	183	IPE300		183	BOX 20*20*2	183	IPE270	183	IPE300	183	IPE270
184	BOX 25*25*2	184	IPE450	184	IPE500	184	BOX 25*25*2		184	BOX 20*20*2	184	IPE330	184	IPE300	184	BOX 20*20*2.5		184	BOX 20*20*2	184	IPE300	184	IPE300	184	BOX 20*20*2
185	BOX 25*25*2	185	IPE450	185	IPE550	185	BOX 25*25*2		185	BOX 20*20*2	185	IPE360	185	IPE360	185	BOX 20*20*2		185	BOX 20*20*1.5	185	IPE300	185	IPE300	185	BOX 20*20*2
186	BOX 25*25*2	186	IPE450	186	IPE550	186	BOX 25*25*2		186	BOX 20*20*2	186	IPE300	186	IPE300	186	BOX 20*20*2.5		186	BOX 20*20*2	186	IPE270	186	IPE300	186	BOX 20*20*2
187	BOX 25*25*2	187	IPE450	187	IPE500	187	BOX 25*25*2		187	BOX 20*20*2	187	IPE330	187	IPE300	187	BOX 20*20*2.5		187	BOX 20*20*2	187	IPE300	187	IPE300	187	BOX 20*20*2
188	BOX 25*25*2	188	IPE450	188	IPE550	188	BOX 25*25*2		188	BOX 20*20*2	188	IPE360	188	IPE360	188	BOX 20*20*2		188	BOX 20*20*1.5	188	IPE300	188	IPE300	188	BOX 20*20*2
189	BOX 25*25*2	189	IPE450	189	IPE550	189	BOX 25*25*2		189	BOX 20*20*2	189	IPE300	189	IPE300	189	BOX 20*20*2.5		189	BOX 20*20*2	189	IPE270	189	IPE300	189	BOX 20*20*2
190	BOX 25*25*2	190	IPE450	190	IPE500	190	BOX 25*25*2		190	BOX 20*20*2	190	IPE330	190	IPE300	190	BOX 20*20*2.5		190	BOX 20*20*2	190	IPE300	190	IPE300	190	BOX 20*20*2
191	BOX 25*25*2	191	IPE450	191	IPE550	191	BOX 25*25*2		191	BOX 20*20*2	191	IPE360	191	IPE360	191	BOX 20*20*2		191	BOX 20*20*1.5	191	IPE300	191	IPE300	191	BOX 20*20*2
192	BOX 25*25*2	192	IPE450	192	IPE550	192	BOX 25*25*2		192	BOX 20*20*2	192	IPE300	192	IPE300	192	BOX 20*20*2.5		192	BOX 20*20*2	192	IPE270	192	IPE300	192	BOX 20*20*2
193	BOX 25*25*2	193	IPE450	193	IPE500	193	BOX 25*25*2		193	BOX 20*20*2	193	IPE330	193	IPE300	193	BOX 20*20*2.5		193	BOX 20*20*2	193	IPE300	193	IPE300	193	BOX 20*20*2
194	BOX 25*25*2	194	IPE450	194	IPE550	194	BOX 25*25*2		194	BOX 20*20*2	194	IPE360	194	IPE360	194	BOX 20*20*2		194	BOX 20*20*1.5	194	IPE300	194	IPE300	194	BOX 20*20*2
195	BOX 25*25*2	195	IPE450	195	IPE550	195	BOX 25*25*2		195	BOX 20*20*2	195	IPE300	195	IPE300	195	BOX 20*20*2.5		195	BOX 20*20*2	195	IPE270	195	IPE300	195	BOX 20*20*2
196	BOX 25*25*2	196	IPE450	196	IPE500	196	BOX 25*25*2		196	BOX 20*20*2	196	IPE330	196	IPE300	196	BOX 20*20*2.5		196	BOX 20*20*2	196	IPE300	196	IPE300	196	BOX 20*20*2
197	BOX 25*25*2	197	IPE450	197	IPE550	197	BOX 25*25*2		197	BOX 20*20*2	197	IPE360	197	IPE360	197	BOX 20*20*2		197	BOX 20*20*1.5	197	IPE300	197	IPE300	197	BOX 20*20*2
198	BOX 25*25*2	198	IPE450	198	IPE550	198	BOX 25*25*2		198	BOX 20*20*2	198	IPE300	198	IPE300	198	BOX 20*20*2.5		198	BOX 20*20*2	198	IPE270	198	IPE300	198	BOX 20*20*2
199	BOX 25*25*2	199	IPE450	199	IPE500	199	BOX 25*25*2		199	BOX 20*20*2	199	IPE330	199	IPE300	199	BOX 20*20*2.5		199	BOX 20*20*2	199	IPE300	199	IPE300	199	BOX 20*20*2
200	BOX 25*25*2	200	IPE450	200	IPE550	200	BOX 25*25*2		200	BOX 20*20*2	200	IPE360	200	IPE360	200	BOX 20*20*2		200	BOX 20*20*1.5	200	IPE300	200	IPE300	200	BOX 20*20*2
201	BOX 25*25*2	201	IPE450	201	IPE550	201	BOX 25*25*2		201	BOX 20*20*2	201	IPE300	201	IPE300	201	BOX 20*20*2.5		201	BOX 20*20*2	201	IPE270	201	IPE300	201	BOX 20*20*2
202	BOX 25*25*2	202	IPE450	202	IPE500	202	BOX 25*25*2		202	BOX 20*20*2	202	IPE330	202	IPE300	202	BOX 20*20*2.5		202	BOX 20*20*2	202	IPE300	202	IPE300	202	BOX 20*20*2
203	BOX 25*25*2	203	IPE450	203	IPE550	203	BOX 25*25*2		203	BOX 20*20*2	203	IPE360	203	IPE360	203	BOX 20*20*2		203	BOX 20*20*1.5	203	IPE300	203	IPE300	203	BOX 20*20*2
204	BOX 25*25*2	204	IPE450	204	IPE550	204	BOX 25*25*2		204	BOX 20*20*2	204	IPE300	204	IPE300	204	BOX 20*20*2.5		204	BOX 20*20*2	204	IPE270	204	IPE300	204	BOX 20*20*2
205	BOX 25*25*2	205	IPE450	205	IPE500	205	BOX 25*25*2		205	BOX 20*20*2	205	IPE330	205	IPE300	205	BOX 20*20*2.5		205	BOX 20*20*2	205	IPE300	205	IPE300	205	BOX 20*20*2
206	BOX 25*25*2	206	IPE450	206	IPE550	206	BOX 25*25*2		206	BOX 20*20*2	206	IPE360	206	IPE360	206	BOX 20*20*2		206	BOX 20*20*1.5	206	IPE300	206	IPE300	206	BOX 20*20*2
207	BOX 25*25*2	207	IPE450	207	IPE550	207	BOX 25*25*2		207	BOX 20*20*2	207	IPE300	207	IPE300	207	BOX 20*20*2.5		207	BOX 20*20*2	207	IPE270	207	IPE300	207	BOX 20*20*2
208	BOX 25*25*2	208	IPE450	208	BOX 25*25*2	208	BOX 25*25*2		208	BOX 20*20*2	208	IPE330	208	BOX 20*20*2	208	BOX 20*20*2.5		208	BOX 20*20*2	208	IPE300	208	BOX 20*20*2	208	BOX 20*20*2
209	BOX 25*25*2	209	IPE450	209	BOX 25*25*2	209	BOX 25*25*2		209	BOX 20*20*2	209	IPE360	209	BOX 20*20*2	209	BOX 20*20*2		209	BOX 20*20*1.5	209	IPE300	209	BOX 20*20*2	209	BOX 20*20*2
210	BOX 25*25*2	210	IPE450	210	BOX 25*25*2	210	BOX 25*25*2		210	BOX 20*20*2	210	IPE300	210	BOX 20*20*2	210	BOX 20*20*2.5		210	BOX 20*20*2	210	IPE270	210	BOX 20*20*2	210	BOX 20*20*2
211	BOX 25*25*2	211	IPE450	211	BOX 25*25*2	211	BOX 25*25*2		211	BOX 20*20*2	211	IPE330	211	BOX 20*20*2	211	BOX 20*20*2.5		211	BOX 20*20*2	211	IPE300	211	BOX 20*20*2	211	BOX 20*20*2
212	BOX 25*25*2	212	IPE450	212	BOX 25*25*2	212	BOX 25*25*2		212	BOX 20*20*2	212	IPE360	212	BOX 20*20*2	212	BOX 20*20*2		212	BOX 20*20*1.5	212	IPE300	212	BOX 20*20*2	212	BOX 20*20*2
213	BOX 25*25*2	213	IPE450	213	BOX 25*25*2	213	BOX 25*25*2		213	BOX 20*20*2	213	IPE300	213	BOX 20*20*2	213	BOX 20*20*2.5		213	BOX 20*20*2	213	IPE270	213	BOX 20*20*2	213	BOX 20*20*2
214	BOX 25*25*2	214	IPE450	214	BOX 25*25*2	214	BOX 25*25*2		214	BOX 20*20*2	214	IPE330	214	BOX 20*20*2	214	BOX 20*20*2.5		214	BOX 20*20*2	214	IPE300	214	BOX 20*20*2	214	BOX 20*20*2
215	BOX 25*25*2	215	IPE450	215	BOX 25*25*2	215	BOX 25*25*2		215	BOX 20*20*2	215	IPE360	215	BOX 20*20*2	215	BOX 20*20*2		215	BOX 20*20*1.5	215	IPE300	215	BOX 20*20*2	215	BOX 20*20*2
216	BOX 25*25*2	216	IPE450	216	BOX 25*25*2	216	BOX 25*25*2		216	BOX 20*20*2	216	IPE300	216	BOX 20*20*2	216	BOX 20*20*2.5		216	BOX 20*20*2	216	IPE270	216	BOX 20*20*2	216	BOX 20*20*2
217	BOX 25*25*2	217	IPE450	217	BOX 25*25*2	217	BOX 25*25*2		217	BOX 20*20*2	217	IPE330	217	BOX 20*20*2	217	BOX 20*20*2.5		217	BOX 20*20*2	217	IPE300	217	BOX 20*20*2	217	BOX 20*20*2
218	BOX 25*25*2	218	IPE450	218	BOX 25*25*2	218	BOX 25*25*2		218	BOX 20*20*2	218	IPE360	218	BOX 20*20*2	218	BOX 20*20*2		218	BOX 20*20*1.5	218	IPE300	218	BOX 20*20*2	218	BOX 20*20*2
219	BOX 25*25*2	219	IPE450	219	BOX 25*25*2	219	BOX 25*25*2		219	BOX 20*20*2	219	IPE300	219	BOX 20*20*2	219	BOX 20*20*2.5		219	BOX 20*20*2	219	IPE270	219	BOX 20*20*2	219	BOX 20*20*2
220	BOX 25*25*2	220	IPE450	220	BOX 25*25*2	220	BOX 25*25*2		220	BOX 20*20*2	220	IPE330	220	BOX 20*20*2	220	BOX 20*20*2.5		220	BOX 20*20*2	220	IPE300	220	BOX 20*20*2	220	BOX 20*20*2
221	BOX 25*25*2	221	IPE450	221	BOX 25*25*2	221	BOX 25*25*2		221	BOX 20*20*2	221	IPE360	221	BOX 20*20*2	221	BOX 20*20*2		221	BOX 20*20*1.5	221	IPE300	221	BOX 20*20*2	221	BOX 20*20*2
222	BOX 25*25*2	222	IPE450	222	BOX 25*25*2	222	BOX 25*25*2		222	BOX 20*20*2	222	IPE300	222	BOX 20*20*2	222	BOX 20*20*2.5		222	BOX 20*20*2	222	IPE270	222	BOX 20*20*2	222	BOX 20*20*2
223	BOX 25*25*2	223	IPE450	223	BOX 25*25*2	223	BOX 25*25*2		223	BOX 20*20*2	223	IPE330	223	BOX 20*20*2	223	BOX 20*20*2.5		223	BOX 20*20*2	223	IPE300	223	BOX 20*20*2	223	BOX 20*20*2
224	BOX 25*25*2	224	IPE450	224	BOX 25*25*2	224	BOX 25*25*2		224	BOX 20*20*2	224	IPE360	224	BOX 20*20*2	224	BOX 20*20*2		224	BOX 20*20*1.5	224	IPE300	224	BOX 20*20*2	224	BOX 20*20*2
225	BOX 25*25*2	225	IPE450	225	BOX 25*25*2	225	BOX 25*25*2		225	BOX 20*20*2	225	IPE300	225	BOX 20*20*2	225	BOX 20*20*2.5		225	BOX 20*20*2	225	IPE270	225	BOX 20*20*2	225	BOX 20*20*2
226	BOX 25*25*2	226	IPE450	226	BOX 25*25*2	226	BOX 25*25*2		226	BOX 20*20*2	226	IPE330	226	BOX 20*20*2	226	BOX 20*20*2.5		226	BOX 20*20*2	226	IPE300	226	BOX 20*20*2	226	BOX 20*20*2
227	BOX 25*25*2	227	IPE450	227	BOX 25*25*2	227	BOX 25*25*2		227	BOX 20*20*2	227	IPE360	227	BOX 20*20*2	227	BOX 20*20*2		227	BOX 20*20*1.5	227	IPE300	227	BOX 20*20*2	227	BOX 20*20*2
228	BOX 25*25*2	228	IPE450	228	BOX 25*25*2	228	BOX 25*25*2		228	BOX 20*20*2	228	IPE300	228	BOX 20*20*2	228	BOX 20*20*2.5		228	BOX 20*20*2	228	IPE270	228	BOX 20*20*2	228	BOX 20*20*2
229	BOX 25*25*2	229	IPE450	229	BOX 25*25*2	229	BOX 30*30*2.5		229	BOX 20*20*2	229	IPE330	229	BOX 20*20*2.5	229	BOX 25*25*2.5		229	BOX 20*20*2	229	IPE300	229	BOX 20*20*2	229	BOX 20*20*2.5
230	BOX 25*25*2	230	IPE450	230	BOX 25*25*2	230	BOX 25*25*2.5		230	BOX 20*20*2	230	IPE360	230	BOX 20*20*2	230	BOX 20*20*2.5		230	BOX 20*20*1.5	230	IPE300	230	BOX 20*20*2	230	BOX 20*20*2.5
231	BOX 25*25*2	231	IPE450	231	BOX 25*25*2	231	BOX 25*25*2.5		231	BOX 20*20*2	231	IPE300	231	BOX 20*20*2.5	231	BOX 25*25*2		231	BOX 20*20*2	231	IPE270	231	BOX 20*20*2	231	BOX 20*20*2.5
232	BOX 25*25*2	232	IPE450	232	BOX 25*25*2	232	BOX 30*30*2.5		232	BOX 20*20*2	232	IPE330	232	BOX 20*20*2.5	232	BOX 25*25*2.5		232	BOX 20*20*2	232	IPE300	232	BOX 20*20*2	232	BOX 20*20*2.5
233	BOX 25*25*2	233	IPE450	233	BOX 25*25*2	233	BOX 25*25*2.5		233	BOX 20*20*2	233	IPE360	233	BOX 20*20*2	233	BOX 20*20*2.5		233	BOX 20*20*1.5	233	IPE300	233	BOX 20*20*2	233	BOX 20*20*2.5
234	BOX 25*25*2	234	IPE450	234	BOX 25*25*2	234	BOX 25*25*2.5		234	BOX 20*20*2	234	IPE300	234	BOX 20*20*2.5	234	BOX 25*25*2		234	BOX 20*20*2	234	IPE270	234	BOX 20*20*2	234	BOX 20*20*2.5
235	BOX 25*25*2	235	IPE450	235	BOX 25*25*2	235	BOX 30*30*2.5		235	BOX 20*20*2	235	IPE330	235	BOX 20*20*2.5	235	BOX 25*25*2.5		235	BOX 20*20*2	235	IPE300	235	BOX 20*20*2	235	BOX 25*25*2
236	BOX 25*25*2	236	IPE450	236	BOX 25*25*2	236	BOX 25*25*2.5		236	BOX 20*20*2	236	IPE360	236	BOX 20*20*2	236	BOX 20*20*2.5		236	BOX 20*20*1.5	236	IPE300	236	BOX 20*20*2	236	BOX 20*20*2.5
237	BOX 25*25*2	237	IPE450	237	BOX 25*25*2	237	BOX 25*25*2.5		237	BOX 20*20*2	237	IPE300	237	BOX 20*20*2.5	237	BOX 25*25*2		237	BOX 20*20*2	237	IPE270	237	BOX 20*20*2	237	BOX 20*20*2.5
238	BOX 25*25*2	238	IPE450	238	BOX 25*25*2	238	BOX 25*25*2		238	BOX 20*20*2	238	IPE330	238	BOX 20*20*2.5	238	BOX 20*20*2.5		238	BOX 20*20*2	238	IPE300	238	BOX 20*20*2	238	BOX 20*20*2
239	BOX 25*25*2	239	IPE450	239	BOX 25*25*2	239	BOX 25*25*2		239	BOX 20*20*2	239	IPE360	239	BOX 20*20*2	239	BOX 20*20*2		239	BOX 20*20*1.5	239	IPE300	239	BOX 20*20*2	239	BOX 20*20*2
240	BOX 25*25*2	240	IPE450	240	BOX 25*25*2	240	BOX 25*25*2		240	BOX 20*20*2	240	IPE300	240	BOX 20*20*2.5	240	BOX 20*20*2.5		240	BOX 20*20*2	240	IPE270	240	BOX 20*20*2	240	BOX 20*20*2
241	BOX 25*25*2	241	IPE450	241	BOX 25*25*2	241	BOX 25*25*2		241	BOX 20*20*2	241	IPE330	241	BOX 20*20*2.5	241	BOX 20*20*2.5		241	BOX 20*20*2	241	IPE300	241	BOX 20*20*2	241	BOX 20*20*2
242	BOX 25*25*2	242	IPE450	242	BOX 25*25*2	242	BOX 25*25*2		242	BOX 20*20*2	242	IPE360	242	BOX 20*20*2	242	BOX 20*20*2		242	BOX 20*20*1.5	242	IPE300	242	BOX 20*20*2	242	BOX 20*20*2
243	BOX 25*25*2	243	IPE450	243	BOX 25*25*2	243	BOX 25*25*2		243	BOX 20*20*2	243	IPE300	243	BOX 20*20*2.5	243	BOX 20*20*2.5		243	BOX 20*20*2	243	IPE270	243	BOX 20*20*2	243	BOX 20*20*2
244	BOX 25*25*2	244	BOX 25*25*2	244	BOX 25*25*2	244	BOX 25*25*2		244	BOX 20*20*2	244	BOX 20*20*2	244	BOX 20*20*2	244	BOX 20*20*2.5		244	BOX 20*20*2	244	BOX 20*20*2	244	BOX 20*20*2	244	BOX 20*20*2
245	BOX 25*25*2	245	BOX 25*25*2	245	BOX 25*25*2	245	BOX 25*25*2		245	BOX 20*20*2	245	BOX 20*20*2	245	BOX 20*20*2	245	BOX 20*20*2		245	BOX 20*20*1.5	245	BOX 20*20*2	245	BOX 20*20*2	245	BOX 20*20*2
246	BOX 25*25*2	246	BOX 25*25*2	246	BOX 25*25*2	246	BOX 25*25*2		246	BOX 20*20*2	246	BOX 20*20*2	246	BOX 20*20*2	246	BOX 20*20*2.5		246	BOX 20*20*2	246	BOX 20*20*2	246	BOX 20*20*2	246	BOX 20*20*2
247	BOX 25*25*2	247	BOX 25*25*2	247	BOX 25*25*2	247	BOX 25*25*2		247	BOX 20*20*2	247	BOX 20*20*2	247	BOX 20*20*2.5	247	BOX 20*20*2.5		247	BOX 20*20*2	247	BOX 20*20*2	247	BOX 20*20*2	247	BOX 20*20*2
248	BOX 25*25*2	248	BOX 25*25*2	248	BOX 25*25*2	248	BOX 25*25*2		248	BOX 20*20*2	248	BOX 20*20*2	248	BOX 20*20*2	248	BOX 20*20*2		248	BOX 20*20*1.5	248	BOX 20*20*2	248	BOX 20*20*2	248	BOX 20*20*2
249	BOX 25*25*2	249	BOX 25*25*2	249	BOX 25*25*2	249	BOX 25*25*2		249	BOX 20*20*2	249	BOX 20*20*2	249	BOX 20*20*2.5	249	BOX 20*20*2.5		249	BOX 20*20*2	249	BOX 20*20*2	249	BOX 20*20*2	249	BOX 20*20*2
250	BOX 25*25*2	250	BOX 25*25*2	250	BOX 25*25*2	250	BOX 25*25*2		250	BOX 20*20*2	250	BOX 20*20*2	250	BOX 20*20*2.5	250	BOX 20*20*2.5		250	BOX 20*20*2	250	BOX 20*20*2	250	BOX 20*20*2	250	BOX 20*20*2
251	BOX 25*25*2	251	BOX 25*25*2	251	BOX 25*25*2	251	BOX 25*25*2		251	BOX 20*20*2	251	BOX 20*20*2	251	BOX 20*20*2	251	BOX 20*20*2		251	BOX 20*20*1.5	251	BOX 20*20*2	251	BOX 20*20*2	251	BOX 20*20*2
252	BOX 25*25*2	252	BOX 25*25*2	252	BOX 25*25*2	252	BOX 25*25*2		252	BOX 20*20*2	252	BOX 20*20*2	252	BOX 20*20*2.5	252	BOX 20*20*2.5		252	BOX 20*20*2	252	BOX 20*20*2	252	BOX 20*20*2	252	BOX 20*20*2
253	BOX 25*25*2	253	BOX 25*25*2	253	BOX 25*25*2	253	BOX 25*25*2		253	BOX 20*20*2	253	BOX 20*20*2	253	BOX 20*20*2.5	253	BOX 20*20*2.5		253	BOX 20*20*2	253	BOX 20*20*2	253	BOX 20*20*2	253	BOX 20*20*2
254	BOX 25*25*2	254	BOX 25*25*2	254	BOX 25*25*2	254	BOX 25*25*2		254	BOX 20*20*2	254	BOX 20*20*2	254	BOX 20*20*2	254	BOX 20*20*2		254	BOX 20*20*1.5	254	BOX 20*20*2	254	BOX 20*20*2	254	BOX 20*20*2
255	BOX 25*25*2	255	BOX 25*25*2	255	BOX 25*25*2	255	BOX 25*25*2		255	BOX 20*20*2	255	BOX 20*20*2	255	BOX 20*20*2.5	255	BOX 20*20*2.5		255	BOX 20*20*2	255	BOX 20*20*2	255	BOX 20*20*2	255	BOX 20*20*2
256	BOX 25*25*2	256	BOX 25*25*2	256	BOX 25*25*2	256	BOX 25*25*2		256	BOX 20*20*2	256	BOX 20*20*2	256	BOX 20*20*2.5	256	BOX 20*20*2.5		256	BOX 20*20*2	256	BOX 20*20*2	256	BOX 20*20*2	256	BOX 20*20*2
257	BOX 25*25*2	257	BOX 25*25*2	257	BOX 25*25*2	257	BOX 25*25*2		257	BOX 20*20*2	257	BOX 20*20*2	257	BOX 20*20*2	257	BOX 20*20*2		257	BOX 20*20*1.5	257	BOX 20*20*2	257	BOX 20*20*2	257	BOX 20*20*2
258	BOX 25*25*2	258	BOX 25*25*2	258	BOX 25*25*2	258	BOX 25*25*2		258	BOX 20*20*2	258	BOX 20*20*2	258	BOX 20*20*2.5	258	BOX 20*20*2.5		258	BOX 20*20*2	258	BOX 20*20*2	258	BOX 20*20*2	258	BOX 20*20*2
259	BOX 25*25*2	259	BOX 25*25*2	259	BOX 25*25*2	259	BOX 25*25*2.5		259	BOX 20*20*2	259	BOX 20*20*2	259	BOX 20*20*2.5	259	BOX 20*20*2.5		259	BOX 20*20*2	259	BOX 20*20*2	259	BOX 20*20*2	259	BOX 20*20*2.5
260	BOX 25*25*2	260	BOX 25*25*2	260	BOX 25*25*2	260	BOX 25*25*2.5		260	BOX 20*20*2	260	BOX 20*20*2	260	BOX 20*20*2	260	BOX 20*20*2.5		260	BOX 20*20*1.5	260	BOX 20*20*2	260	BOX 20*20*2	260	BOX 20*20*2.5
261	BOX 25*25*2	261	BOX 25*25*2	261	BOX 25*25*2	261	BOX 25*25*2.5		261	BOX 20*20*2	261	BOX 20*20*2	261	BOX 20*20*2.5	261	BOX 20*20*2.5		261	BOX 20*20*2	261	BOX 20*20*2	261	BOX 20*20*2	261	BOX 20*20*2.5
262	BOX 25*25*2	262	BOX 25*25*2	262	BOX 25*25*2	262	BOX 25*25*2.5		262	BOX 20*20*2	262	BOX 20*20*2	262	BOX 20*20*2.5	262	BOX 20*20*2.5		262	BOX 20*20*2	262	BOX 20*20*2	262	BOX 20*20*2	262	BOX 20*20*2.5
263	BOX 25*25*2	263	BOX 25*25*2	263	BOX 20*20*1.5	263	BOX 25*25*2.5		263	BOX 20*20*2	263	BOX 20*20*2	263	BOX 20*20*2	263	BOX 20*20*2.5		263	BOX 20*20*1.5	263	BOX 20*20*2	263	BOX 20*20*2	263	BOX 20*20*2.5
264	BOX 25*25*2	264	BOX 25*25*2	264	BOX 25*25*2	264	BOX 25*25*2.5		264	BOX 20*20*2	264	BOX 20*20*2	264	BOX 20*20*2.5	264	BOX 20*20*2.5		264	BOX 20*20*2	264	BOX 20*20*2	264	BOX 20*20*2	264	BOX 20*20*2.5
265	IPE400	265	BOX 25*25*2	265	BOX 25*25*2.5	265	BOX 25*25*2.5		265	IPE300	265	BOX 20*20*2	265	BOX 25*25*2	265	BOX 20*20*2.5		265	IPE220	265	BOX 20*20*2	265	BOX 20*20*2.5	265	BOX 20*20*2.5
266	IPE400	266	BOX 25*25*2	266	BOX 25*25*2.5	266	BOX 25*25*2.5		266	IPE300	266	BOX 20*20*2	266	BOX 20*20*2.5	266	BOX 20*20*2.5		266	IPE220	266	BOX 20*20*2	266	BOX 20*20*2	266	BOX 20*20*2.5
267	IPE400	267	BOX 25*25*2	267	BOX 25*25*2.5	267	BOX 25*25*2.5		267	IPE300	267	BOX 20*20*2	267	BOX 20*20*2.5	267	BOX 20*20*2.5		267	IPE220	267	BOX 20*20*2	267	BOX 20*20*2.5	267	BOX 20*20*2.5
268	IPE400	268	BOX 25*25*2	268	BOX 25*25*2.5	268	BOX 25*25*2		268	IPE300	268	BOX 20*20*2	268	BOX 25*25*2	268	BOX 20*20*2.5		268	IPE270	268	BOX 20*20*2	268	BOX 20*20*2.5	268	BOX 20*20*2
269	IPE400	269	BOX 25*25*2	269	BOX 25*25*2.5	269	BOX 25*25*2		269	IPE300	269	BOX 20*20*2	269	BOX 20*20*2.5	269	BOX 20*20*2		269	IPE270	269	BOX 20*20*2	269	BOX 20*20*2	269	BOX 20*20*2
270	IPE400	270	BOX 25*25*2	270	BOX 25*25*2.5	270	BOX 25*25*2		270	IPE300	270	BOX 20*20*2	270	BOX 20*20*2.5	270	BOX 20*20*2.5		270	IPE270	270	BOX 20*20*2	270	BOX 20*20*2.5	270	BOX 20*20*2
271	IPE400	271	BOX 25*25*2	271	BOX 25*25*2.5	271	BOX 25*25*2		271	IPE300	271	BOX 20*20*2	271	BOX 25*25*2	271	BOX 20*20*2.5		271	IPE270	271	BOX 20*20*2	271	BOX 20*20*2.5	271	BOX 20*20*2
272	IPE400	272	BOX 25*25*2	272	BOX 25*25*2.5	272	BOX 25*25*2		272	IPE300	272	BOX 20*20*2	272	BOX 20*20*2.5	272	BOX 20*20*2		272	IPE270	272	BOX 20*20*2	272	BOX 20*20*2	272	BOX 20*20*2
273	IPE400	273	BOX 25*25*2	273	BOX 25*25*2.5	273	BOX 25*25*2		273	IPE300	273	BOX 20*20*2	273	BOX 20*20*2.5	273	BOX 20*20*2.5		273	IPE270	273	BOX 20*20*2	273	BOX 20*20*2.5	273	BOX 20*20*2
274	IPE400	274	BOX 25*25*2	274	BOX 25*25*2	274	BOX 25*25*2		274	IPE300	274	BOX 20*20*2.5	274	BOX 20*20*2	274	BOX 20*20*2.5		274	IPE270	274	BOX 20*20*2	274	BOX 20*20*2	274	BOX 20*20*2
275	IPE400	275	BOX 25*25*2	275	BOX 25*25*2	275	BOX 25*25*2		275	IPE300	275	BOX 20*20*2	275	BOX 20*20*2	275	BOX 20*20*2		275	IPE270	275	BOX 20*20*2	275	BOX 20*20*2	275	BOX 20*20*2
276	IPE400	276	BOX 25*25*2	276	BOX 25*25*2	276	BOX 25*25*2		276	IPE300	276	BOX 20*20*2	276	BOX 20*20*2	276	BOX 20*20*2.5		276	IPE270	276	BOX 20*20*2	276	BOX 20*20*2	276	BOX 20*20*2
277	IPE400	277	BOX 25*25*2	277	BOX 25*25*2	277	BOX 25*25*2		277	IPE300	277	BOX 20*20*2.5	277	BOX 20*20*2.5	277	BOX 20*20*2.5		277	IPE270	277	BOX 20*20*2	277	BOX 20*20*2	277	BOX 20*20*2
278	IPE400	278	BOX 25*25*2	278	BOX 25*25*2	278	BOX 25*25*2		278	IPE300	278	BOX 20*20*2	278	BOX 20*20*2	278	BOX 20*20*2		278	IPE270	278	BOX 20*20*2	278	BOX 20*20*2	278	BOX 20*20*2
279	IPE400	279	BOX 25*25*2	279	BOX 25*25*2	279	BOX 25*25*2		279	IPE300	279	BOX 20*20*2	279	BOX 20*20*2.5	279	BOX 20*20*2.5		279	IPE270	279	BOX 20*20*2	279	BOX 20*20*2	279	BOX 20*20*2
280	IPE400	280	BOX 25*25*2	280	BOX 25*25*2	280	BOX 25*25*2		280	IPE300	280	BOX 20*20*2.5	280	BOX 20*20*2.5	280	BOX 20*20*2.5		280	IPE270	280	BOX 20*20*2	280	BOX 20*20*2	280	BOX 20*20*2
281	IPE400	281	BOX 25*25*2	281	BOX 25*25*2	281	BOX 25*25*2		281	IPE300	281	BOX 20*20*2	281	BOX 20*20*2	281	BOX 20*20*2		281	IPE270	281	BOX 20*20*2	281	BOX 20*20*2	281	BOX 20*20*2
282	IPE400	282	BOX 25*25*2	282	BOX 25*25*2	282	BOX 25*25*2		282	IPE300	282	BOX 20*20*2	282	BOX 20*20*2.5	282	BOX 20*20*2.5		282	IPE270	282	BOX 20*20*2	282	BOX 20*20*2	282	BOX 20*20*2
283	IPE400	283	BOX 25*25*2	283	BOX 25*25*2	283	BOX 25*25*2		283	IPE300	283	BOX 20*20*2.5	283	BOX 20*20*2.5	283	BOX 20*20*2.5		283	IPE270	283	BOX 20*20*2	283	BOX 20*20*2	283	BOX 20*20*2
284	IPE400	284	BOX 25*25*2	284	BOX 25*25*2	284	BOX 25*25*2		284	IPE300	284	BOX 20*20*2	284	BOX 20*20*2	284	BOX 20*20*2		284	IPE270	284	BOX 20*20*2	284	BOX 20*20*2	284	BOX 20*20*2
285	IPE400	285	BOX 25*25*2	285	BOX 25*25*2	285	BOX 25*25*2		285	IPE300	285	BOX 20*20*2	285	BOX 20*20*2.5	285	BOX 20*20*2.5		285	IPE270	285	BOX 20*20*2	285	BOX 20*20*2	285	BOX 20*20*2
286	IPE400	286	BOX 25*25*2	286	BOX 25*25*2	286	BOX 25*25*2		286	IPE300	286	BOX 20*20*2.5	286	BOX 20*20*2.5	286	BOX 20*20*2.5		286	IPE270	286	BOX 20*20*2	286	BOX 20*20*2	286	BOX 20*20*2
287	IPE400	287	BOX 25*25*2	287	BOX 25*25*2	287	BOX 25*25*2		287	IPE300	287	BOX 20*20*2	287	BOX 20*20*2	287	BOX 20*20*2		287	IPE270	287	BOX 20*20*2	287	BOX 20*20*2	287	BOX 20*20*2
288	IPE400	288	BOX 25*25*2	288	BOX 25*25*2	288	BOX 25*25*2		288	IPE300	288	BOX 20*20*2	288	BOX 20*20*2.5	288	BOX 20*20*2.5		288	IPE270	288	BOX 20*20*2	288	BOX 20*20*2	288	BOX 20*20*2
289	IPE400	289	BOX 25*25*2	289	BOX 25*25*2	289	BOX 30*30*2.5		289	IPE300	289	BOX 20*20*2.5	289	BOX 20*20*2.5	289	BOX 25*25*2.5		289	IPE220	289	BOX 20*20*2	289	BOX 20*20*2	289	BOX 20*20*2.5
290	IPE400	290	BOX 25*25*2	290	BOX 25*25*2	290	BOX 25*25*2.5		290	IPE300	290	BOX 20*20*2	290	BOX 20*20*2	290	BOX 20*20*2.5		290	IPE220	290	BOX 20*20*2	290	BOX 20*20*2	290	BOX 20*20*2.5
291	IPE400	291	BOX 25*25*2	291	BOX 25*25*2	291	BOX 25*25*2.5		291	IPE300	291	BOX 20*20*2	291	BOX 20*20*2.5	291	BOX 25*25*2		291	IPE220	291	BOX 20*20*2	291	BOX 20*20*2	291	BOX 20*20*2.5
292	IPE400	292	BOX 25*25*2	292	BOX 25*25*2	292	BOX 30*30*2.5		292	IPE300	292	BOX 20*20*2.5	292	BOX 20*20*2.5	292	BOX 25*25*2.5		292	IPE270	292	BOX 20*20*2	292	BOX 20*20*2	292	BOX 20*20*2.5
293	IPE400	293	BOX 25*25*2	293	BOX 20*20*1.5	293	BOX 25*25*2.5		293	IPE300	293	BOX 20*20*2	293	BOX 20*20*2	293	BOX 20*20*2.5		293	IPE270	293	BOX 20*20*2	293	BOX 20*20*2	293	BOX 20*20*2.5
294	IPE400	294	BOX 25*25*2	294	BOX 25*25*2	294	BOX 25*25*2.5		294	IPE300	294	BOX 20*20*2	294	BOX 20*20*2.5	294	BOX 25*25*2		294	IPE270	294	BOX 20*20*2	294	BOX 20*20*2	294	BOX 20*20*2.5
295	IPE400	295	BOX 25*25*2	295	BOX 25*25*2.5	295	BOX 30*30*2.5		295	IPE300	295	BOX 20*20*2.5	295	BOX 20*20*2.5	295	BOX 25*25*2.5		295	IPE220	295	BOX 20*20*2	295	BOX 20*20*2.5	295	BOX 25*25*2
296	IPE400	296	BOX 25*25*2	296	BOX 25*25*2.5	296	BOX 25*25*2.5		296	IPE300	296	BOX 20*20*2	296	BOX 20*20*2.5	296	BOX 20*20*2.5		296	IPE220	296	BOX 20*20*2	296	BOX 20*20*2	296	BOX 20*20*2.5
297	IPE400	297	BOX 25*25*2	297	BOX 25*25*2.5	297	BOX 25*25*2.5		297	IPE300	297	BOX 20*20*2	297	BOX 20*20*2.5	297	BOX 25*25*2		297	IPE220	297	BOX 20*20*2	297	BOX 20*20*2.5	297	BOX 20*20*2.5
298	IPE400	298	BOX 25*25*2	298	BOX 25*25*2.5	298	IPE400		298	IPE300	298	BOX 20*20*2	298	BOX 20*20*2.5	298	IPE270		298	IPE270	298	BOX 20*20*2	298	BOX 20*20*2.5	298	IPE240
299	IPE400	299	BOX 25*25*2	299	BOX 25*25*2.5	299	IPE400		299	IPE300	299	BOX 20*20*2	299	BOX 20*20*2.5	299	IPE300		299	IPE270	299	BOX 20*20*2	299	BOX 20*20*2	299	IPE240
300	IPE400	300	BOX 25*25*2	300	BOX 25*25*2.5	300	IPE400		300	IPE300	300	BOX 20*20*2	300	BOX 20*20*2.5	300	IPE300		300	IPE270	300	BOX 20*20*2	300	BOX 20*20*2.5	300	IPE240
301	IPE400	301	BOX 25*25*2	301	BOX 25*25*2.5	301	IPE400		301	IPE300	301	BOX 20*20*2.5	301	BOX 20*20*2.5	301	IPE270		301	IPE220	301	BOX 20*20*2	301	BOX 20*20*2.5	301	IPE240
302	IPE400	302	BOX 25*25*2	302	BOX 25*25*2.5	302	IPE400		302	IPE300	302	BOX 20*20*2	302	BOX 20*20*2.5	302	IPE300		302	IPE220	302	BOX 20*20*2	302	BOX 20*20*2	302	IPE240
303	IPE400	303	BOX 25*25*2	303	BOX 25*25*2.5	303	IPE400		303	IPE300	303	BOX 20*20*2	303	BOX 20*20*2.5	303	IPE300		303	IPE220	303	BOX 20*20*2	303	BOX 20*20*2.5	303	IPE240
304	IPE400	304	BOX 25*25*2	304	BOX 25*25*2	304	IPE400		304	IPE300	304	BOX 20*20*2.5	304	BOX 20*20*2	304	IPE270		304	IPE220	304	BOX 20*20*2	304	BOX 20*20*2	304	IPE240
305	IPE400	305	BOX 25*25*2	305	BOX 25*25*2	305	IPE400		305	IPE300	305	BOX 20*20*2	305	BOX 20*20*2	305	IPE300		305	IPE220	305	BOX 20*20*2	305	BOX 20*20*2	305	IPE240
306	IPE400	306	BOX 25*25*2	306	BOX 25*25*2	306	IPE400		306	IPE300	306	BOX 20*20*2	306	BOX 20*20*2	306	IPE300		306	IPE220	306	BOX 20*20*2	306	BOX 20*20*2	306	IPE240
307	IPE400	307	BOX 25*25*2	307	BOX 25*25*2	307	IPE400		307	IPE300	307	BOX 20*20*2.5	307	BOX 20*20*2	307	IPE270		307	IPE270	307	BOX 20*20*2	307	BOX 20*20*2	307	IPE240
308	IPE400	308	BOX 25*25*2	308	BOX 25*25*2	308	IPE400		308	IPE300	308	BOX 20*20*2	308	BOX 20*20*2	308	IPE300		308	IPE270	308	BOX 20*20*2	308	BOX 20*20*2	308	IPE240
309	IPE400	309	BOX 25*25*2	309	BOX 25*25*2	309	IPE400		309	IPE300	309	BOX 20*20*2	309	BOX 20*20*2	309	IPE300		309	IPE270	309	BOX 20*20*2	309	BOX 20*20*2	309	IPE240
310	IPE400	310	BOX 25*25*2	310	BOX 25*25*2	310	IPE400		310	IPE300	310	BOX 20*20*2.5	310	BOX 20*20*2	310	IPE270		310	IPE270	310	BOX 20*20*2	310	BOX 20*20*2	310	IPE270
311	IPE400	311	BOX 25*25*2	311	BOX 25*25*2	311	IPE400		311	IPE300	311	BOX 20*20*2	311	BOX 20*20*2	311	IPE300		311	IPE270	311	BOX 20*20*2	311	BOX 20*20*2	311	IPE270
312	IPE400	312	BOX 25*25*2	312	BOX 25*25*2	312	IPE400		312	IPE300	312	BOX 20*20*2	312	BOX 20*20*2	312	IPE300		312	IPE270	312	BOX 20*20*2	312	BOX 20*20*2	312	IPE270
313	IPE400	313	BOX 25*25*2	313	BOX 25*25*2	313	IPE400		313	IPE300	313	BOX 20*20*2.5	313	BOX 20*20*2	313	IPE270		313	IPE270	313	BOX 20*20*2	313	BOX 20*20*2	313	IPE270
314	IPE400	314	BOX 25*25*2	314	BOX 25*25*2	314	IPE400		314	IPE300	314	BOX 20*20*2	314	BOX 20*20*2	314	IPE300		314	IPE270	314	BOX 20*20*2	314	BOX 20*20*2	314	IPE270
315	IPE400	315	BOX 25*25*2	315	BOX 25*25*2	315	IPE400		315	IPE300	315	BOX 20*20*2	315	BOX 20*20*2	315	IPE300		315	IPE270	315	BOX 20*20*2	315	BOX 20*20*2	315	IPE270
316	IPE400	316	BOX 25*25*2	316	BOX 25*25*2	316	IPE450		316	IPE300	316	BOX 20*20*2.5	316	BOX 20*20*2	316	IPE330		316	IPE270	316	BOX 20*20*2	316	BOX 20*20*2	316	IPE300
317	IPE400	317	BOX 25*25*2	317	BOX 25*25*2	317	IPE500		317	IPE300	317	BOX 20*20*2	317	BOX 20*20*2	317	IPE400		317	IPE270	317	BOX 20*20*2	317	BOX 20*20*2	317	IPE330
318	IPE400	318	BOX 25*25*2	318	BOX 25*25*2	318	IPE500		318	IPE300	318	BOX 20*20*2	318	BOX 20*20*2	318	IPE300		318	IPE270	318	BOX 20*20*2	318	BOX 20*20*2	318	IPE270
319	IPE400	319	BOX 25*25*2	319	BOX 25*25*2	319	IPE450		319	IPE300	319	BOX 20*20*2.5	319	BOX 20*20*2	319	IPE330		319	IPE270	319	BOX 20*20*2	319	BOX 20*20*2	319	IPE300
320	IPE400	320	BOX 25*25*2	320	BOX 25*25*2	320	IPE500		320	IPE300	320	BOX 20*20*2	320	BOX 20*20*2	320	IPE400		320	IPE270	320	BOX 20*20*2	320	BOX 20*20*2	320	IPE330
321	IPE400	321	BOX 25*25*2	321	BOX 25*25*2	321	IPE500		321	IPE300	321	BOX 20*20*2	321	BOX 20*20*2	321	IPE300		321	IPE270	321	BOX 20*20*2	321	BOX 20*20*2	321	IPE270
322	IPE400	322	BOX 25*25*2	322	BOX 25*25*2	322	IPE450		322	IPE300	322	BOX 20*20*2.5	322	BOX 20*20*2.5	322	IPE330		322	IPE270	322	BOX 20*20*2	322	BOX 20*20*2	322	IPE300
323	IPE400	323	BOX 25*25*2	323	BOX 20*20*1.5	323	IPE500		323	IPE300	323	BOX 20*20*2	323	BOX 20*20*2	323	IPE400		323	IPE270	323	BOX 20*20*2	323	BOX 20*20*2	323	IPE330
324	IPE400	324	BOX 25*25*2	324	BOX 25*25*2	324	IPE500		324	IPE300	324	BOX 20*20*2	324	BOX 20*20*2.5	324	IPE300		324	IPE270	324	BOX 20*20*2	324	BOX 20*20*2	324	IPE270
325	IPE400	325	BOX 25*25*2	325	BOX 25*25*2.5	325	IPE450		325	IPE300	325	BOX 20*20*2	325	BOX 25*25*2	325	IPE330		325	IPE270	325	BOX 20*20*2	325	BOX 20*20*2.5	325	IPE300
326	IPE400	326	BOX 25*25*2	326	BOX 25*25*2.5	326	IPE500		326	IPE300	326	BOX 20*20*2	326	BOX 20*20*2.5	326	IPE400		326	IPE270	326	BOX 20*20*2	326	BOX 20*20*2	326	IPE330
327	IPE400	327	BOX 25*25*2	327	BOX 25*25*2.5	327	IPE500		327	IPE300	327	BOX 20*20*2	327	BOX 20*20*2.5	327	IPE300		327	IPE270	327	BOX 20*20*2	327	BOX 20*20*2.5	327	IPE270
328	IPE400	328	BOX 25*25*2	328	BOX 25*25*2.5	328	BOX 25*25*2.5		328	IPE300	328	BOX 20*20*2	328	BOX 25*25*2	328	BOX 25*25*2		328	IPE270	328	BOX 20*20*2	328	BOX 20*20*2.5	328	BOX 20*20*2.5
329	IPE400	329	BOX 25*25*2	329	BOX 25*25*2.5	329	BOX 25*25*2.5		329	IPE300	329	BOX 20*20*2	329	BOX 20*20*2.5	329	BOX 20*20*2.5		329	IPE270	329	BOX 20*20*2	329	BOX 20*20*2	329	BOX 20*20*2.5
330	IPE400	330	BOX 25*25*2	330	BOX 25*25*2.5	330	BOX 30*30*2.5		330	IPE300	330	BOX 20*20*2	330	BOX 20*20*2.5	330	BOX 25*25*2.5		330	IPE270	330	BOX 20*20*2	330	BOX 20*20*2.5	330	BOX 20*20*2.5
331	IPE400	331	BOX 25*25*2	331	BOX 25*25*2.5	331	BOX 25*25*2.5		331	IPE300	331	BOX 20*20*2.5	331	BOX 25*25*2	331	BOX 25*25*2		331	IPE270	331	BOX 20*20*2	331	BOX 20*20*2.5	331	BOX 20*20*2.5
332	IPE400	332	BOX 25*25*2	332	BOX 25*25*2.5	332	BOX 25*25*2.5		332	IPE300	332	BOX 20*20*2	332	BOX 20*20*2.5	332	BOX 20*20*2.5		332	IPE270	332	BOX 20*20*2	332	BOX 20*20*2	332	BOX 20*20*2.5
333	IPE400	333	BOX 25*25*2	333	BOX 25*25*2.5	333	BOX 30*30*2.5		333	IPE300	333	BOX 20*20*2	333	BOX 20*20*2.5	333	BOX 25*25*2.5		333	IPE270	333	BOX 20*20*2	333	BOX 20*20*2.5	333	BOX 25*25*2
334	IPE400	334	BOX 25*25*2	334	IPE360	334	BOX 25*25*2.5		334	IPE300	334	BOX 20*20*2.5	334	IPE300	334	BOX 20*20*2.5		334	IPE270	334	BOX 20*20*2	334	IPE240	334	BOX 20*20*2.5
335	IPE400	335	BOX 25*25*2	335	IPE360	335	BOX 25*25*2.5		335	IPE300	335	BOX 20*20*2	335	IPE300	335	BOX 20*20*2.5		335	IPE270	335	BOX 20*20*2	335	IPE240	335	BOX 20*20*2.5
336	IPE400	336	BOX 25*25*2	336	IPE360	336	BOX 25*25*2.5		336	IPE300	336	BOX 20*20*2	336	IPE300	336	BOX 20*20*2.5		336	IPE270	336	BOX 20*20*2	336	IPE240	336	BOX 20*20*2.5
337	IPE400	337	BOX 25*25*2	337	IPE360	337	BOX 25*25*2.5		337	IPE300	337	BOX 20*20*2.5	337	IPE270	337	BOX 20*20*2.5		337	IPE270	337	BOX 20*20*2	337	IPE240	337	BOX 20*20*2.5
338	IPE400	338	BOX 25*25*2	338	IPE360	338	BOX 25*25*2.5		338	IPE300	338	BOX 20*20*2	338	IPE270	338	BOX 20*20*2.5		338	IPE270	338	BOX 20*20*2	338	IPE240	338	BOX 20*20*2.5
339	IPE400	339	BOX 25*25*2	339	IPE360	339	BOX 25*25*2.5		339	IPE300	339	BOX 20*20*2	339	IPE300	339	BOX 20*20*2.5		339	IPE270	339	BOX 20*20*2	339	IPE240	339	BOX 20*20*2.5
340	IPE400	340	BOX 25*25*2	340	IPE360	340	BOX 25*25*2.5		340	IPE300	340	BOX 20*20*2.5	340	IPE300	340	BOX 25*25*2		340	IPE270	340	BOX 20*20*2	340	IPE240	340	BOX 20*20*2.5
341	IPE400	341	BOX 25*25*2	341	IPE360	341	BOX 25*25*2.5		341	IPE300	341	BOX 20*20*2	341	IPE300	341	BOX 20*20*2.5		341	IPE270	341	BOX 20*20*2	341	IPE240	341	BOX 20*20*2.5
342	IPE400	342	BOX 25*25*2	342	IPE360	342	BOX 30*30*2.5		342	IPE300	342	BOX 20*20*2	342	IPE300	342	BOX 25*25*2.5		342	IPE270	342	BOX 20*20*2	342	IPE240	342	BOX 20*20*2.5
343	BOX 25*25*2	343	BOX 25*25*2	343	IPE360	343	BOX 25*25*2.5		343	BOX 20*20*2	343	BOX 20*20*2.5	343	IPE270	343	BOX 25*25*2		343	BOX 20*20*1.5	343	BOX 20*20*2	343	IPE240	343	BOX 20*20*2.5
344	BOX 25*25*2	344	BOX 25*25*2	344	IPE360	344	BOX 25*25*2.5		344	BOX 20*20*2	344	BOX 20*20*2	344	IPE270	344	BOX 20*20*2.5		344	BOX 20*20*2	344	BOX 20*20*2	344	IPE240	344	BOX 20*20*2.5
345	BOX 25*25*2	345	BOX 25*25*2	345	IPE360	345	BOX 30*30*2.5		345	BOX 20*20*2	345	BOX 20*20*2	345	IPE300	345	BOX 25*25*2.5		345	BOX 20*20*2	345	BOX 20*20*2	345	IPE240	345	BOX 25*25*2
346	BOX 25*25*2	346	BOX 25*25*2	346	IPE360	346	IPE400		346	BOX 20*20*2	346	BOX 20*20*2.5	346	IPE300	346	IPE270		346	BOX 20*20*1.5	346	BOX 20*20*2	346	IPE270	346	IPE240
347	BOX 25*25*2	347	BOX 25*25*2	347	IPE360	347	IPE400		347	BOX 20*20*2	347	BOX 20*20*2	347	IPE300	347	IPE300		347	BOX 20*20*2	347	BOX 20*20*2	347	IPE270	347	IPE240
348	BOX 25*25*2	348	BOX 25*25*2	348	IPE360	348	IPE400		348	BOX 20*20*2	348	BOX 20*20*2	348	IPE300	348	IPE300		348	BOX 20*20*2	348	BOX 20*20*2	348	IPE270	348	IPE240
349	BOX 25*25*2	349	BOX 25*25*2	349	IPE360	349	IPE400		349	BOX 20*20*2	349	BOX 20*20*2.5	349	IPE270	349	IPE270		349	BOX 20*20*1.5	349	BOX 20*20*2	349	IPE270	349	IPE240
350	BOX 25*25*2	350	BOX 25*25*2	350	IPE360	350	IPE400		350	BOX 20*20*2	350	BOX 20*20*2	350	IPE270	350	IPE300		350	BOX 20*20*2	350	BOX 20*20*2	350	IPE270	350	IPE240
351	BOX 25*25*2	351	BOX 25*25*2	351	IPE360	351	IPE400		351	BOX 20*20*2	351	BOX 20*20*2	351	IPE300	351	IPE300		351	BOX 20*20*2	351	BOX 20*20*2	351	IPE270	351	IPE240
352	BOX 25*25*2	352	BOX 25*25*2	352	IPE500	352	IPE400		352	BOX 20*20*2	352	BOX 20*20*2.5	352	IPE300	352	IPE270		352	BOX 20*20*1.5	352	BOX 20*20*2	352	IPE300	352	IPE270
353	BOX 25*25*2	353	BOX 25*25*2	353	IPE550	353	IPE400		353	BOX 20*20*2	353	BOX 20*20*2	353	IPE360	353	IPE300		353	BOX 20*20*2	353	BOX 20*20*2	353	IPE300	353	IPE270
354	BOX 25*25*2	354	BOX 25*25*2	354	IPE550	354	IPE400		354	BOX 20*20*2	354	BOX 20*20*2	354	IPE300	354	IPE300		354	BOX 20*20*2	354	BOX 20*20*2	354	IPE300	354	IPE270
355	BOX 25*25*2	355	BOX 25*25*2	355	IPE500	355	IPE450		355	BOX 20*20*2	355	BOX 20*20*2.5	355	IPE300	355	IPE330		355	BOX 20*20*1.5	355	BOX 20*20*2	355	IPE300	355	IPE300
356	BOX 25*25*2	356	BOX 25*25*2	356	IPE550	356	IPE500		356	BOX 20*20*2	356	BOX 20*20*2	356	IPE360	356	IPE400		356	BOX 20*20*2	356	BOX 20*20*2	356	IPE300	356	IPE330
357	BOX 25*25*2	357	BOX 25*25*2	357	IPE550	357	IPE500		357	BOX 20*20*2	357	BOX 20*20*2	357	IPE300	357	IPE300		357	BOX 20*20*2	357	BOX 20*20*2	357	IPE300	357	IPE270
358	BOX 25*25*2	358	BOX 25*25*2	358	IPE500	358	IPE450		358	BOX 20*20*2	358	BOX 20*20*2	358	IPE300	358	IPE330		358	BOX 20*20*1.5	358	BOX 20*20*2	358	IPE300	358	IPE300
359	BOX 25*25*2	359	BOX 25*25*2	359	IPE550	359	IPE500		359	BOX 20*20*2	359	BOX 20*20*2	359	IPE360	359	IPE400		359	BOX 20*20*2	359	BOX 20*20*2	359	IPE300	359	IPE330
360	BOX 25*25*2	360	BOX 25*25*2	360	IPE550	360	IPE500		360	BOX 20*20*2	360	BOX 20*20*2	360	IPE300	360	IPE300		360	BOX 20*20*2	360	BOX 20*20*2	360	IPE300	360	IPE270
361	BOX 25*25*2	361	BOX 25*25*2	361	IPE500	361	IPE450		361	BOX 20*20*2	361	BOX 20*20*2	361	IPE300	361	IPE330		361	BOX 20*20*1.5	361	BOX 20*20*2	361	IPE300	361	IPE300
362	BOX 25*25*2	362	BOX 25*25*2	362	IPE550	362	IPE500		362	BOX 20*20*2	362	BOX 20*20*2	362	IPE360	362	IPE400		362	BOX 20*20*2	362	BOX 20*20*2	362	IPE300	362	IPE330
363	BOX 25*25*2	363	BOX 25*25*2	363	IPE550	363	IPE500		363	BOX 20*20*2	363	BOX 20*20*2	363	IPE300	363	IPE300		363	BOX 20*20*2	363	BOX 20*20*2	363	IPE300	363	IPE270
364	BOX 25*25*2	364	BOX 25*25*2	364	BOX 25*25*2.5	364	IPE450		364	BOX 20*20*2	364	BOX 20*20*2	364	BOX 20*20*2.5	364	IPE330		364	BOX 20*20*1.5	364	BOX 20*20*2	364	BOX 20*20*2.5	364	IPE300
365	BOX 25*25*2	365	BOX 25*25*2	365	BOX 25*25*2.5	365	IPE500		365	BOX 20*20*2	365	BOX 20*20*2	365	BOX 20*20*2.5	365	IPE400		365	BOX 20*20*2	365	BOX 20*20*2	365	BOX 20*20*2	365	IPE330
366	BOX 25*25*2	366	BOX 25*25*2	366	BOX 25*25*2.5	366	IPE500		366	BOX 20*20*2	366	BOX 20*20*2	366	BOX 25*25*2	366	IPE300		366	BOX 20*20*2	366	BOX 20*20*2	366	BOX 20*20*2.5	366	IPE270
367	BOX 25*25*2	367	BOX 25*25*2	367	BOX 25*25*2.5	367	IPE400		367	BOX 20*20*2	367	BOX 20*20*2	367	BOX 20*20*2.5	367	IPE270		367	BOX 20*20*1.5	367	BOX 20*20*2	367	BOX 20*20*2.5	367	IPE270
368	BOX 25*25*2	368	BOX 25*25*2	368	BOX 25*25*2.5	368	IPE400		368	BOX 20*20*2	368	BOX 20*20*2	368	BOX 20*20*2.5	368	IPE300		368	BOX 20*20*2	368	BOX 20*20*2	368	BOX 20*20*2	368	IPE270
369	BOX 25*25*2	369	BOX 25*25*2	369	BOX 25*25*2.5	369	IPE400		369	BOX 20*20*2	369	BOX 20*20*2	369	BOX 25*25*2	369	IPE300		369	BOX 20*20*2	369	BOX 20*20*2	369	BOX 20*20*2.5	369	IPE270
370	BOX 25*25*2	370	BOX 25*25*2	370	BOX 25*25*2.5	370	IPE400		370	BOX 20*20*2	370	BOX 20*20*2	370	BOX 20*20*2.5	370	IPE270		370	BOX 20*20*1.5	370	BOX 20*20*2	370	BOX 20*20*2.5	370	IPE240
371	BOX 25*25*2	371	BOX 25*25*2	371	BOX 25*25*2.5	371	IPE400		371	BOX 20*20*2	371	BOX 20*20*2	371	BOX 20*20*2.5	371	IPE300		371	BOX 20*20*2	371	BOX 20*20*2	371	BOX 20*20*2	371	IPE240
372	BOX 25*25*2	372	BOX 25*25*2	372	BOX 25*25*2.5	372	IPE400		372	BOX 20*20*2	372	BOX 20*20*2	372	BOX 20*20*2.5	372	IPE300		372	BOX 20*20*2	372	BOX 20*20*2	372	BOX 20*20*2.5	372	IPE240
373	BOX 25*25*2	373	BOX 25*25*2	373	BOX 25*25*2.5	373	IPE400		373	BOX 20*20*2	373	BOX 20*20*2	373	BOX 20*20*2.5	373	IPE270		373	BOX 20*20*1.5	373	BOX 20*20*2	373	BOX 20*20*2.5	373	IPE240
374	BOX 25*25*2	374	BOX 25*25*2	374	BOX 25*25*2.5	374	IPE400		374	BOX 20*20*2	374	BOX 20*20*2	374	BOX 20*20*2.5	374	IPE300		374	BOX 20*20*2	374	BOX 20*20*2	374	BOX 20*20*2	374	IPE240
375	BOX 25*25*2	375	BOX 25*25*2	375	BOX 25*25*2.5	375	IPE400		375	BOX 20*20*2	375	BOX 20*20*2	375	BOX 20*20*2.5	375	IPE300		375	BOX 20*20*2	375	BOX 20*20*2	375	BOX 20*20*2.5	375	IPE240
376	BOX 25*25*2	376	BOX 25*25*2	376	BOX 25*25*2.5	376	BOX 25*25*2.5		376	BOX 20*20*2	376	BOX 20*20*2	376	BOX 20*20*2.5	376	BOX 20*20*2.5		376	BOX 20*20*1.5	376	BOX 20*20*2	376	BOX 20*20*2.5	376	BOX 20*20*2.5
377	BOX 25*25*2	377	BOX 25*25*2	377	BOX 25*25*2.5	377	BOX 25*25*2.5		377	BOX 20*20*2	377	BOX 20*20*2	377	BOX 20*20*2.5	377	BOX 25*25*2		377	BOX 20*20*2	377	BOX 20*20*2	377	BOX 20*20*2	377	BOX 20*20*2.5
378	BOX 25*25*2	378	BOX 25*25*2	378	BOX 25*25*2.5	378	BOX 30*30*2.5		378	BOX 20*20*2	378	BOX 20*20*2	378	BOX 25*25*2	378	BOX 25*25*2.5		378	BOX 20*20*2	378	BOX 20*20*2	378	BOX 20*20*2.5	378	BOX 25*25*2
379	BOX 25*25*2	379	BOX 25*25*2	379	BOX 25*25*2.5	379	BOX 25*25*2.5		379	BOX 20*20*2	379	BOX 20*20*2	379	BOX 20*20*2.5	379	BOX 20*20*2.5		379	BOX 20*20*1.5	379	BOX 20*20*2	379	BOX 20*20*2.5	379	BOX 20*20*2.5
380	BOX 25*25*2	380	BOX 25*25*2	380	BOX 25*25*2.5	380	BOX 25*25*2.5		380	BOX 20*20*2	380	BOX 20*20*2	380	BOX 20*20*2.5	380	BOX 20*20*2.5		380	BOX 20*20*2	380	BOX 20*20*2	380	BOX 20*20*2	380	BOX 20*20*2.5
381	BOX 25*25*2	381	BOX 25*25*2	381	BOX 25*25*2.5	381	BOX 25*25*2.5		381	BOX 20*20*2	381	BOX 20*20*2	381	BOX 25*25*2	381	BOX 20*20*2.5		381	BOX 20*20*2	381	BOX 20*20*2	381	BOX 20*20*2.5	381	BOX 20*20*2.5
382	BOX 25*25*2	382	BOX 25*25*2	382	IPE360	382	BOX 25*25*2.5		382	BOX 20*20*2	382	BOX 20*20*2	382	IPE270	382	BOX 20*20*2.5		382	BOX 20*20*1.5	382	BOX 20*20*2	382	IPE240	382	BOX 20*20*2.5
383	BOX 25*25*2	383	BOX 25*25*2	383	IPE360	383	BOX 25*25*2.5		383	BOX 20*20*2	383	BOX 20*20*2	383	IPE270	383	BOX 25*25*2		383	BOX 20*20*2	383	BOX 20*20*2	383	IPE240	383	BOX 20*20*2.5
384	BOX 25*25*2	384	BOX 25*25*2	384	IPE360	384	BOX 30*30*2.5		384	BOX 20*20*2	384	BOX 20*20*2	384	IPE300	384	BOX 25*25*2.5		384	BOX 20*20*2	384	BOX 20*20*2	384	IPE240	384	BOX 25*25*2
385	IPE400	385	BOX 25*25*2	385	IPE360	385	BOX 25*25*2.5		385	IPE300	385	BOX 20*20*2	385	IPE270	385	BOX 20*20*2.5		385	IPE270	385	BOX 20*20*2	385	IPE240	385	BOX 20*20*2.5
386	IPE400	386	BOX 25*25*2	386	IPE360	386	BOX 25*25*2.5		386	IPE300	386	BOX 20*20*2	386	IPE270	386	BOX 25*25*2		386	IPE270	386	BOX 20*20*2	386	IPE240	386	BOX 20*20*2.5
387	IPE400	387	BOX 25*25*2	387	IPE360	387	BOX 30*30*2.5		387	IPE300	387	BOX 20*20*2	387	IPE300	387	BOX 25*25*2.5		387	IPE270	387	BOX 20*20*2	387	IPE240	387	BOX 20*20*2.5
388	IPE400	388	IPE400	388	IPE360	388	BOX 25*25*2.5		388	IPE300	388	IPE270	388	IPE270	388	BOX 20*20*2.5		388	IPE270	388	IPE240	388	IPE270	388	BOX 20*20*2.5
389	IPE400	389	IPE400	389	IPE360	389	BOX 25*25*2.5		389	IPE300	389	IPE270	389	IPE270	389	BOX 20*20*2.5		389	IPE270	389	IPE240	389	IPE270	389	BOX 20*20*2.5
390	IPE400	390	IPE400	390	IPE360	390	BOX 25*25*2.5		390	IPE300	390	IPE270	390	IPE300	390	BOX 20*20*2.5		390	IPE270	390	IPE240	390	IPE270	390	BOX 20*20*2.5
391	IPE400	391	IPE450	391	IPE500	391	BOX 25*25*2.5		391	IPE300	391	IPE330	391	IPE300	391	BOX 20*20*2.5		391	IPE270	391	IPE300	391	IPE300	391	BOX 20*20*2.5
392	IPE400	392	IPE450	392	IPE550	392	BOX 25*25*2.5		392	IPE300	392	IPE360	392	IPE360	392	BOX 25*25*2		392	IPE270	392	IPE300	392	IPE300	392	BOX 20*20*2.5
393	IPE400	393	IPE450	393	IPE550	393	BOX 30*30*2.5		393	IPE300	393	IPE300	393	IPE300	393	BOX 25*25*2.5		393	IPE270	393	IPE270	393	IPE300	393	BOX 20*20*2.5
394	IPE400	394	IPE400	394	IPE500	394	IPE400		394	IPE300	394	IPE270	394	IPE300	394	IPE270		394	IPE270	394	IPE240	394	IPE300	394	IPE240
395	IPE400	395	IPE400	395	IPE550	395	IPE400		395	IPE300	395	IPE270	395	IPE360	395	IPE300		395	IPE270	395	IPE240	395	IPE300	395	IPE240
396	IPE400	396	IPE400	396	IPE550	396	IPE400		396	IPE300	396	IPE270	396	IPE300	396	IPE300		396	IPE270	396	IPE240	396	IPE300	396	IPE240
398	BOX 25*25*2	397	IPE450	397	IPE500	397	IPE400		398	BOX 20*20*2	397	IPE330	397	IPE300	397	IPE270		398	BOX 20*20*2	397	IPE300	397	IPE300	397	IPE240
399	BOX 25*25*2	398	IPE450	398	IPE550	398	IPE400		399	BOX 20*20*2	398	IPE360	398	IPE360	398	IPE300		399	BOX 20*20*2	398	IPE300	398	IPE300	398	IPE240
400	BOX 25*25*2	399	IPE450	399	IPE550	399	IPE400		400	BOX 20*20*2	399	IPE300	399	IPE300	399	IPE300		400	BOX 20*20*1.5	399	IPE270	399	IPE300	399	IPE240
764	IPE400	400	IPE400	400	IPE500	400	IPE400		764	IPE300	400	IPE270	400	IPE300	400	IPE270		764	IPE270	400	IPE270	400	IPE300	400	IPE240
765	IPE400	401	IPE400	401	IPE550	401	IPE400		765	IPE300	401	IPE270	401	IPE360	401	IPE300		765	IPE220	401	IPE270	401	IPE300	401	IPE240
766	IPE400	402	IPE400	402	IPE550	402	IPE400		766	IPE300	402	IPE270	402	IPE300	402	IPE300		766	IPE270	402	IPE270	402	IPE300	402	IPE240
767	IPE400	403	BOX 25*25*2	403	IPE360	403	IPE400		767	IPE300	403	BOX 20*20*2	403	IPE300	403	IPE270		767	IPE220	403	BOX 20*20*2	403	IPE270	403	IPE240
768	IPE360	404	BOX 25*25*2	404	IPE360	404	IPE400		768	IPE300	404	BOX 20*20*2	404	IPE300	404	IPE300		768	IPE240	404	BOX 20*20*2	404	IPE270	404	IPE240
769	IPE360	405	BOX 25*25*2	405	IPE360	405	IPE400		769	IPE300	405	BOX 20*20*2	405	IPE300	405	IPE300		769	IPE240	405	BOX 20*20*2	405	IPE270	405	IPE240
770	IPE360	406	BOX 25*25*2	406	IPE360	406	IPE400		770	IPE300	406	BOX 20*20*2	406	IPE300	406	IPE270		770	IPE240	406	BOX 20*20*2	406	IPE240	406	IPE270
771	IPE360	407	BOX 25*25*2	407	IPE360	407	IPE400		771	IPE300	407	BOX 20*20*2	407	IPE300	407	IPE300		771	IPE240	407	BOX 20*20*2	407	IPE240	407	IPE270
772	IPE360	408	BOX 25*25*2	408	IPE360	408	IPE400		772	IPE300	408	BOX 20*20*2	408	IPE300	408	IPE300		772	IPE240	408	BOX 20*20*2	408	IPE240	408	IPE270
773	IPE360	409	BOX 25*25*2	409	IPE360	409	IPE400		773	IPE300	409	BOX 20*20*2	409	IPE300	409	IPE270		773	IPE240	409	BOX 20*20*2	409	IPE240	409	IPE270
774	IPE360	410	BOX 25*25*2	410	IPE360	410	IPE400		774	IPE300	410	BOX 20*20*2	410	IPE300	410	IPE300		774	IPE240	410	BOX 20*20*2	410	IPE240	410	IPE270
775	IPE360	411	BOX 25*25*2	411	IPE360	411	IPE400		775	IPE300	411	BOX 20*20*2	411	IPE300	411	IPE300		775	IPE240	411	BOX 20*20*2	411	IPE240	411	IPE270
776	IPE400	412	IPE400	412	BOX 25*25*2.5	412	IPE450		776	IPE300	412	IPE240	412	BOX 20*20*2.5	412	IPE330		776	IPE240	412	IPE270	412	BOX 20*20*2	412	IPE300
777	IPE400	413	IPE400	413	BOX 25*25*2.5	413	IPE500		777	IPE300	413	IPE270	413	BOX 20*20*2.5	413	IPE400		777	IPE240	413	IPE270	413	BOX 20*20*2.5	413	IPE330
778	IPE360	414	IPE400	414	BOX 25*25*2.5	414	IPE500		778	IPE300	414	IPE240	414	BOX 20*20*2.5	414	IPE300		778	IPE240	414	IPE270	414	BOX 20*20*2.5	414	IPE270
779	IPE360	415	IPE400	415	BOX 25*25*2.5	415	IPE450		779	IPE300	415	IPE270	415	BOX 20*20*2.5	415	IPE330		779	IPE240	415	IPE270	415	BOX 20*20*2	415	IPE300
780	IPE360	416	IPE400	416	BOX 25*25*2.5	416	IPE500		780	IPE300	416	IPE240	416	BOX 20*20*2.5	416	IPE400		780	IPE240	416	IPE270	416	BOX 20*20*2.5	416	IPE330
781	IPE360	417	IPE400	417	BOX 25*25*2.5	417	IPE500		781	IPE300	417	IPE270	417	BOX 20*20*2.5	417	IPE300		781	IPE240	417	IPE270	417	BOX 20*20*2.5	417	IPE270
782	IPE360	418	IPE400	418	BOX 25*25*2.5	418	IPE450		782	IPE300	418	IPE240	418	BOX 20*20*2.5	418	IPE330		782	IPE240	418	IPE270	418	BOX 20*20*2	418	IPE300
783	IPE360	419	IPE400	419	BOX 25*25*2.5	419	IPE500		783	IPE300	419	IPE270	419	BOX 20*20*2.5	419	IPE400		783	IPE240	419	IPE270	419	BOX 20*20*2.5	419	IPE330
784	IPE360	420	IPE400	420	BOX 25*25*2.5	420	IPE500		784	IPE300	420	IPE240	420	BOX 20*20*2.5	420	IPE300		784	IPE240	420	IPE240	420	BOX 20*20*2.5	420	IPE270
785	IPE360	421	IPE400	421	BOX 25*25*2.5	421	IPE450		785	IPE300	421	IPE240	421	BOX 20*20*2.5	421	IPE330		785	IPE240	421	IPE240	421	BOX 20*20*2	421	IPE300
786	IPE400	422	IPE400	422	BOX 25*25*2.5	422	IPE500		786	IPE300	422	IPE240	422	BOX 20*20*2.5	422	IPE400		786	IPE220	422	IPE240	422	BOX 20*20*2.5	422	IPE330
787	IPE400	423	IPE400	423	BOX 25*25*2.5	423	IPE500		787	IPE300	423	IPE240	423	BOX 25*25*2	423	IPE300		787	IPE270	423	IPE240	423	BOX 20*20*2.5	423	IPE270
788	IPE400	424	IPE400	424	BOX 25*25*2.5	424	BOX 25*25*2.5		788	IPE300	424	IPE240	424	BOX 20*20*2.5	424	BOX 20*20*2.5		788	IPE220	424	IPE240	424	BOX 20*20*2	424	BOX 20*20*2.5
789	IPE400	425	IPE400	425	BOX 25*25*2.5	425	BOX 25*25*2.5		789	IPE300	425	IPE240	425	BOX 20*20*2.5	425	BOX 25*25*2		789	IPE270	425	IPE240	425	BOX 20*20*2.5	425	BOX 20*20*2.5
790	BOX 20*20*2.5	426	IPE400	426	BOX 25*25*2.5	426	BOX 30*30*2.5		790	BOX 20*20*1.5	426	IPE240	426	BOX 20*20*2.5	426	BOX 25*25*2.5		790	BOX 20*20*1.5	426	IPE240	426	BOX 20*20*2.5	426	BOX 20*20*2.5
791	BOX 20*20*2.5	427	IPE400	427	BOX 25*25*2.5	427	BOX 25*25*2.5		791	BOX 20*20*1.5	427	IPE240	427	BOX 20*20*2.5	427	BOX 20*20*2		791	BOX 20*20*1.5	427	IPE240	427	BOX 20*20*2	427	BOX 20*20*2.5
792	BOX 20*20*2.5	428	IPE400	428	BOX 25*25*2.5	428	BOX 25*25*2.5		792	BOX 20*20*1.5	428	IPE240	428	BOX 20*20*2.5	428	BOX 25*25*2		792	BOX 20*20*1.5	428	IPE240	428	BOX 20*20*2.5	428	BOX 20*20*2.5
793	BOX 20*20*2.5	429	IPE400	429	BOX 25*25*2.5	429	BOX 30*30*2.5		793	BOX 20*20*1.5	429	IPE240	429	BOX 25*25*2	429	BOX 25*25*2.5		793	BOX 20*20*1.5	429	IPE240	429	BOX 20*20*2.5	429	BOX 20*20*2.5
794	BOX 20*20*2.5	430	IPE400	430	IPE360	430	BOX 25*25*2.5		794	BOX 20*20*1.5	430	IPE240	430	IPE270	430	BOX 20*20*2.5		794	BOX 20*20*1.5	430	IPE240	430	IPE270	430	BOX 20*20*2.5
795	BOX 20*20*2.5	431	IPE400	431	IPE360	431	BOX 25*25*2.5		795	BOX 20*20*1.5	431	IPE240	431	IPE270	431	BOX 20*20*2.5		795	BOX 20*20*1.5	431	IPE240	431	IPE270	431	BOX 20*20*2.5
796	BOX 20*20*2.5	432	IPE400	432	IPE360	432	BOX 25*25*2.5		796	BOX 20*20*1.5	432	IPE240	432	IPE270	432	BOX 20*20*2.5		796	BOX 20*20*1.5	432	IPE240	432	IPE270	432	BOX 20*20*2.5
797	BOX 20*20*2.5	433	IPE400	433	IPE360	433	BOX 25*25*2.5		797	BOX 20*20*1.5	433	IPE240	433	IPE270	433	BOX 20*20*2		797	BOX 20*20*1.5	433	IPE240	433	IPE270	433	BOX 20*20*2.5
798	BOX 20*20*2.5	434	IPE400	434	IPE360	434	BOX 25*25*2.5		798	BOX 15*15*1.5	434	IPE240	434	IPE270	434	BOX 20*20*2.5		798	BOX 15*15*1.5	434	IPE240	434	IPE270	434	BOX 20*20*2.5
799	BOX 20*20*2.5	435	IPE400	435	IPE360	435	BOX 25*25*2.5		799	BOX 15*15*1.5	435	IPE240	435	IPE240	435	BOX 20*20*2.5		799	BOX 15*15*1.5	435	IPE240	435	IPE240	435	BOX 20*20*2.5
800	BOX 20*20*2.5	436	IPE400	436	IPE360	436	BOX 25*25*2.5		800	BOX 15*15*1.5	436	IPE240	436	IPE270	436	BOX 20*20*2.5		800	BOX 15*15*1.5	436	IPE240	436	IPE240	436	BOX 20*20*2.5
801	BOX 20*20*2.5	437	IPE400	437	IPE360	437	BOX 25*25*2.5		801	BOX 15*15*1.5	437	IPE240	437	IPE240	437	BOX 25*25*2		801	BOX 15*15*1.5	437	IPE240	437	IPE240	437	BOX 20*20*2.5
802	BOX 20*20*2.5	438	IPE400	438	IPE360	438	BOX 30*30*2.5		802	BOX 15*15*1.5	438	IPE240	438	IPE270	438	BOX 25*25*2.5		802	BOX 15*15*1.5	438	IPE240	438	IPE240	438	BOX 20*20*2.5
803	BOX 20*20*2.5	439	IPE400	439	IPE360	439	BOX 25*25*2.5		803	BOX 20*20*1.5	439	IPE240	439	IPE240	439	BOX 20*20*2		803	BOX 20*20*1.5	439	IPE240	439	IPE240	439	BOX 20*20*2.5
804	BOX 20*20*2.5	440	IPE400	440	IPE360	440	BOX 25*25*2.5		804	BOX 20*20*1.5	440	IPE240	440	IPE240	440	BOX 25*25*2		804	BOX 20*20*1.5	440	IPE240	440	IPE240	440	BOX 20*20*2.5
805	BOX 20*20*2.5	441	IPE400	441	IPE360	441	BOX 30*30*2.5		805	BOX 15*15*1.5	441	IPE240	441	IPE270	441	BOX 25*25*2.5		805	BOX 15*15*1.5	441	IPE240	441	IPE240	441	BOX 20*20*2.5
806	BOX 20*20*2.5	442	IPE400	442	IPE360	442	IPE360		806	BOX 15*15*1.5	442	IPE240	442	IPE240	442	IPE270		806	BOX 15*15*1.5	442	IPE240	442	IPE240	442	IPE270
807	BOX 20*20*2.5	443	IPE400	443	IPE360	443	IPE360		807	BOX 15*15*1.5	443	IPE240	443	IPE270	443	IPE270		807	BOX 15*15*1.5	443	IPE240	443	IPE240	443	IPE270
808	BOX 20*20*2.5	444	IPE400	444	IPE360	444	IPE360		808	BOX 15*15*1.5	444	IPE240	444	IPE240	444	IPE270		808	BOX 15*15*1.5	444	IPE240	444	IPE240	444	IPE270
809	BOX 20*20*2.5	445	IPE400	445	IPE360	445	IPE360		809	BOX 15*15*1.5	445	IPE240	445	IPE270	445	IPE270		809	BOX 15*15*1.5	445	IPE240	445	IPE240	445	IPE240
810	BOX 20*20*2.5	446	IPE400	446	IPE360	446	IPE360		810	BOX 20*20*1.5	446	IPE270	446	IPE240	446	IPE270		810	BOX 20*20*1.5	446	IPE270	446	IPE240	446	IPE240
811	BOX 20*20*2.5	447	IPE400	447	IPE360	447	IPE360		811	BOX 20*20*1.5	447	IPE240	447	IPE270	447	IPE270		811	BOX 20*20*1.5	447	IPE270	447	IPE240	447	IPE240
812	BOX 20*20*2.5	448	IPE400	448	IPE360	448	IPE360		812	BOX 15*15*1.5	448	IPE270	448	IPE240	448	IPE270		812	BOX 15*15*1.5	448	IPE270	448	IPE240	448	IPE240
813	BOX 20*20*2.5	449	IPE400	449	IPE360	449	IPE360		813	BOX 15*15*1.5	449	IPE240	449	IPE240	449	IPE270		813	BOX 15*15*1.5	449	IPE270	449	IPE240	449	IPE240
814	BOX 20*20*2.5	450	IPE400	450	IPE360	450	IPE360		814	BOX 15*15*1.5	450	IPE270	450	IPE270	450	IPE270		814	BOX 15*15*1.5	450	IPE270	450	IPE240	450	IPE240
815	BOX 20*20*2.5	451	IPE400	451	IPE360	451	IPE360		815	BOX 15*15*1.5	451	IPE240	451	IPE240	451	IPE270		815	BOX 15*15*1.5	451	IPE270	451	IPE240	451	IPE240
816	BOX 20*20*2.5	452	IPE400	452	IPE360	452	IPE360		816	BOX 20*20*1.5	452	IPE270	452	IPE270	452	IPE270		816	BOX 20*20*1.5	452	IPE270	452	IPE240	452	IPE240
817	BOX 20*20*2.5	453	IPE400	453	IPE360	453	IPE360		817	BOX 20*20*1.5	453	IPE240	453	IPE240	453	IPE270		817	BOX 20*20*1.5	453	IPE270	453	IPE240	453	IPE240
818	BOX 20*20*2.5	454	IPE400	454	IPE360	454	IPE360		818	BOX 15*15*1.5	454	IPE270	454	IPE270	454	IPE270		818	BOX 15*15*1.5	454	IPE270	454	IPE240	454	IPE240
819	BOX 20*20*2.5	455	IPE450	455	IPE360	455	IPE360		819	BOX 15*15*1.5	455	IPE270	455	IPE240	455	IPE270		819	BOX 15*15*1.5	455	IPE330	455	IPE240	455	IPE240
820	BOX 20*20*2.5	456	IPE450	456	IPE360	456	IPE360		820	BOX 15*15*1.5	456	IPE270	456	IPE270	456	IPE270		820	BOX 15*15*1.5	456	IPE330	456	IPE240	456	IPE240
821	BOX 20*20*2.5	457	IPE450	457	IPE360	457	IPE360		821	BOX 15*15*1.5	457	IPE270	457	IPE240	457	IPE270		821	BOX 15*15*1.5	457	IPE330	457	IPE240	457	IPE240
822	BOX 20*20*2.5	458	IPE450	458	IPE360	458	IPE360		822	BOX 15*15*1.5	458	IPE270	458	IPE270	458	IPE270		822	BOX 15*15*1.5	458	IPE330	458	IPE270	458	IPE240
823	BOX 20*20*2.5	459	IPE450	459	IPE360	459	IPE360		823	BOX 20*20*1.5	459	IPE300	459	IPE270	459	IPE270		823	BOX 20*20*1.5	459	IPE330	459	IPE270	459	IPE240
824	IPE400	460	IPE450	460	IPE360	460	IPE360		824	IPE300	460	IPE300	460	IPE270	460	IPE270		824	IPE220	460	IPE330	460	IPE270	460	IPE240
825	IPE400	461	IPE450	461	IPE360	461	IPE360		825	IPE300	461	IPE300	461	IPE270	461	IPE270		825	IPE220	461	IPE330	461	IPE270	461	IPE240
826	IPE360	462	IPE450	462	IPE360	462	IPE360		826	IPE300	462	IPE300	462	IPE270	462	IPE270		826	IPE240	462	IPE330	462	IPE270	462	IPE240
827	IPE360	463	IPE450	463	IPE360	463	IPE360		827	IPE300	463	IPE270	463	IPE270	463	IPE270		827	IPE240	463	IPE330	463	IPE270	463	IPE240
828	IPE400	464	IPE450	464	IPE360	464	IPE360		828	IPE300	464	IPE270	464	IPE270	464	IPE270		828	IPE240	464	IPE330	464	IPE270	464	IPE240
829	IPE360	465	IPE450	465	IPE360	465	IPE360		829	IPE300	465	IPE270	465	IPE270	465	IPE270		829	IPE240	465	IPE330	465	IPE270	465	IPE240
830	IPE360	466	IPE450	466	IPE360	466	IPE360		830	IPE300	466	IPE270	466	IPE270	466	IPE270		830	IPE240	466	IPE330	466	IPE270	466	IPE270
831	IPE400	467	IPE450	467	IPE500	467	IPE360		831	IPE300	467	IPE300	467	IPE300	467	IPE270		831	IPE270	467	IPE330	467	IPE300	467	IPE270
832	IPE400	468	IPE450	468	IPE500	468	IPE360		832	IPE300	468	IPE300	468	IPE300	468	IPE270		832	IPE270	468	IPE330	468	IPE300	468	IPE270
833	IPE360	469	IPE450	469	IPE500	469	IPE360		833	IPE300	469	IPE300	469	IPE330	469	IPE270		833	IPE240	469	IPE330	469	IPE300	469	IPE270
834	IPE360	470	IPE450	470	IPE500	470	IPE360		834	IPE300	470	IPE300	470	IPE330	470	IPE270		834	IPE240	470	IPE330	470	IPE300	470	IPE270
835	IPE400	471	IPE450	471	IPE500	471	IPE360		835	IPE300	471	IPE270	471	IPE300	471	IPE270		835	IPE240	471	IPE330	471	IPE300	471	IPE270
836	IPE360	472	IPE450	472	IPE500	472	IPE360		836	IPE300	472	IPE270	472	IPE300	472	IPE270		836	IPE240	472	IPE330	472	IPE300	472	IPE270
837	IPE360	473	IPE450	473	IPE500	473	IPE360		837	IPE300	473	IPE270	473	IPE330	473	IPE270		837	IPE240	473	IPE330	473	IPE300	473	IPE270
838	BOX 20*20*2.5	474	IPE450	474	IPE500	474	IPE360		838	BOX 20*20*1.5	474	IPE270	474	IPE330	474	IPE270		838	BOX 20*20*1.5	474	IPE330	474	IPE300	474	IPE270
839	BOX 20*20*2.5	475	IPE450	475	IPE500	475	IPE450		839	BOX 15*15*1.5	475	IPE300	475	IPE300	475	IPE330		839	BOX 15*15*1.5	475	IPE330	475	IPE300	475	IPE300
840	BOX 20*20*2.5	476	IPE450	476	IPE500	476	IPE450		840	BOX 15*15*1.5	476	IPE300	476	IPE300	476	IPE330		840	BOX 15*15*1.5	476	IPE330	476	IPE300	476	IPE300
841	BOX 20*20*2.5	477	IPE450	477	IPE500	477	IPE450		841	BOX 15*15*1.5	477	IPE300	477	IPE330	477	IPE330		841	BOX 15*15*1.5	477	IPE330	477	IPE300	477	IPE300
842	BOX 20*20*2.5	478	IPE450	478	IPE500	478	IPE450		842	BOX 15*15*1.5	478	IPE300	478	IPE330	478	IPE330		842	BOX 15*15*1.5	478	IPE330	478	IPE300	478	IPE300
843	BOX 20*20*2.5	479	IPE450	479	IPE500	479	IPE450		843	BOX 15*15*1.5	479	IPE270	479	IPE300	479	IPE330		843	BOX 15*15*1.5	479	IPE330	479	IPE300	479	IPE300
844	BOX 20*20*2.5	480	IPE450	480	IPE500	480	IPE450		844	BOX 20*20*1.5	480	IPE270	480	IPE300	480	IPE330		844	BOX 20*20*1.5	480	IPE330	480	IPE300	480	IPE300
845	BOX 20*20*2.5	481	IPE450	481	IPE500	481	IPE450		845	BOX 20*20*1.5	481	IPE270	481	IPE330	481	IPE330		845	BOX 20*20*1.5	481	IPE330	481	IPE300	481	IPE300
846	BOX 20*20*2.5	482	IPE450	482	IPE500	482	IPE450		846	BOX 20*20*1.5	482	IPE270	482	IPE330	482	IPE330		846	BOX 20*20*1.5	482	IPE330	482	IPE300	482	IPE300
847	BOX 20*20*2.5	483	IPE450	483	IPE500	483	IPE450		847	BOX 20*20*1.5	483	IPE300	483	IPE300	483	IPE330		847	BOX 20*20*1.5	483	IPE330	483	IPE300	483	IPE300
848	BOX 20*20*2.5	484	IPE450	484	IPE500	484	IPE450		848	BOX 20*20*1.5	484	IPE300	484	IPE300	484	IPE330		848	BOX 20*20*1.5	484	IPE330	484	IPE300	484	IPE300
849	BOX 20*20*2.5	485	IPE450	485	IPE500	485	IPE450		849	BOX 20*20*1.5	485	IPE300	485	IPE330	485	IPE330		849	BOX 20*20*1.5	485	IPE330	485	IPE300	485	IPE300
850	BOX 20*20*2.5	486	IPE450	486	IPE500	486	IPE450		850	BOX 20*20*1.5	486	IPE300	486	IPE330	486	IPE330		850	BOX 20*20*1.5	486	IPE330	486	IPE300	486	IPE300
851	BOX 20*20*2.5	487	IPE450	487	IPE500	487	IPE450		851	BOX 20*20*1.5	487	IPE270	487	IPE300	487	IPE330		851	BOX 20*20*1.5	487	IPE330	487	IPE300	487	IPE300
852	IPE400	488	IPE450	488	IPE500	488	IPE450		852	IPE300	488	IPE270	488	IPE300	488	IPE330		852	IPE240	488	IPE330	488	IPE300	488	IPE300
853	IPE400	489	IPE450	489	IPE500	489	IPE450		853	IPE300	489	IPE270	489	IPE330	489	IPE330		853	IPE240	489	IPE330	489	IPE300	489	IPE300
854	BOX 20*20*2.5	490	IPE450	490	IPE500	490	IPE450		854	BOX 15*15*1.5	490	IPE270	490	IPE330	490	IPE330		854	BOX 15*15*1.5	490	IPE330	490	IPE300	490	IPE300
855	IPE330	491	IPE450	491	IPE500	491	IPE450		855	IPE240	491	IPE300	491	IPE330	491	IPE330		855	IPE270	491	IPE330	491	IPE300	491	IPE300
856	IPE330	492	IPE450	492	IPE500	492	IPE450		856	IPE240	492	IPE300	492	IPE330	492	IPE330		856	IPE220	492	IPE330	492	IPE300	492	IPE300
857	IPE330	493	BOX 20*20*2.5	493	IPE500	493	IPE450		857	IPE240	493	BOX 20*20*1.5	493	IPE330	493	IPE330		857	IPE270	493	BOX 15*15*1.5	493	IPE300	493	IPE300
858	IPE330	494	BOX 20*20*2.5	494	IPE500	494	IPE450		858	IPE240	494	BOX 20*20*1.5	494	IPE330	494	IPE330		858	IPE220	494	BOX 15*15*1.5	494	IPE300	494	IPE300
859	IPE330	495	BOX 20*20*2.5	495	IPE500	495	IPE450		859	IPE240	495	BOX 20*20*1.5	495	IPE330	495	IPE330		859	IPE240	495	BOX 15*15*1.5	495	IPE300	495	IPE300
860	IPE330	496	BOX 20*20*2.5	496	IPE500	496	IPE450		860	IPE240	496	BOX 20*20*1.5	496	IPE330	496	IPE330		860	IPE240	496	BOX 15*15*1.5	496	IPE300	496	IPE300
861	IPE330	497	BOX 20*20*2.5	497	IPE500	497	IPE450		861	IPE240	497	BOX 20*20*1.5	497	IPE330	497	IPE330		861	IPE240	497	BOX 15*15*1.5	497	IPE300	497	IPE300
862	IPE330	498	BOX 20*20*2.5	498	IPE500	498	IPE450		862	IPE240	498	BOX 20*20*1.5	498	IPE330	498	IPE330		862	IPE240	498	BOX 15*15*1.5	498	IPE300	498	IPE300
863	IPE330	499	BOX 20*20*2.5	499	BOX 25*25*2	499	IPE450		863	IPE240	499	BOX 20*20*1.5	499	BOX 20*20*2	499	IPE330		863	IPE240	499	BOX 15*15*1.5	499	BOX 20*20*1.5	499	IPE300
864	IPE330	500	BOX 20*20*2.5	500	BOX 25*25*2	500	IPE450		864	IPE240	500	BOX 20*20*1.5	500	BOX 20*20*2	500	IPE330		864	IPE240	500	BOX 15*15*1.5	500	BOX 20*20*1.5	500	IPE300
865	IPE330	501	BOX 20*20*2.5	501	BOX 25*25*2	501	IPE450		865	IPE240	501	BOX 20*20*1.5	501	BOX 20*20*2	501	IPE330		865	IPE240	501	BOX 15*15*1.5	501	BOX 20*20*1.5	501	IPE300
866	IPE330	502	BOX 20*20*2.5	502	BOX 25*25*2	502	IPE450		866	IPE240	502	BOX 20*20*1.5	502	BOX 20*20*2	502	IPE330		866	IPE240	502	BOX 20*20*1.5	502	BOX 20*20*1.5	502	IPE300
867	IPE330	503	BOX 20*20*2.5	503	BOX 25*25*2	503	BOX 25*25*2		867	IPE240	503	BOX 20*20*1.5	503	BOX 20*20*2	503	BOX 20*20*2		867	IPE240	503	BOX 15*15*1.5	503	BOX 20*20*1.5	503	BOX 20*20*1.5
868	IPE330	504	BOX 20*20*2.5	504	BOX 25*25*2	504	BOX 25*25*2		868	IPE240	504	BOX 20*20*1.5	504	BOX 20*20*2	504	BOX 20*20*2		868	IPE240	504	BOX 15*15*1.5	504	BOX 20*20*1.5	504	BOX 20*20*1.5
869	IPE330	505	BOX 20*20*2.5	505	BOX 25*25*2	505	BOX 25*25*2		869	IPE240	505	BOX 20*20*1.5	505	BOX 20*20*2	505	BOX 20*20*2		869	IPE240	505	BOX 15*15*1.5	505	BOX 20*20*1.5	505	BOX 20*20*1.5
870	IPE330	506	BOX 20*20*2.5	506	BOX 25*25*2	506	BOX 25*25*2		870	IPE240	506	BOX 20*20*1.5	506	BOX 20*20*2	506	BOX 20*20*2		870	IPE240	506	BOX 15*15*1.5	506	BOX 20*20*1.5	506	BOX 20*20*1.5
871	IPE330	507	BOX 20*20*2.5	507	BOX 25*25*2	507	BOX 25*25*2		871	IPE240	507	BOX 20*20*1.5	507	BOX 20*20*2	507	BOX 20*20*2		871	IPE240	507	BOX 15*15*1.5	507	BOX 20*20*1.5	507	BOX 20*20*1.5
872	IPE330	508	BOX 20*20*2.5	508	BOX 25*25*2	508	BOX 25*25*2		872	IPE240	508	BOX 20*20*1.5	508	BOX 20*20*2	508	BOX 20*20*2		872	IPE240	508	BOX 15*15*1.5	508	BOX 20*20*1.5	508	BOX 20*20*1.5
873	IPE330	509	BOX 20*20*2.5	509	BOX 25*25*2	509	BOX 25*25*2		873	IPE240	509	BOX 20*20*1.5	509	BOX 20*20*2	509	BOX 20*20*2		873	IPE240	509	BOX 15*15*1.5	509	BOX 20*20*1.5	509	BOX 20*20*1.5
874	IPE330	510	BOX 20*20*2.5	510	BOX 25*25*2	510	BOX 25*25*2		874	IPE240	510	BOX 20*20*1.5	510	BOX 20*20*2	510	BOX 20*20*2		874	IPE240	510	BOX 15*15*1.5	510	BOX 20*20*1.5	510	BOX 20*20*1.5
875	IPE330	511	BOX 20*20*2.5	511	BOX 25*25*2	511	BOX 25*25*2		875	IPE240	511	BOX 20*20*1.5	511	BOX 20*20*2	511	BOX 20*20*2		875	IPE240	511	BOX 20*20*1.5	511	BOX 20*20*1.5	511	BOX 20*20*1.5
876	IPE330	512	BOX 20*20*2.5	512	BOX 25*25*2	512	BOX 25*25*2		876	IPE240	512	BOX 20*20*1.5	512	BOX 20*20*2	512	BOX 20*20*2		876	IPE240	512	BOX 15*15*1.5	512	BOX 20*20*1.5	512	BOX 20*20*1.5
877	IPE330	513	BOX 20*20*2.5	513	BOX 25*25*2	513	BOX 25*25*2		877	IPE240	513	BOX 20*20*1.5	513	BOX 20*20*2	513	BOX 20*20*2		877	IPE220	513	BOX 15*15*1.5	513	BOX 20*20*1.5	513	BOX 20*20*1.5
878	IPE330	514	BOX 20*20*2.5	514	BOX 25*25*2	514	BOX 25*25*2		878	IPE240	514	BOX 20*20*1.5	514	BOX 20*20*2	514	BOX 20*20*2		878	IPE270	514	BOX 15*15*1.5	514	BOX 20*20*1.5	514	BOX 20*20*1.5
879	IPE330	515	BOX 20*20*2.5	515	BOX 25*25*2	515	BOX 25*25*2		879	IPE240	515	BOX 20*20*1.5	515	BOX 20*20*2	515	BOX 20*20*2		879	IPE220	515	BOX 15*15*1.5	515	BOX 20*20*1.5	515	BOX 20*20*1.5
880	IPE330	516	BOX 20*20*2.5	516	BOX 25*25*2	516	BOX 25*25*2		880	IPE240	516	BOX 20*20*1.5	516	BOX 20*20*2	516	BOX 20*20*2		880	IPE270	516	BOX 15*15*1.5	516	BOX 20*20*1.5	516	BOX 20*20*1.5
881	BOX 20*20*2.5	517	BOX 20*20*2.5	517	BOX 20*20*2.5	517	BOX 25*25*2		881	BOX 20*20*1.5	517	BOX 20*20*1.5	517	BOX 20*20*2	517	BOX 20*20*2		881	BOX 15*15*1.5	517	BOX 15*15*1.5	517	BOX 20*20*1.5	517	BOX 20*20*1.5
882	BOX 20*20*2.5	518	BOX 20*20*2.5	518	BOX 25*25*2.5	518	BOX 25*25*2.5		882	BOX 20*20*1.5	518	BOX 20*20*1.5	518	BOX 20*20*2.5	518	BOX 20*20*2.5		882	BOX 15*15*1.5	518	BOX 15*15*1.5	518	BOX 20*20*1.5	518	BOX 20*20*2.5
883	BOX 20*20*2.5	519	BOX 20*20*2.5	519	BOX 25*25*2.5	519	BOX 25*25*2.5		883	BOX 20*20*1.5	519	BOX 20*20*1.5	519	BOX 20*20*2.5	519	BOX 20*20*2.5		883	BOX 15*15*1.5	519	BOX 15*15*1.5	519	BOX 20*20*1.5	519	BOX 20*20*2.5
884	BOX 20*20*2.5	520	BOX 20*20*2.5	520	BOX 25*25*2.5	520	BOX 25*25*2.5		884	BOX 20*20*1.5	520	BOX 20*20*1.5	520	BOX 20*20*2.5	520	BOX 20*20*2.5		884	BOX 15*15*1.5	520	BOX 15*15*1.5	520	BOX 20*20*1.5	520	BOX 20*20*2.5
885	BOX 20*20*2.5	521	BOX 20*20*2.5	521	BOX 25*25*2	521	BOX 25*25*2		885	BOX 20*20*1.5	521	BOX 20*20*1.5	521	BOX 20*20*2	521	BOX 20*20*2		885	BOX 15*15*1.5	521	BOX 20*20*1.5	521	BOX 20*20*1.5	521	BOX 20*20*1.5
886	BOX 20*20*2.5	522	BOX 20*20*2.5	522	BOX 25*25*2	522	BOX 25*25*2		886	BOX 20*20*1.5	522	BOX 20*20*1.5	522	BOX 20*20*2	522	BOX 20*20*2		886	BOX 15*15*1.5	522	BOX 15*15*1.5	522	BOX 20*20*1.5	522	BOX 20*20*1.5
887	BOX 20*20*2.5	523	BOX 20*20*2.5	523	BOX 25*25*2	523	BOX 25*25*2		887	BOX 20*20*1.5	523	BOX 20*20*1.5	523	BOX 20*20*2	523	BOX 20*20*2		887	BOX 15*15*1.5	523	BOX 15*15*1.5	523	BOX 20*20*1.5	523	BOX 20*20*1.5
888	BOX 20*20*2.5	524	BOX 20*20*2.5	524	BOX 25*25*2	524	BOX 25*25*2		888	BOX 20*20*1.5	524	BOX 20*20*1.5	524	BOX 20*20*2	524	BOX 20*20*2		888	BOX 15*15*1.5	524	BOX 15*15*1.5	524	BOX 20*20*1.5	524	BOX 20*20*1.5
889	BOX 20*20*2.5	525	BOX 20*20*2.5	525	BOX 25*25*2	525	BOX 25*25*2		889	BOX 15*15*1.5	525	BOX 20*20*1.5	525	BOX 20*20*2	525	BOX 20*20*2		889	BOX 15*15*1.5	525	BOX 15*15*1.5	525	BOX 20*20*1.5	525	BOX 20*20*1.5
890	BOX 20*20*2.5	526	BOX 20*20*2.5	526	BOX 25*25*2	526	BOX 25*25*2		890	BOX 15*15*1.5	526	BOX 20*20*1.5	526	BOX 20*20*2	526	BOX 20*20*2		890	BOX 15*15*1.5	526	BOX 15*15*1.5	526	BOX 20*20*1.5	526	BOX 20*20*1.5
891	BOX 20*20*2.5	527	BOX 20*20*2.5	527	BOX 20*20*2.5	527	BOX 25*25*2		891	BOX 15*15*1.5	527	BOX 20*20*1.5	527	BOX 20*20*2	527	BOX 20*20*2		891	BOX 15*15*1.5	527	BOX 15*15*1.5	527	BOX 20*20*1.5	527	BOX 20*20*1.5
892	BOX 20*20*2.5	528	BOX 20*20*2.5	528	BOX 25*25*2.5	528	BOX 25*25*2.5		892	BOX 15*15*1.5	528	BOX 20*20*1.5	528	BOX 20*20*2.5	528	BOX 20*20*2.5		892	BOX 15*15*1.5	528	BOX 15*15*1.5	528	BOX 20*20*1.5	528	BOX 20*20*2.5
893	BOX 20*20*2.5	529	BOX 20*20*2.5	529	BOX 25*25*2.5	529	BOX 25*25*2.5		893	BOX 15*15*1.5	529	BOX 20*20*1.5	529	BOX 20*20*2.5	529	BOX 20*20*2.5		893	BOX 15*15*1.5	529	BOX 15*15*1.5	529	BOX 20*20*1.5	529	BOX 20*20*2.5
894	BOX 20*20*2.5	530	BOX 20*20*2.5	530	BOX 25*25*2.5	530	BOX 25*25*2.5		894	BOX 20*20*1.5	530	BOX 20*20*1.5	530	BOX 20*20*2.5	530	BOX 20*20*2.5		894	BOX 15*15*1.5	530	BOX 15*15*1.5	530	BOX 20*20*1.5	530	BOX 20*20*2.5
895	BOX 20*20*2.5	531	BOX 20*20*2.5	531	BOX 25*25*2	531	BOX 25*25*2		895	BOX 20*20*1.5	531	BOX 20*20*1.5	531	BOX 20*20*2	531	BOX 20*20*2		895	BOX 15*15*1.5	531	BOX 15*15*1.5	531	BOX 20*20*1.5	531	BOX 20*20*1.5
896	BOX 20*20*2.5	532	BOX 20*20*2.5	532	BOX 25*25*2	532	BOX 25*25*2		896	BOX 15*15*1.5	532	BOX 20*20*1.5	532	BOX 20*20*2	532	BOX 20*20*2		896	BOX 15*15*1.5	532	BOX 15*15*1.5	532	BOX 20*20*1.5	532	BOX 20*20*1.5
897	BOX 20*20*2.5	533	BOX 20*20*2.5	533	BOX 25*25*2	533	BOX 25*25*2		897	BOX 15*15*1.5	533	BOX 20*20*1.5	533	BOX 20*20*2	533	BOX 20*20*2		897	BOX 15*15*1.5	533	BOX 15*15*1.5	533	BOX 20*20*1.5	533	BOX 20*20*1.5
898	BOX 20*20*2.5	534	BOX 20*20*2.5	534	BOX 25*25*2	534	BOX 25*25*2		898	BOX 15*15*1.5	534	BOX 20*20*1.5	534	BOX 20*20*2	534	BOX 20*20*2		898	BOX 15*15*1.5	534	BOX 15*15*1.5	534	BOX 20*20*1.5	534	BOX 20*20*1.5
899	BOX 20*20*2.5	535	BOX 20*20*2.5	535	BOX 25*25*2	535	BOX 25*25*2		899	BOX 15*15*1.5	535	BOX 20*20*1.5	535	BOX 20*20*2	535	BOX 20*20*2		899	BOX 15*15*1.5	535	BOX 15*15*1.5	535	BOX 20*20*1.5	535	BOX 20*20*1.5
900	BOX 20*20*2.5	536	BOX 20*20*2.5	536	BOX 25*25*2	536	BOX 25*25*2		900	BOX 15*15*1.5	536	BOX 20*20*1.5	536	BOX 20*20*2	536	BOX 20*20*2		900	BOX 15*15*1.5	536	BOX 15*15*1.5	536	BOX 20*20*1.5	536	BOX 20*20*1.5
901	BOX 20*20*2.5	537	BOX 20*20*2.5	537	BOX 20*20*2.5	537	BOX 25*25*2		901	BOX 20*20*1.5	537	BOX 20*20*1.5	537	BOX 20*20*2	537	BOX 20*20*2		901	BOX 15*15*1.5	537	BOX 15*15*1.5	537	BOX 20*20*1.5	537	BOX 20*20*1.5
902	BOX 20*20*2.5	538	BOX 20*20*2.5	538	BOX 25*25*2.5	538	BOX 25*25*2.5		902	BOX 20*20*1.5	538	BOX 20*20*1.5	538	BOX 20*20*2.5	538	BOX 20*20*2.5		902	BOX 15*15*1.5	538	BOX 15*15*1.5	538	BOX 20*20*1.5	538	BOX 20*20*2.5
903	BOX 20*20*2.5	539	BOX 20*20*2.5	539	BOX 25*25*2.5	539	BOX 25*25*2.5		903	BOX 15*15*1.5	539	BOX 20*20*1.5	539	BOX 20*20*2.5	539	BOX 20*20*2.5		903	BOX 15*15*1.5	539	BOX 15*15*1.5	539	BOX 20*20*1.5	539	BOX 20*20*2.5
904	BOX 20*20*2.5	540	BOX 20*20*2.5	540	BOX 25*25*2.5	540	BOX 25*25*2.5		904	BOX 15*15*1.5	540	BOX 20*20*1.5	540	BOX 20*20*2.5	540	BOX 20*20*2.5		904	BOX 15*15*1.5	540	BOX 15*15*1.5	540	BOX 20*20*1.5	540	BOX 20*20*2.5
905	BOX 20*20*2.5	541	IPE400	541	IPE360	541	IPE360		905	BOX 15*15*1.5	541	IPE240	541	IPE270	541	IPE270		905	BOX 15*15*1.5	541	IPE240	541	IPE240	541	IPE240
906	BOX 20*20*2.5	542	IPE450	542	IPE360	542	IPE360		906	BOX 15*15*1.5	542	IPE270	542	IPE240	542	IPE270		906	BOX 15*15*1.5	542	IPE330	542	IPE240	542	IPE240
907	BOX 20*20*2.5	543	IPE400	543	IPE360	543	IPE360		907	BOX 20*20*1.5	543	IPE240	543	IPE270	543	IPE270		907	BOX 15*15*1.5	543	IPE240	543	IPE240	543	IPE240
908	BOX 20*20*2.5	544	IPE450	544	IPE360	544	IPE360		908	BOX 20*20*1.5	544	IPE270	544	IPE240	544	IPE270		908	BOX 15*15*1.5	544	IPE330	544	IPE240	544	IPE240
909	BOX 20*20*2.5	545	IPE400	545	IPE360	545	IPE360		909	BOX 15*15*1.5	545	IPE240	545	IPE270	545	IPE270		909	BOX 15*15*1.5	545	IPE270	545	IPE270	545	IPE270
910	BOX 20*20*2.5	546	BOX 20*20*2.5	546	IPE360	546	IPE360		910	BOX 15*15*1.5	546	BOX 20*20*1.5	546	IPE270	546	IPE270		910	BOX 15*15*1.5	546	BOX 15*15*1.5	546	IPE270	546	IPE270
911	BOX 20*20*2.5	547	BOX 20*20*2.5	547	IPE500	547	IPE450		911	BOX 15*15*1.5	547	BOX 20*20*1.5	547	IPE330	547	IPE330		911	BOX 15*15*1.5	547	BOX 20*20*1.5	547	IPE300	547	IPE300
912	BOX 20*20*2.5	548	BOX 20*20*2.5	548	IPE500	548	IPE450		912	BOX 15*15*1.5	548	BOX 20*20*1.5	548	IPE330	548	IPE330		912	BOX 15*15*1.5	548	BOX 15*15*1.5	548	IPE300	548	IPE300
913	BOX 20*20*2.5	549	IPE360	549	IPE500	549	IPE450		913	BOX 15*15*1.5	549	IPE240	549	IPE330	549	IPE330		913	BOX 15*15*1.5	549	IPE270	549	IPE300	549	IPE300
914	BOX 20*20*2.5	550	IPE360	550	IPE500	550	IPE450		914	BOX 20*20*1.5	550	IPE270	550	IPE330	550	IPE330		914	BOX 15*15*1.5	550	IPE270	550	IPE300	550	IPE300
915	IPE330	551	IPE360	551	BOX 25*25*2.5	551	BOX 25*25*2.5		915	IPE240	551	IPE240	551	BOX 20*20*2.5	551	BOX 20*20*2.5		915	IPE220	551	IPE270	551	BOX 20*20*1.5	551	BOX 20*20*2.5
916	IPE330	552	IPE360	552	BOX 25*25*2.5	552	BOX 25*25*2.5		916	IPE240	552	IPE270	552	BOX 20*20*2.5	552	BOX 20*20*2.5		916	IPE220	552	IPE270	552	BOX 20*20*1.5	552	BOX 20*20*2.5
917	IPE330	553	IPE360	553	BOX 25*25*2.5	553	BOX 25*25*2.5		917	IPE240	553	IPE240	553	BOX 20*20*2.5	553	BOX 20*20*2.5		917	IPE240	553	IPE270	553	BOX 20*20*1.5	553	BOX 20*20*2.5
918	IPE330	554	IPE360	554	BOX 25*25*2.5	554	BOX 25*25*2.5		918	IPE240	554	IPE270	554	BOX 20*20*2.5	554	BOX 20*20*2.5		918	IPE240	554	IPE270	554	BOX 20*20*1.5	554	BOX 20*20*2.5
919	IPE330	555	IPE360	555	BOX 25*25*2.5	555	BOX 25*25*2.5		919	IPE240	555	IPE240	555	BOX 20*20*2.5	555	BOX 20*20*2.5		919	IPE240	555	IPE270	555	BOX 20*20*1.5	555	BOX 20*20*2.5
920	IPE330	556	IPE360	556	BOX 25*25*2.5	556	BOX 25*25*2.5		920	IPE240	556	IPE270	556	BOX 20*20*2.5	556	BOX 20*20*2.5		920	IPE240	556	IPE270	556	BOX 20*20*1.5	556	BOX 20*20*2.5
921	IPE330	557	IPE360	557	IPE360	557	IPE360		921	IPE240	557	IPE240	557	IPE240	557	IPE270		921	IPE240	557	IPE240	557	IPE240	557	IPE240
922	IPE330	558	IPE360	558	IPE360	558	IPE360		922	IPE240	558	IPE240	558	IPE240	558	IPE270		922	IPE270	558	IPE240	558	IPE240	558	IPE240
923	IPE330	559	IPE360	559	IPE360	559	IPE360		923	IPE240	559	IPE240	559	IPE270	559	IPE270		923	IPE270	559	IPE240	559	IPE270	559	IPE270
924	IPE330	560	IPE360	560	IPE500	560	IPE450		924	IPE240	560	IPE240	560	IPE330	560	IPE330		924	IPE240	560	IPE240	560	IPE300	560	IPE300
925	IPE330	561	IPE360	561	IPE500	561	IPE450		925	IPE240	561	IPE240	561	IPE330	561	IPE330		925	IPE240	561	IPE240	561	IPE300	561	IPE300
926	IPE330	562	IPE360	562	IPE500	562	IPE450		926	IPE240	562	IPE240	562	IPE330	562	IPE330		926	IPE240	562	IPE240	562	IPE300	562	IPE300
927	IPE330	563	IPE360	563	IPE500	563	IPE450		927	IPE240	563	IPE240	563	IPE330	563	IPE330		927	IPE240	563	IPE240	563	IPE300	563	IPE300
928	IPE330	564	IPE360	564	IPE360	564	IPE360		928	IPE240	564	IPE240	564	IPE270	564	IPE270		928	IPE240	564	IPE240	564	IPE270	564	IPE270
929	BOX 20*20*2.5	565	IPE360	565	IPE360	565	IPE360		929	BOX 20*20*1.5	565	IPE240	565	IPE270	565	IPE270		929	BOX 15*15*1.5	565	IPE240	565	IPE240	565	IPE240
930	BOX 20*20*2.5	566	IPE360	566	IPE360	566	IPE360		930	BOX 15*15*1.5	566	IPE240	566	IPE270	566	IPE270		930	BOX 15*15*1.5	566	IPE240	566	IPE240	566	IPE240
931	BOX 20*20*2.5	567	IPE360	567	BOX 25*25*2.5	567	BOX 25*25*2.5		931	BOX 15*15*1.5	567	IPE240	567	BOX 20*20*2.5	567	BOX 20*20*2.5		931	BOX 15*15*1.5	567	IPE240	567	BOX 20*20*1.5	567	BOX 20*20*2.5
932	BOX 20*20*2.5	568	IPE360	568	BOX 25*25*2.5	568	BOX 25*25*2.5		932	BOX 15*15*1.5	568	IPE240	568	BOX 20*20*2.5	568	BOX 20*20*2.5		932	BOX 15*15*1.5	568	IPE240	568	BOX 20*20*1.5	568	BOX 20*20*2.5
933	BOX 20*20*2.5	569	IPE360	569	BOX 25*25*2.5	569	BOX 25*25*2.5		933	BOX 15*15*1.5	569	IPE240	569	BOX 20*20*2.5	569	BOX 20*20*2.5		933	BOX 15*15*1.5	569	IPE240	569	BOX 20*20*1.5	569	BOX 20*20*2.5
934	BOX 20*20*2.5	570	IPE360	570	BOX 25*25*2.5	570	BOX 25*25*2.5		934	BOX 15*15*1.5	570	IPE240	570	BOX 20*20*2.5	570	BOX 20*20*2.5		934	BOX 15*15*1.5	570	IPE240	570	BOX 20*20*1.5	570	BOX 20*20*2.5
935	BOX 20*20*2.5	571	IPE360	571	BOX 25*25*2.5	571	BOX 25*25*2.5		935	BOX 20*20*1.5	571	IPE240	571	BOX 20*20*2.5	571	BOX 20*20*2.5		935	BOX 15*15*1.5	571	IPE240	571	BOX 20*20*1.5	571	BOX 20*20*2.5
936	BOX 20*20*2.5	572	IPE360	572	BOX 25*25*2.5	572	BOX 25*25*2.5		936	BOX 20*20*1.5	572	IPE240	572	BOX 20*20*2.5	572	BOX 20*20*2.5		936	BOX 15*15*1.5	572	IPE240	572	BOX 20*20*1.5	572	BOX 20*20*2.5
937	BOX 20*20*2.5	573	IPE360	573	IPE330	573	IPE360		937	BOX 20*20*1.5	573	IPE240	573	IPE270	573	IPE270		937	BOX 15*15*1.5	573	IPE240	573	IPE270	573	IPE240
938	BOX 20*20*2.5	574	IPE360	574	IPE330	574	IPE360		938	BOX 20*20*1.5	574	IPE240	574	IPE270	574	IPE270		938	BOX 15*15*1.5	574	IPE240	574	IPE270	574	IPE240
939	BOX 20*20*2.5	575	IPE360	575	IPE330	575	IPE360		939	BOX 20*20*1.5	575	IPE240	575	IPE270	575	IPE270		939	BOX 15*15*1.5	575	IPE240	575	IPE270	575	IPE240
940	BOX 20*20*2.5	576	IPE360	576	IPE330	576	IPE360		940	BOX 20*20*1.5	576	IPE240	576	IPE270	576	IPE270		940	BOX 15*15*1.5	576	IPE240	576	IPE270	576	IPE240
941	BOX 20*20*2.5	577	IPE360	577	IPE330	577	IPE360		941	BOX 20*20*1.5	577	IPE240	577	IPE270	577	IPE270		941	BOX 15*15*1.5	577	IPE240	577	IPE270	577	IPE270
942	BOX 20*20*2.5	578	IPE360	578	IPE330	578	IPE360		942	BOX 20*20*1.5	578	IPE240	578	IPE240	578	IPE270		942	BOX 15*15*1.5	578	IPE240	578	IPE240	578	IPE270
943	IPE330	579	IPE360	579	IPE330	579	IPE450		943	IPE240	579	IPE240	579	IPE270	579	IPE330		943	IPE240	579	IPE240	579	IPE240	579	IPE300
944	IPE330	580	IPE360	580	IPE330	580	IPE450		944	IPE240	580	IPE240	580	IPE240	580	IPE330		944	IPE240	580	IPE240	580	IPE240	580	IPE300
945	BOX 20*20*2.5	581	IPE360	581	IPE330	581	IPE450		945	BOX 15*15*1.5	581	IPE240	581	IPE270	581	IPE330		945	BOX 15*15*1.5	581	IPE240	581	IPE240	581	IPE300
946	IPE330	582	IPE360	582	IPE330	582	IPE450		946	IPE240	582	IPE240	582	IPE240	582	IPE330		946	IPE270	582	IPE240	582	IPE240	582	IPE300
947	IPE330	583	IPE360	583	IPE330	583	BOX 25*25*2.5		947	IPE240	583	IPE270	583	IPE240	583	BOX 20*20*2.5		947	IPE220	583	IPE270	583	IPE240	583	BOX 20*20*2.5
948	IPE330	584	IPE360	584	IPE330	584	BOX 25*25*2.5		948	IPE240	584	IPE240	584	IPE270	584	BOX 20*20*2		948	IPE270	584	IPE270	584	IPE240	584	BOX 20*20*2.5
949	IPE330	585	IPE360	585	IPE330	585	BOX 25*25*2.5		949	IPE240	585	IPE270	585	IPE240	585	BOX 20*20*2.5		949	IPE220	585	IPE270	585	IPE240	585	BOX 20*20*2.5
950	IPE330	586	IPE360	586	IPE330	586	BOX 25*25*2.5		950	IPE240	586	IPE240	586	IPE270	586	BOX 20*20*2		950	IPE240	586	IPE270	586	IPE240	586	BOX 20*20*2.5
951	IPE330	587	IPE360	587	IPE330	587	BOX 25*25*2.5		951	IPE240	587	IPE270	587	IPE240	587	BOX 20*20*2.5		951	IPE240	587	IPE270	587	IPE240	587	BOX 20*20*2.5
952	IPE330	588	IPE360	588	IPE330	588	BOX 25*25*2.5		952	IPE240	588	IPE240	588	IPE270	588	BOX 20*20*2		952	IPE240	588	IPE270	588	IPE240	588	BOX 20*20*2.5
953	IPE330	589	IPE360	589	IPE330	589	IPE360		953	IPE240	589	IPE270	589	IPE240	589	IPE270		953	IPE240	589	IPE270	589	IPE240	589	IPE270
954	IPE330	590	IPE360	590	IPE330	590	IPE360		954	IPE240	590	IPE240	590	IPE270	590	IPE270		954	IPE240	590	IPE270	590	IPE240	590	IPE270
955	IPE330	591	IPE360	591	IPE330	591	IPE360		955	IPE240	591	IPE270	591	IPE240	591	IPE270		955	IPE240	591	IPE270	591	IPE240	591	IPE270
956	IPE330	592	IPE360	592	IPE330	592	IPE360		956	IPE240	592	IPE270	592	IPE240	592	IPE270		956	IPE240	592	IPE240	592	IPE240	592	IPE240
957	IPE330	593	IPE360	593	IPE330	593	IPE360		957	IPE240	593	IPE270	593	IPE270	593	IPE270		957	IPE240	593	IPE240	593	IPE240	593	IPE240
958	IPE330	594	IPE360	594	IPE330	594	IPE360		958	IPE240	594	IPE270	594	IPE240	594	IPE270		958	IPE240	594	IPE240	594	IPE240	594	IPE240
959	IPE330	595	IPE360	595	IPE330	595	IPE360		959	IPE240	595	IPE270	595	IPE270	595	IPE270		959	IPE240	595	IPE240	595	IPE240	595	IPE240
960	IPE330	596	IPE360	596	IPE330	596	IPE360		960	IPE240	596	IPE300	596	IPE240	596	IPE270		960	IPE240	596	IPE240	596	IPE240	596	IPE240
961	IPE330	597	IPE360	597	IPE330	597	IPE360		961	IPE240	597	IPE300	597	IPE270	597	IPE270		961	IPE240	597	IPE240	597	IPE240	597	IPE240
962	IPE330	598	IPE360	598	IPE330	598	IPE360		962	IPE240	598	IPE300	598	IPE240	598	IPE270		962	IPE240	598	IPE240	598	IPE240	598	IPE240
963	IPE330	599	IPE360	599	IPE330	599	IPE360		963	IPE240	599	IPE300	599	IPE270	599	IPE270		963	IPE240	599	IPE240	599	IPE240	599	IPE240
964	IPE330	600	IPE360	600	IPE330	600	IPE360		964	IPE240	600	IPE270	600	IPE240	600	IPE270		964	IPE240	600	IPE240	600	IPE240	600	IPE240
965	IPE330	601	IPE360	601	IPE330	601	IPE360		965	IPE240	601	IPE270	601	IPE270	601	IPE270		965	IPE240	601	IPE240	601	IPE270	601	IPE240
966	IPE330	602	IPE360	602	IPE330	602	IPE360		966	IPE240	602	IPE270	602	IPE270	602	IPE270		966	IPE240	602	IPE240	602	IPE270	602	IPE240
967	IPE330	603	IPE360	603	IPE330	603	IPE360		967	IPE240	603	IPE270	603	IPE270	603	IPE270		967	IPE240	603	IPE240	603	IPE270	603	IPE240
968	IPE330	604	IPE360	604	IPE330	604	IPE360		968	IPE240	604	IPE300	604	IPE270	604	IPE270		968	IPE220	604	IPE240	604	IPE270	604	IPE240
969	IPE330	605	IPE360	605	IPE330	605	IPE360		969	IPE240	605	IPE300	605	IPE270	605	IPE270		969	IPE270	605	IPE240	605	IPE270	605	IPE240
970	IPE330	606	IPE360	606	IPE330	606	IPE360		970	IPE240	606	IPE300	606	IPE270	606	IPE270		970	IPE220	606	IPE240	606	IPE270	606	IPE240
971	IPE330	607	IPE360	607	IPE330	607	IPE360		971	IPE240	607	IPE300	607	IPE270	607	IPE270		971	IPE270	607	IPE240	607	IPE270	607	IPE240
972	BOX 20*20*1.5	608	IPE360	608	IPE330	608	IPE360		972	BOX 15*15*1.5	608	IPE270	608	IPE270	608	IPE270		972	BOX 15*15*1.5	608	IPE240	608	IPE270	608	IPE240
973	BOX 20*20*1.5	609	IPE360	609	IPE330	609	IPE360		973	BOX 15*15*1.5	609	IPE270	609	IPE270	609	IPE270		973	BOX 15*15*1.5	609	IPE240	609	IPE270	609	IPE240
974	BOX 20*20*1.5	610	IPE360	610	IPE450	610	IPE360		974	BOX 15*15*1.5	610	IPE270	610	IPE300	610	IPE270		974	BOX 15*15*1.5	610	IPE240	610	IPE270	610	IPE240
975	BOX 20*20*1.5	611	IPE360	611	IPE450	611	IPE360		975	BOX 15*15*1.5	611	IPE270	611	IPE300	611	IPE270		975	BOX 15*15*1.5	611	IPE240	611	IPE270	611	IPE240
976	BOX 20*20*1.5	612	IPE360	612	IPE450	612	IPE360		976	BOX 15*15*1.5	612	IPE300	612	IPE330	612	IPE270		976	BOX 15*15*1.5	612	IPE240	612	IPE270	612	IPE240
977	BOX 20*20*1.5	613	IPE360	613	IPE450	613	IPE360		977	BOX 15*15*1.5	613	IPE300	613	IPE330	613	IPE270		977	BOX 15*15*1.5	613	IPE240	613	IPE270	613	IPE270
978	BOX 20*20*1.5	614	IPE360	614	IPE450	614	IPE360		978	BOX 15*15*1.5	614	IPE300	614	IPE270	614	IPE270		978	BOX 15*15*1.5	614	IPE240	614	IPE270	614	IPE270
979	BOX 20*20*1.5	615	IPE360	615	IPE450	615	IPE360		979	BOX 15*15*1.5	615	IPE300	615	IPE270	615	IPE270		979	BOX 15*15*1.5	615	IPE240	615	IPE270	615	IPE270
980	BOX 20*20*1.5	616	IPE360	616	IPE450	616	IPE360		980	BOX 15*15*1.5	616	IPE270	616	IPE330	616	IPE270		980	BOX 10*10*1	616	IPE240	616	IPE270	616	IPE270
981	BOX 20*20*1.5	617	IPE360	617	IPE450	617	IPE360		981	BOX 15*15*1.5	617	IPE270	617	IPE330	617	IPE270		981	BOX 15*15*1.5	617	IPE240	617	IPE270	617	IPE270
982	BOX 20*20*1.5	618	IPE360	618	IPE450	618	IPE360		982	BOX 15*15*1.5	618	IPE270	618	IPE300	618	IPE270		982	BOX 10*10*1	618	IPE240	618	IPE270	618	IPE270
983	BOX 20*20*1.5	619	IPE360	619	IPE450	619	IPE360		983	BOX 15*15*1.5	619	IPE270	619	IPE300	619	IPE270		983	BOX 15*15*1.5	619	IPE240	619	IPE270	619	IPE270
984	BOX 20*20*1.5	620	IPE360	620	IPE450	620	IPE360		984	BOX 15*15*1.5	620	IPE300	620	IPE330	620	IPE270		984	BOX 10*10*1	620	IPE240	620	IPE270	620	IPE270
985	BOX 20*20*1.5	621	IPE360	621	IPE450	621	IPE360		985	BOX 15*15*1.5	621	IPE300	621	IPE330	621	IPE270		985	BOX 15*15*1.5	621	IPE240	621	IPE270	621	IPE270
986	BOX 20*20*1.5	622	IPE360	622	IPE450	622	IPE450		986	BOX 15*15*1.5	622	IPE300	622	IPE270	622	IPE330		986	BOX 15*15*1.5	622	IPE240	622	IPE270	622	IPE270
987	BOX 20*20*1.5	623	IPE360	623	IPE450	623	IPE450		987	BOX 15*15*1.5	623	IPE300	623	IPE270	623	IPE330		987	BOX 10*10*1	623	IPE240	623	IPE270	623	IPE270
988	BOX 20*20*1.5	624	IPE360	624	IPE450	624	IPE450		988	BOX 15*15*1.5	624	IPE270	624	IPE330	624	IPE330		988	BOX 15*15*1.5	624	IPE240	624	IPE270	624	IPE300
989	BOX 20*20*1.5	625	IPE360	625	IPE450	625	IPE450		989	BOX 15*15*1.5	625	IPE270	625	IPE330	625	IPE330		989	BOX 10*10*1	625	IPE240	625	IPE270	625	IPE270
990	BOX 20*20*1.5	626	IPE360	626	IPE450	626	IPE450		990	BOX 15*15*1.5	626	IPE270	626	IPE300	626	IPE330		990	BOX 15*15*1.5	626	IPE240	626	IPE270	626	IPE270
991	BOX 20*20*1.5	627	IPE360	627	IPE450	627	IPE450		991	BOX 15*15*1.5	627	IPE270	627	IPE300	627	IPE330		991	BOX 10*10*1	627	IPE240	627	IPE270	627	IPE270
992	BOX 20*20*1.5	628	IPE360	628	IPE450	628	IPE450		992	BOX 15*15*1.5	628	IPE300	628	IPE330	628	IPE330		992	BOX 15*15*1.5	628	IPE240	628	IPE270	628	IPE300
993	BOX 20*20*1.5	629	IPE360	629	IPE450	629	IPE450		993	BOX 15*15*1.5	629	IPE300	629	IPE330	629	IPE330		993	BOX 15*15*1.5	629	IPE240	629	IPE270	629	IPE270
994	BOX 20*20*1.5	630	BOX 20*20*2.5	630	IPE450	630	IPE450		994	BOX 15*15*1.5	630	BOX 20*20*1.5	630	IPE270	630	IPE330		994	BOX 10*10*1	630	BOX 15*15*1.5	630	IPE270	630	IPE270
995	BOX 20*20*1.5	631	BOX 20*20*2.5	631	IPE450	631	IPE450		995	BOX 15*15*1.5	631	BOX 20*20*1.5	631	IPE270	631	IPE330		995	BOX 15*15*1.5	631	BOX 15*15*1.5	631	IPE270	631	IPE270
996	BOX 20*20*1.5	632	BOX 20*20*2.5	632	IPE450	632	IPE450		996	BOX 15*15*1.5	632	BOX 20*20*1.5	632	IPE330	632	IPE330		996	BOX 15*15*1.5	632	BOX 15*15*1.5	632	IPE270	632	IPE300
997	BOX 20*20*1.5	633	BOX 20*20*2.5	633	IPE450	633	IPE450		997	BOX 15*15*1.5	633	BOX 20*20*1.5	633	IPE330	633	IPE330		997	BOX 10*10*1	633	BOX 15*15*1.5	633	IPE270	633	IPE270
998	BOX 20*20*1.5	634	BOX 20*20*2.5	634	IPE450	634	IPE450		998	BOX 15*15*1.5	634	BOX 20*20*1.5	634	IPE330	634	IPE330		998	BOX 15*15*1.5	634	BOX 15*15*1.5	634	IPE270	634	IPE270
999	BOX 20*20*1.5	635	BOX 20*20*2.5	635	IPE450	635	IPE450		999	BOX 15*15*1.5	635	BOX 20*20*1.5	635	IPE330	635	IPE330		999	BOX 15*15*1.5	635	BOX 15*15*1.5	635	IPE270	635	IPE270
1000	BOX 20*20*1.5	636	BOX 20*20*2.5	636	IPE450	636	IPE450		1000	BOX 15*15*1.5	636	BOX 20*20*1.5	636	IPE330	636	IPE330		1000	BOX 10*10*1	636	BOX 15*15*1.5	636	IPE270	636	IPE300
1001	BOX 20*20*1.5	637	BOX 20*20*2.5	637	IPE450	637	IPE450		1001	BOX 15*15*1.5	637	BOX 20*20*1.5	637	IPE330	637	IPE330		1001	BOX 15*15*1.5	637	BOX 15*15*1.5	637	IPE270	637	IPE270
1002	BOX 20*20*1.5	638	BOX 20*20*2.5	638	IPE450	638	IPE450		1002	BOX 15*15*1.5	638	BOX 20*20*1.5	638	IPE330	638	IPE330		1002	BOX 10*10*1	638	BOX 15*15*1.5	638	IPE270	638	IPE300
1003	BOX 20*20*1.5	639	BOX 20*20*2.5	639	IPE450	639	IPE450		1003	BOX 15*15*1.5	639	BOX 20*20*1.5	639	IPE330	639	IPE330		1003	BOX 15*15*1.5	639	BOX 15*15*1.5	639	IPE270	639	IPE270
1004	BOX 20*20*1.5	640	BOX 20*20*2.5	640	IPE450	640	IPE450		1004	BOX 15*15*1.5	640	BOX 15*15*1.5	640	IPE330	640	IPE330		1004	BOX 10*10*1	640	BOX 15*15*1.5	640	IPE270	640	IPE300
1005	BOX 20*20*1.5	641	BOX 20*20*2.5	641	IPE450	641	IPE450		1005	BOX 15*15*1.5	641	BOX 15*15*1.5	641	IPE330	641	IPE330		1005	BOX 15*15*1.5	641	BOX 15*15*1.5	641	IPE270	641	IPE270
1006	IPE330	642	BOX 20*20*2.5	642	BOX 25*25*2	642	IPE450		1006	IPE240	642	BOX 15*15*1.5	642	BOX 20*20*2	642	IPE330		1006	IPE220	642	BOX 15*15*1.5	642	BOX 20*20*1.5	642	IPE300
1007	IPE330	643	BOX 20*20*2.5	643	BOX 25*25*2	643	IPE450		1007	IPE240	643	BOX 15*15*1.5	643	BOX 20*20*2	643	IPE330		1007	IPE220	643	BOX 15*15*1.5	643	BOX 20*20*1.5	643	IPE270
1008	IPE330	644	BOX 20*20*2.5	644	BOX 25*25*2	644	IPE450		1008	IPE240	644	BOX 15*15*1.5	644	BOX 20*20*2	644	IPE330		1008	IPE240	644	BOX 15*15*1.5	644	BOX 20*20*1.5	644	IPE300
1009	IPE330	645	BOX 20*20*2.5	645	BOX 25*25*2	645	IPE450		1009	IPE240	645	BOX 15*15*1.5	645	BOX 20*20*2	645	IPE330		1009	IPE240	645	BOX 15*15*1.5	645	BOX 20*20*1.5	645	IPE270
1010	IPE330	646	BOX 20*20*2.5	646	BOX 25*25*2	646	IPE450		1010	IPE240	646	BOX 15*15*1.5	646	BOX 20*20*2	646	IPE330		1010	IPE240	646	BOX 15*15*1.5	646	BOX 20*20*1.5	646	IPE300
1011	IPE330	647	BOX 20*20*2.5	647	BOX 25*25*2	647	IPE450		1011	IPE240	647	BOX 15*15*1.5	647	BOX 20*20*2	647	IPE330		1011	IPE240	647	BOX 15*15*1.5	647	BOX 20*20*1.5	647	IPE270
1012	IPE330	648	BOX 20*20*2.5	648	BOX 25*25*2	648	IPE450		1012	IPE240	648	BOX 20*20*1.5	648	BOX 20*20*2	648	IPE330		1012	IPE240	648	BOX 15*15*1.5	648	BOX 20*20*1.5	648	IPE300
1013	IPE330	649	BOX 20*20*2.5	649	BOX 25*25*2	649	IPE450		1013	IPE240	649	BOX 15*15*1.5	649	BOX 20*20*2	649	IPE330		1013	IPE270	649	BOX 15*15*1.5	649	BOX 20*20*1.5	649	IPE270
1014	IPE330	650	BOX 20*20*2.5	650	BOX 25*25*2	650	BOX 25*25*2		1014	IPE240	650	BOX 15*15*1.5	650	BOX 20*20*2	650	BOX 20*20*2		1014	IPE270	650	BOX 15*15*1.5	650	BOX 20*20*1.5	650	BOX 20*20*1.5
1015	IPE330	651	BOX 20*20*2.5	651	BOX 25*25*2	651	BOX 25*25*2		1015	IPE240	651	BOX 15*15*1.5	651	BOX 20*20*2	651	BOX 20*20*2		1015	IPE240	651	BOX 15*15*1.5	651	BOX 20*20*1.5	651	BOX 20*20*1.5
1016	IPE330	652	BOX 20*20*2.5	652	BOX 25*25*2	652	BOX 25*25*2		1016	IPE240	652	BOX 15*15*1.5	652	BOX 20*20*2	652	BOX 20*20*2		1016	IPE240	652	BOX 15*15*1.5	652	BOX 20*20*1.5	652	BOX 20*20*1.5
1017	IPE330	653	BOX 20*20*2.5	653	BOX 25*25*2	653	BOX 25*25*2		1017	IPE240	653	BOX 15*15*1.5	653	BOX 20*20*2	653	BOX 20*20*2		1017	IPE240	653	BOX 15*15*1.5	653	BOX 20*20*1.5	653	BOX 20*20*1.5
1018	IPE330	654	BOX 20*20*2.5	654	BOX 25*25*2	654	BOX 25*25*2		1018	IPE240	654	BOX 15*15*1.5	654	BOX 20*20*2	654	BOX 20*20*2		1018	IPE240	654	BOX 15*15*1.5	654	BOX 20*20*1.5	654	BOX 20*20*1.5
1019	IPE330	655	BOX 20*20*2.5	655	BOX 25*25*2	655	BOX 25*25*2		1019	IPE240	655	BOX 15*15*1.5	655	BOX 20*20*2	655	BOX 20*20*2		1019	IPE240	655	BOX 15*15*1.5	655	BOX 20*20*1.5	655	BOX 20*20*1.5
1020	BOX 20*20*1.5	656	BOX 20*20*2.5	656	BOX 25*25*2	656	BOX 25*25*2		1020	BOX 15*15*1.5	656	BOX 15*15*1.5	656	BOX 20*20*2	656	BOX 20*20*2		1020	BOX 15*15*1.5	656	BOX 15*15*1.5	656	BOX 20*20*1.5	656	BOX 20*20*1.5
1021	BOX 20*20*1.5	657	BOX 20*20*2.5	657	BOX 25*25*2	657	BOX 25*25*2		1021	BOX 15*15*1.5	657	BOX 20*20*1.5	657	BOX 20*20*2	657	BOX 20*20*2		1021	BOX 10*10*1	657	BOX 15*15*1.5	657	BOX 20*20*1.5	657	BOX 20*20*1.5
1022	BOX 20*20*1.5	658	BOX 20*20*2.5	658	BOX 25*25*2	658	BOX 25*25*2		1022	BOX 15*15*1.5	658	BOX 20*20*1.5	658	BOX 20*20*2	658	BOX 20*20*2		1022	BOX 15*15*1.5	658	BOX 15*15*1.5	658	BOX 20*20*1.5	658	BOX 20*20*1.5
1023	BOX 20*20*1.5	659	BOX 20*20*2.5	659	BOX 25*25*2	659	BOX 25*25*2		1023	BOX 15*15*1.5	659	BOX 15*15*1.5	659	BOX 20*20*2	659	BOX 20*20*2		1023	BOX 10*10*1	659	BOX 15*15*1.5	659	BOX 20*20*1.5	659	BOX 20*20*1.5
1024	BOX 20*20*1.5	660	BOX 20*20*2.5	660	BOX 25*25*2	660	BOX 25*25*2		1024	BOX 15*15*1.5	660	BOX 15*15*1.5	660	BOX 20*20*2	660	BOX 20*20*2		1024	BOX 15*15*1.5	660	BOX 15*15*1.5	660	BOX 20*20*1.5	660	BOX 20*20*1.5
1025	BOX 20*20*1.5	661	BOX 20*20*2.5	661	BOX 25*25*2	661	BOX 25*25*2		1025	BOX 15*15*1.5	661	BOX 15*15*1.5	661	BOX 20*20*2	661	BOX 20*20*2		1025	BOX 10*10*1	661	BOX 15*15*1.5	661	BOX 20*20*1.5	661	BOX 20*20*1.5
1026	BOX 20*20*1.5	662	BOX 20*20*2.5	662	BOX 25*25*2	662	BOX 25*25*2		1026	BOX 15*15*1.5	662	BOX 15*15*1.5	662	BOX 20*20*2	662	BOX 20*20*2		1026	BOX 15*15*1.5	662	BOX 15*15*1.5	662	BOX 20*20*1.5	662	BOX 20*20*1.5
1027	BOX 20*20*1.5	663	BOX 20*20*2.5	663	BOX 25*25*2	663	BOX 25*25*2		1027	BOX 15*15*1.5	663	BOX 15*15*1.5	663	BOX 20*20*2	663	BOX 20*20*2		1027	BOX 15*15*1.5	663	BOX 15*15*1.5	663	BOX 20*20*1.5	663	BOX 20*20*1.5
1028	BOX 20*20*1.5	664	BOX 20*20*2.5	664	BOX 25*25*2	664	BOX 25*25*2		1028	BOX 15*15*1.5	664	BOX 15*15*1.5	664	BOX 20*20*2	664	BOX 20*20*2		1028	BOX 15*15*1.5	664	BOX 15*15*1.5	664	BOX 20*20*1.5	664	BOX 20*20*1.5
1029	BOX 20*20*1.5	665	BOX 20*20*2.5	665	BOX 25*25*2	665	BOX 25*25*2		1029	BOX 15*15*1.5	665	BOX 15*15*1.5	665	BOX 20*20*2	665	BOX 20*20*2		1029	BOX 15*15*1.5	665	BOX 15*15*1.5	665	BOX 20*20*1.5	665	BOX 20*20*1.5
1030	BOX 20*20*1.5	666	BOX 20*20*2.5	666	BOX 25*25*2	666	BOX 25*25*2		1030	BOX 15*15*1.5	666	BOX 15*15*1.5	666	BOX 20*20*2	666	BOX 20*20*2		1030	BOX 15*15*1.5	666	BOX 15*15*1.5	666	BOX 20*20*1.5	666	BOX 20*20*1.5
1031	BOX 20*20*1.5	667	BOX 20*20*2.5	667	BOX 25*25*2	667	BOX 25*25*2		1031	BOX 15*15*1.5	667	BOX 20*20*1.5	667	BOX 20*20*2	667	BOX 20*20*2		1031	BOX 15*15*1.5	667	BOX 15*15*1.5	667	BOX 20*20*1.5	667	BOX 20*20*1.5
1032	BOX 20*20*1.5	668	BOX 20*20*2.5	668	BOX 25*25*2	668	BOX 25*25*2		1032	BOX 15*15*1.5	668	BOX 20*20*1.5	668	BOX 20*20*2	668	BOX 20*20*2		1032	BOX 15*15*1.5	668	BOX 15*15*1.5	668	BOX 20*20*1.5	668	BOX 20*20*1.5
1033	BOX 20*20*1.5	669	BOX 20*20*2.5	669	BOX 25*25*2	669	BOX 25*25*2		1033	BOX 15*15*1.5	669	BOX 20*20*1.5	669	BOX 20*20*2	669	BOX 20*20*2		1033	BOX 15*15*1.5	669	BOX 15*15*1.5	669	BOX 20*20*1.5	669	BOX 20*20*1.5
1034	IPE330	670	BOX 20*20*2.5	670	BOX 25*25*2	670	BOX 25*25*2		1034	IPE240	670	BOX 20*20*1.5	670	BOX 20*20*2	670	BOX 20*20*2		1034	IPE240	670	BOX 15*15*1.5	670	BOX 20*20*1.5	670	BOX 20*20*1.5
1035	IPE330	671	BOX 20*20*2.5	671	BOX 25*25*2	671	BOX 25*25*2		1035	IPE240	671	BOX 20*20*1.5	671	BOX 20*20*2	671	BOX 20*20*2		1035	IPE240	671	BOX 15*15*1.5	671	BOX 20*20*1.5	671	BOX 20*20*1.5
1036	BOX 20*20*1.5	672	BOX 20*20*2.5	672	BOX 25*25*2	672	BOX 25*25*2		1036	BOX 15*15*1.5	672	BOX 20*20*1.5	672	BOX 20*20*2	672	BOX 20*20*2		1036	BOX 10*10*1	672	BOX 15*15*1.5	672	BOX 20*20*1.5	672	BOX 20*20*1.5
1037	IPE240	673	BOX 20*20*2.5	673	BOX 25*25*2	673	BOX 25*25*2		1037	IPE220	673	BOX 20*20*1.5	673	BOX 20*20*2	673	BOX 20*20*2		1037	IPE220	673	BOX 15*15*1.5	673	BOX 20*20*1.5	673	BOX 20*20*1.5
1038	IPE240	674	BOX 20*20*2.5	674	BOX 25*25*2	674	BOX 25*25*2		1038	IPE220	674	BOX 20*20*1.5	674	BOX 20*20*2	674	BOX 20*20*2		1038	IPE200	674	BOX 15*15*1.5	674	BOX 20*20*1.5	674	BOX 20*20*1.5
1039	IPE240	675	BOX 20*20*2.5	675	BOX 25*25*2	675	BOX 25*25*2		1039	IPE220	675	BOX 20*20*1.5	675	BOX 20*20*2	675	BOX 20*20*2		1039	IPE220	675	BOX 15*15*1.5	675	BOX 20*20*1.5	675	BOX 20*20*1.5
1040	IPE240	676	BOX 20*20*2.5	676	BOX 25*25*2	676	BOX 25*25*2		1040	IPE220	676	BOX 20*20*1.5	676	BOX 20*20*2	676	BOX 20*20*2		1040	IPE200	676	BOX 15*15*1.5	676	BOX 20*20*1.5	676	BOX 20*20*1.5
1041	IPE240	677	BOX 20*20*2.5	677	BOX 25*25*2	677	BOX 25*25*2		1041	IPE220	677	BOX 20*20*1.5	677	BOX 20*20*2	677	BOX 20*20*2		1041	IPE200	677	BOX 15*15*1.5	677	BOX 20*20*1.5	677	BOX 20*20*1.5
1042	IPE240	678	IPE360	678	BOX 25*25*2	678	BOX 25*25*2		1042	IPE220	678	IPE240	678	BOX 20*20*2	678	BOX 20*20*2		1042	IPE200	678	IPE240	678	BOX 20*20*1.5	678	BOX 20*20*1.5
1043	IPE240	679	IPE360	679	BOX 25*25*2	679	BOX 25*25*2		1043	IPE220	679	IPE270	679	BOX 20*20*2	679	BOX 20*20*2		1043	IPE200	679	IPE240	679	BOX 20*20*1.5	679	BOX 20*20*1.5
1044	IPE240	680	IPE360	680	BOX 25*25*2	680	BOX 25*25*2		1044	IPE220	680	IPE240	680	BOX 20*20*2	680	BOX 20*20*2		1044	IPE200	680	IPE240	680	BOX 20*20*1.5	680	BOX 20*20*1.5
1045	IPE240	681	IPE360	681	BOX 25*25*2	681	BOX 25*25*2		1045	IPE220	681	IPE270	681	BOX 20*20*2	681	BOX 20*20*2		1045	IPE200	681	IPE240	681	BOX 20*20*1.5	681	BOX 20*20*1.5
1046	IPE240	682	IPE360	682	BOX 25*25*2	682	BOX 25*25*2		1046	IPE220	682	IPE240	682	BOX 20*20*2	682	BOX 20*20*2		1046	IPE200	682	IPE270	682	BOX 20*20*1.5	682	BOX 20*20*1.5
1047	IPE240	683	BOX 20*20*2.5	683	BOX 25*25*2	683	BOX 25*25*2		1047	IPE220	683	BOX 20*20*1.5	683	BOX 20*20*2	683	BOX 20*20*2		1047	IPE200	683	BOX 15*15*1.5	683	BOX 20*20*1.5	683	BOX 20*20*1.5
1048	IPE240	684	BOX 20*20*2.5	684	IPE330	684	BOX 25*25*2		1048	IPE220	684	BOX 20*20*1.5	684	IPE270	684	BOX 20*20*2		1048	IPE200	684	BOX 20*20*1.5	684	IPE240	684	BOX 20*20*1.5
1049	IPE240	685	BOX 20*20*2.5	685	IPE330	685	BOX 25*25*2		1049	IPE220	685	BOX 20*20*1.5	685	IPE240	685	BOX 20*20*2		1049	IPE200	685	BOX 15*15*1.5	685	IPE240	685	BOX 20*20*1.5
1050	IPE240	686	IPE330	686	IPE330	686	BOX 25*25*2		1050	IPE220	686	IPE240	686	IPE270	686	BOX 20*20*2		1050	IPE200	686	IPE270	686	IPE240	686	BOX 20*20*1.5
1051	IPE240	687	IPE330	687	IPE330	687	BOX 25*25*2		1051	IPE220	687	IPE270	687	IPE240	687	BOX 20*20*2		1051	IPE200	687	IPE270	687	IPE240	687	BOX 20*20*1.5
1052	IPE240	688	IPE330	688	IPE330	688	IPE360		1052	IPE220	688	IPE240	688	IPE270	688	IPE270		1052	IPE200	688	IPE270	688	IPE270	688	IPE240
1053	IPE240	689	IPE330	689	IPE330	689	IPE360		1053	IPE220	689	IPE270	689	IPE270	689	IPE270		1053	IPE200	689	IPE270	689	IPE270	689	IPE240
1054	IPE240	690	IPE330	690	IPE450	690	IPE360		1054	IPE220	690	IPE240	690	IPE330	690	IPE270		1054	IPE200	690	IPE270	690	IPE270	690	IPE240
1055	IPE240	691	IPE330	691	IPE450	691	IPE360		1055	IPE220	691	IPE270	691	IPE330	691	IPE270		1055	IPE200	691	IPE270	691	IPE270	691	IPE240
1056	IPE240	692	IPE330	692	IPE450	692	IPE360		1056	IPE220	692	IPE240	692	IPE330	692	IPE270		1056	IPE200	692	IPE270	692	IPE270	692	IPE270
1057	IPE240	693	IPE330	693	IPE450	693	IPE360		1057	IPE220	693	IPE270	693	IPE330	693	IPE270		1057	IPE200	693	IPE270	693	IPE270	693	IPE270
1058	IPE240	694	IPE330	694	BOX 25*25*2	694	IPE450		1058	IPE220	694	IPE240	694	BOX 20*20*2	694	IPE330		1058	IPE200	694	IPE240	694	BOX 20*20*1.5	694	IPE300
1059	IPE240	695	IPE330	695	BOX 25*25*2	695	IPE450		1059	IPE220	695	IPE240	695	BOX 20*20*2	695	IPE330		1059	IPE200	695	IPE240	695	BOX 20*20*1.5	695	IPE270
1060	IPE240	696	IPE330	696	BOX 25*25*2	696	IPE450		1060	IPE220	696	IPE240	696	BOX 20*20*2	696	IPE330		1060	IPE220	696	IPE240	696	BOX 20*20*1.5	696	IPE300
1061	IPE240	697	IPE330	697	BOX 25*25*2	697	IPE450		1061	IPE220	697	IPE240	697	BOX 20*20*2	697	IPE330		1061	IPE200	697	IPE240	697	BOX 20*20*1.5	697	IPE270
1062	IPE240	698	IPE330	698	BOX 25*25*2	698	BOX 25*25*2		1062	IPE220	698	IPE240	698	BOX 20*20*2	698	BOX 20*20*2		1062	IPE220	698	IPE240	698	BOX 20*20*1.5	698	BOX 20*20*1.5
1063	BOX 20*20*1.5	699	IPE330	699	BOX 25*25*2	699	BOX 25*25*2		1063	BOX 15*15*1.5	699	IPE240	699	BOX 20*20*2	699	BOX 20*20*2		1063	BOX 15*15*1.5	699	IPE240	699	BOX 20*20*1.5	699	BOX 20*20*1.5
1064	BOX 20*20*1.5	700	IPE330	700	IPE330	700	BOX 25*25*2		1064	BOX 15*15*1.5	700	IPE240	700	IPE240	700	BOX 20*20*2		1064	BOX 15*15*1.5	700	IPE240	700	IPE240	700	BOX 20*20*1.5
1065	BOX 20*20*1.5	701	IPE330	701	IPE330	701	BOX 25*25*2		1065	BOX 15*15*1.5	701	IPE240	701	IPE240	701	BOX 20*20*2		1065	BOX 15*15*1.5	701	IPE240	701	IPE240	701	BOX 20*20*1.5
1066	BOX 20*20*1.5	702	IPE330	702	IPE330	702	BOX 25*25*2		1066	BOX 15*15*1.5	702	IPE240	702	IPE270	702	BOX 20*20*2		1066	BOX 15*15*1.5	702	IPE240	702	IPE270	702	BOX 20*20*1.5
1067	BOX 20*20*1.5	703	IPE330	703	IPE450	703	BOX 25*25*2		1067	BOX 15*15*1.5	703	IPE240	703	IPE330	703	BOX 20*20*2		1067	BOX 15*15*1.5	703	IPE240	703	IPE270	703	BOX 20*20*1.5
1068	BOX 20*20*1.5	704	IPE330	704	IPE450	704	IPE360		1068	BOX 15*15*1.5	704	IPE240	704	IPE330	704	IPE270		1068	BOX 15*15*1.5	704	IPE240	704	IPE240	704	IPE240
1069	BOX 20*20*1.5	705	IPE330	705	IPE450	705	IPE360		1069	BOX 15*15*1.5	705	IPE240	705	IPE330	705	IPE270		1069	BOX 15*15*1.5	705	IPE240	705	IPE270	705	IPE240
1070	BOX 20*20*1.5	706	IPE330	706	IPE450	706	IPE360		1070	BOX 15*15*1.5	706	IPE240	706	IPE330	706	IPE270		1070	BOX 15*15*1.5	706	IPE240	706	IPE270	706	IPE270
1071	BOX 20*20*1.5	707	IPE330	707	IPE330	707	IPE450		1071	BOX 10*10*1	707	IPE240	707	IPE270	707	IPE330		1071	BOX 10*10*1	707	IPE240	707	IPE270	707	IPE300
1072	BOX 20*20*1.5	708	IPE330	708	IPE330	708	IPE450		1072	BOX 10*10*1	708	IPE240	708	IPE270	708	IPE330		1072	BOX 10*10*1	708	IPE240	708	IPE240	708	IPE270
1073	BOX 20*20*1.5	709	IPE330	709	IPE330	709	IPE450		1073	BOX 10*10*1	709	IPE240	709	IPE270	709	IPE330		1073	BOX 10*10*1	709	IPE240	709	IPE240	709	IPE300
1074	BOX 20*20*1.5	710	IPE330	710	BOX 25*25*2	710	IPE450		1074	BOX 10*10*1	710	IPE240	710	BOX 20*20*2	710	IPE330		1074	BOX 10*10*1	710	IPE240	710	BOX 20*20*1.5	710	IPE270
1075	BOX 20*20*1.5	711	IPE330	711	BOX 25*25*2	711	IPE360		1075	BOX 10*10*1	711	IPE240	711	BOX 20*20*2	711	IPE270		1075	BOX 10*10*1	711	IPE240	711	BOX 20*20*1.5	711	IPE270
1076	BOX 20*20*1.5	712	IPE330	712	BOX 25*25*2	712	IPE360		1076	BOX 15*15*1.5	712	IPE240	712	BOX 20*20*2	712	IPE270		1076	BOX 15*15*1.5	712	IPE240	712	BOX 20*20*1.5	712	IPE240
1077	BOX 20*20*1.5	713	IPE330	713	BOX 25*25*2	713	IPE360		1077	BOX 15*15*1.5	713	IPE240	713	BOX 20*20*2	713	IPE270		1077	BOX 15*15*1.5	713	IPE240	713	BOX 20*20*1.5	713	IPE240
1078	BOX 20*20*1.5	714	IPE330	714	BOX 25*25*2	714	BOX 25*25*2		1078	BOX 10*10*1	714	IPE240	714	BOX 20*20*2	714	BOX 20*20*2		1078	BOX 10*10*1	714	IPE240	714	BOX 20*20*1.5	714	BOX 20*20*1.5
1079	BOX 20*20*1.5	715	IPE330	715	BOX 25*25*2	715	BOX 25*25*2		1079	BOX 10*10*1	715	IPE240	715	BOX 20*20*2	715	BOX 20*20*2		1079	BOX 10*10*1	715	IPE240	715	BOX 20*20*1.5	715	BOX 20*20*1.5
1080	BOX 20*20*1.5	716	IPE330	716	IPE330	716	BOX 25*25*2		1080	BOX 10*10*1	716	IPE240	716	IPE270	716	BOX 20*20*2		1080	BOX 10*10*1	716	IPE240	716	IPE270	716	BOX 20*20*1.5
1081	BOX 20*20*1.5	717	IPE330	717	IPE330	717	BOX 25*25*2		1081	BOX 10*10*1	717	IPE240	717	IPE270	717	BOX 20*20*2		1081	BOX 10*10*1	717	IPE240	717	IPE270	717	BOX 20*20*1.5
1082	BOX 20*20*1.5	718	IPE330	718	IPE330	718	BOX 25*25*2		1082	BOX 10*10*1	718	IPE240	718	IPE270	718	BOX 20*20*2		1082	BOX 10*10*1	718	IPE240	718	IPE270	718	BOX 20*20*1.5
1083	BOX 20*20*1.5	719	IPE330	719	IPE330	719	BOX 25*25*2		1083	BOX 15*15*1.5	719	IPE240	719	IPE270	719	BOX 20*20*2		1083	BOX 15*15*1.5	719	IPE240	719	IPE270	719	BOX 20*20*1.5
1084	BOX 20*20*1.5	720	IPE330	720	IPE330	720	IPE360		1084	BOX 15*15*1.5	720	IPE270	720	IPE270	720	IPE270		1084	BOX 15*15*1.5	720	IPE270	720	IPE270	720	IPE240
1085	BOX 20*20*1.5	721	IPE330	721	IPE330	721	IPE360		1085	BOX 10*10*1	721	IPE240	721	IPE240	721	IPE270		1085	BOX 10*10*1	721	IPE270	721	IPE240	721	IPE240
1086	BOX 20*20*1.5	722	IPE330	722	IPE330	722	IPE360		1086	BOX 10*10*1	722	IPE270	722	IPE240	722	IPE270		1086	BOX 10*10*1	722	IPE270	722	IPE240	722	IPE240
1087	BOX 20*20*1.5	723	IPE330	723	IPE330	723	IPE360		1087	BOX 10*10*1	723	IPE240	723	IPE240	723	IPE270		1087	BOX 10*10*1	723	IPE270	723	IPE240	723	IPE240
1088	BOX 20*20*1.5	724	IPE330	724	IPE330	724	IPE360		1088	BOX 10*10*1	724	IPE270	724	IPE240	724	IPE270		1088	BOX 10*10*1	724	IPE270	724	IPE240	724	IPE270
1089	BOX 20*20*1.5	725	IPE330	725	IPE330	725	IPE360		1089	BOX 15*15*1.5	725	IPE240	725	IPE240	725	IPE270		1089	BOX 15*15*1.5	725	IPE270	725	IPE240	725	IPE270
1090	BOX 20*20*1.5	726	IPE330	726	IPE330	726	IPE450		1090	BOX 15*15*1.5	726	IPE270	726	IPE240	726	IPE330		1090	BOX 15*15*1.5	726	IPE270	726	IPE240	726	IPE300
1091	BOX 20*20*1.5	727	IPE330	727	IPE330	727	IPE450		1091	BOX 10*10*1	727	IPE240	727	IPE240	727	IPE330		1091	BOX 10*10*1	727	IPE270	727	IPE240	727	IPE270
1092	BOX 20*20*1.5	728	IPE330	728	IPE330	728	IPE450		1092	BOX 10*10*1	728	IPE270	728	IPE240	728	IPE330		1092	BOX 10*10*1	728	IPE270	728	IPE240	728	IPE300
1093	BOX 20*20*1.5	729	IPE360	729	IPE330	729	IPE450		1093	BOX 10*10*1	729	IPE270	729	IPE240	729	IPE330		1093	BOX 10*10*1	729	IPE240	729	IPE240	729	IPE270
1094	BOX 20*20*1.5	730	IPE360	730	IPE330	730	BOX 25*25*2		1094	BOX 10*10*1	730	IPE270	730	IPE240	730	BOX 20*20*2		1094	BOX 10*10*1	730	IPE240	730	IPE240	730	BOX 20*20*1.5
1095	BOX 20*20*1.5	731	IPE360	731	IPE330	731	BOX 25*25*2		1095	BOX 10*10*1	731	IPE270	731	IPE240	731	BOX 20*20*2		1095	BOX 10*10*1	731	IPE240	731	IPE240	731	BOX 20*20*1.5
1096	BOX 20*20*1.5	732	IPE360	732	IPE330	732	BOX 25*25*2		1096	BOX 15*15*1.5	732	IPE270	732	IPE240	732	BOX 20*20*2		1096	BOX 15*15*1.5	732	IPE240	732	IPE240	732	BOX 20*20*1.5
1097	IPE240	733	IPE360	733	IPE330	733	BOX 25*25*2		1097	IPE220	733	IPE300	733	IPE240	733	BOX 20*20*2		1097	IPE200	733	IPE240	733	IPE240	733	BOX 20*20*1.5
1098	IPE240	734	IPE360	734	IPE330	734	BOX 25*25*2		1098	IPE220	734	IPE300	734	IPE240	734	BOX 20*20*2		1098	IPE200	734	IPE240	734	IPE240	734	BOX 20*20*1.5
1099	IPE240	735	IPE360	735	IPE330	735	BOX 25*25*2		1099	IPE220	735	IPE300	735	IPE240	735	BOX 20*20*2		1099	IPE200	735	IPE240	735	IPE240	735	BOX 20*20*1.5
1100	IPE240	736	IPE360	736	IPE330	736	IPE360		1100	IPE220	736	IPE300	736	IPE240	736	IPE270		1100	IPE200	736	IPE240	736	IPE240	736	IPE270
1101	IPE240	737	IPE360	737	IPE330	737	IPE360		1101	IPE220	737	IPE270	737	IPE240	737	IPE270		1101	IPE200	737	IPE240	737	IPE240	737	IPE270
1102	IPE240	738	IPE360	738	IPE330	738	IPE360		1102	IPE220	738	IPE270	738	IPE240	738	IPE270		1102	IPE200	738	IPE240	738	IPE240	738	IPE270
1103	IPE240	739	IPE360	739	IPE330	739	IPE360		1103	IPE220	739	IPE270	739	IPE240	739	IPE240		1103	IPE200	739	IPE240	739	IPE240	739	IPE240
1104	IPE240	740	IPE360	740	IPE330	740	IPE360		1104	IPE220	740	IPE270	740	IPE240	740	IPE240		1104	IPE220	740	IPE240	740	IPE240	740	IPE240
1105	IPE240	741	IPE360	741	IPE330	741	IPE360		1105	IPE220	741	IPE300	741	IPE240	741	IPE240		1105	IPE220	741	IPE240	741	IPE240	741	IPE240
1106	IPE240	742	IPE360	742	IPE330	742	IPE360		1106	IPE220	742	IPE300	742	IPE240	742	IPE240		1106	IPE200	742	IPE240	742	IPE240	742	IPE240
1107	IPE240	743	IPE360	743	IPE330	743	IPE360		1107	IPE220	743	IPE300	743	IPE240	743	IPE240		1107	IPE200	743	IPE240	743	IPE240	743	IPE240
1108	IPE240	744	IPE360	744	IPE330	744	IPE360		1108	IPE220	744	IPE300	744	IPE270	744	IPE240		1108	IPE200	744	IPE240	744	IPE270	744	IPE240
1109	IPE240	745	IPE360	745	IPE330	745	IPE360		1109	IPE220	745	IPE270	745	IPE270	745	IPE240		1109	IPE200	745	IPE240	745	IPE270	745	IPE240
1110	IPE240	746	IPE360	746	IPE330	746	IPE360		1110	IPE220	746	IPE270	746	IPE270	746	IPE240		1110	IPE200	746	IPE240	746	IPE270	746	IPE240
1111	BOX 20*20*1.5	747	IPE360	747	IPE330	747	IPE360		1111	BOX 15*15*1.5	747	IPE270	747	IPE270	747	IPE240		1111	BOX 15*15*1.5	747	IPE240	747	IPE270	747	IPE240
1112	BOX 20*20*1.5	748	IPE360	748	IPE330	748	IPE360		1112	BOX 10*10*1	748	IPE270	748	IPE270	748	IPE240		1112	BOX 10*10*1	748	IPE240	748	IPE270	748	IPE240
1113	BOX 20*20*1.5	749	IPE360	749	IPE330	749	IPE360		1113	BOX 10*10*1	749	IPE300	749	IPE270	749	IPE240		1113	BOX 10*10*1	749	IPE240	749	IPE270	749	IPE240
1114	BOX 20*20*1.5	750	IPE360	750	IPE330	750	IPE360		1114	BOX 10*10*1	750	IPE300	750	IPE270	750	IPE240		1114	BOX 10*10*1	750	IPE240	750	IPE270	750	IPE240
1115	BOX 20*20*1.5	751	IPE360	751	IPE330	751	IPE360		1115	BOX 10*10*1	751	IPE300	751	IPE270	751	IPE240		1115	BOX 10*10*1	751	IPE240	751	IPE270	751	IPE240
1116	BOX 20*20*1.5	752	IPE360	752	IPE330	752	IPE360		1116	BOX 10*10*1	752	IPE300	752	IPE270	752	IPE240		1116	BOX 10*10*1	752	IPE240	752	IPE270	752	IPE240
1117	BOX 20*20*1.5	753	IPE360	753	IPE450	753	IPE360		1117	BOX 15*15*1.5	753	IPE270	753	IPE270	753	IPE240		1117	BOX 15*15*1.5	753	IPE240	753	IPE270	753	IPE240
1118	BOX 20*20*1.5	754	IPE360	754	IPE450	754	IPE360		1118	BOX 15*15*1.5	754	IPE270	754	IPE270	754	IPE240		1118	BOX 15*15*1.5	754	IPE240	754	IPE270	754	IPE240
1119	BOX 20*20*1.5	755	IPE360	755	IPE450	755	IPE360		1119	BOX 15*15*1.5	755	IPE270	755	IPE270	755	IPE240		1119	BOX 15*15*1.5	755	IPE240	755	IPE270	755	IPE240
1120	BOX 20*20*1.5	756	IPE360	756	IPE450	756	IPE360		1120	BOX 15*15*1.5	756	IPE270	756	IPE270	756	IPE240		1120	BOX 15*15*1.5	756	IPE240	756	IPE270	756	IPE240
1121	BOX 20*20*1.5	757	IPE360	757	IPE450	757	IPE360		1121	BOX 15*15*1.5	757	IPE300	757	IPE270	757	IPE240		1121	BOX 15*15*1.5	757	IPE240	757	IPE270	757	IPE240
1122	BOX 20*20*1.5	758	IPE360	758	IPE450	758	IPE360		1122	BOX 15*15*1.5	758	IPE300	758	IPE270	758	IPE240		1122	BOX 15*15*1.5	758	IPE240	758	IPE270	758	IPE240
1123	BOX 20*20*1.5	759	IPE360	759	IPE450	759	IPE360		1123	BOX 15*15*1.5	759	IPE300	759	IPE270	759	IPE240		1123	BOX 15*15*1.5	759	IPE240	759	IPE270	759	IPE240
1124	BOX 20*20*1.5	760	IPE360	760	IPE450	760	IPE360		1124	BOX 15*15*1.5	760	IPE300	760	IPE270	760	IPE270		1124	BOX 15*15*1.5	760	IPE240	760	IPE270	760	IPE270
1125	IPE240	761	IPE360	761	IPE450	761	IPE360		1125	IPE220	761	IPE270	761	IPE270	761	IPE270		1125	IPE200	761	IPE240	761	IPE270	761	IPE270
1126	IPE240	762	IPE360	762	IPE450	762	IPE360		1126	IPE220	762	IPE270	762	IPE270	762	IPE270		1126	IPE200	762	IPE240	762	IPE270	762	IPE270
1127	BOX 20*20*1.5	763	IPE360	763	IPE450	763	IPE360		1127	BOX 10*10*1	763	IPE270	763	IPE270	763	IPE270		1127	BOX 10*10*1	763	IPE240	763	IPE270	763	IPE270
1128	IPE400	764	IPE360	764	IPE450	764	IPE360		1128	IPE300	764	IPE270	764	IPE270	764	IPE270		1128	IPE220	764	IPE240	764	IPE270	764	IPE270
1129	IPE400	765	IPE360	765	IPE450	765	IPE360		1129	IPE300	765	IPE300	765	IPE270	765	IPE270		1129	IPE270	765	IPE240	765	IPE270	765	IPE270
1130	IPE400	766	IPE360	766	IPE450	766	IPE360		1130	IPE300	766	IPE300	766	IPE270	766	IPE270		1130	IPE220	766	IPE240	766	IPE270	766	IPE270
1131	IPE400	767	BOX 20*20*1.5	767	IPE450	767	IPE360		1131	IPE300	767	BOX 15*15*1.5	767	IPE270	767	IPE270		1131	IPE270	767	BOX 15*15*1.5	767	IPE270	767	IPE270
1132	IPE400	768	BOX 20*20*1.5	768	IPE450	768	IPE360		1132	IPE300	768	BOX 15*15*1.5	768	IPE270	768	IPE270		1132	IPE220	768	BOX 15*15*1.5	768	IPE270	768	IPE270
1133	IPE400	769	BOX 20*20*1.5	769	IPE450	769	IPE550		1133	IPE300	769	BOX 15*15*1.5	769	IPE270	769	IPE300		1133	IPE270	769	BOX 15*15*1.5	769	IPE270	769	IPE270
1134	IPE360	770	BOX 20*20*1.5	770	IPE450	770	IPE550		1134	IPE300	770	BOX 15*15*1.5	770	IPE270	770	IPE300		1134	IPE240	770	BOX 15*15*1.5	770	IPE270	770	IPE270
1135	IPE360	771	BOX 20*20*1.5	771	IPE450	771	IPE550		1135	IPE300	771	BOX 15*15*1.5	771	IPE270	771	IPE270		1135	IPE240	771	BOX 15*15*1.5	771	IPE270	771	IPE270
1136	IPE360	772	BOX 20*20*1.5	772	IPE450	772	IPE550		1136	IPE300	772	BOX 15*15*1.5	772	IPE270	772	IPE300		1136	IPE240	772	BOX 15*15*1.5	772	IPE270	772	IPE270
1137	IPE360	773	BOX 20*20*1.5	773	IPE450	773	IPE550		1137	IPE300	773	BOX 15*15*1.5	773	IPE270	773	IPE300		1137	IPE240	773	BOX 15*15*1.5	773	IPE270	773	IPE270
1138	IPE360	774	BOX 20*20*1.5	774	IPE450	774	IPE550		1138	IPE300	774	BOX 15*15*1.5	774	IPE270	774	IPE300		1138	IPE240	774	BOX 15*15*1.5	774	IPE270	774	IPE270
1139	IPE360	775	BOX 20*20*1.5	775	IPE450	775	IPE550		1139	IPE300	775	BOX 15*15*1.5	775	IPE270	775	IPE270		1139	IPE240	775	BOX 15*15*1.5	775	IPE270	775	IPE270
1140	IPE360	776	BOX 20*20*1.5	776	IPE450	776	IPE550		1140	IPE300	776	BOX 15*15*1.5	776	IPE270	776	IPE300		1140	IPE240	776	BOX 15*15*1.5	776	IPE270	776	IPE270
1141	IPE360	777	BOX 20*20*1.5	777	IPE450	777	IPE550		1141	IPE300	777	BOX 15*15*1.5	777	IPE270	777	IPE300		1141	IPE240	777	BOX 15*15*1.5	777	IPE270	777	IPE270
1142	IPE360	778	BOX 20*20*1.5	778	IPE450	778	IPE550		1142	IPE300	778	BOX 15*15*1.5	778	IPE270	778	IPE300		1142	IPE240	778	BOX 15*15*1.5	778	IPE270	778	IPE270
1143	IPE360	779	BOX 20*20*1.5	779	IPE450	779	IPE550		1143	IPE300	779	BOX 15*15*1.5	779	IPE270	779	IPE270		1143	IPE240	779	BOX 15*15*1.5	779	IPE270	779	IPE270
1144	IPE360	780	BOX 20*20*1.5	780	IPE450	780	IPE550		1144	IPE300	780	BOX 15*15*1.5	780	IPE270	780	IPE300		1144	IPE240	780	BOX 15*15*1.5	780	IPE270	780	IPE270
1145	IPE360	781	BOX 20*20*1.5	781	IPE450	781	IPE550		1145	IPE300	781	BOX 15*15*1.5	781	IPE270	781	IPE300		1145	IPE240	781	BOX 15*15*1.5	781	IPE270	781	IPE270
1146	IPE400	782	BOX 20*20*1.5	782	IPE450	782	IPE550		1146	IPE300	782	BOX 15*15*1.5	782	IPE270	782	IPE300		1146	IPE240	782	BOX 15*15*1.5	782	IPE270	782	IPE270
1147	IPE400	783	BOX 20*20*1.5	783	IPE450	783	IPE550		1147	IPE300	783	BOX 15*15*1.5	783	IPE270	783	IPE270		1147	IPE240	783	BOX 15*15*1.5	783	IPE270	783	IPE270
1148	IPE400	784	BOX 20*20*1.5	784	IPE450	784	IPE550		1148	IPE300	784	BOX 15*15*1.5	784	IPE270	784	IPE300		1148	IPE240	784	BOX 15*15*1.5	784	IPE270	784	IPE270
1149	IPE400	785	BOX 20*20*1.5	785	BOX 25*25*2	785	IPE550		1149	IPE300	785	BOX 15*15*1.5	785	BOX 20*20*2	785	IPE270		1149	IPE240	785	BOX 15*15*1.5	785	BOX 20*20*1.5	785	IPE270
1150	IPE360	786	BOX 20*20*1.5	786	BOX 25*25*2	786	IPE550		1150	IPE300	786	BOX 15*15*1.5	786	BOX 20*20*2	786	IPE300		1150	IPE240	786	BOX 15*15*1.5	786	BOX 20*20*1.5	786	IPE270
1151	IPE360	787	BOX 20*20*1.5	787	BOX 25*25*2	787	IPE550		1151	IPE300	787	BOX 15*15*1.5	787	BOX 20*20*2	787	IPE270		1151	IPE240	787	BOX 15*15*1.5	787	BOX 20*20*1.5	787	IPE270
1152	IPE360	788	BOX 20*20*1.5	788	BOX 25*25*2	788	IPE550		1152	IPE300	788	BOX 15*15*1.5	788	BOX 20*20*2	788	IPE300		1152	IPE240	788	BOX 15*15*1.5	788	BOX 20*20*1.5	788	IPE270
1153	IPE360	789	BOX 20*20*1.5	789	BOX 25*25*2	789	IPE550		1153	IPE300	789	BOX 15*15*1.5	789	BOX 20*20*2	789	IPE270		1153	IPE240	789	BOX 15*15*1.5	789	BOX 20*20*1.5	789	IPE270
1154	IPE360	790	BOX 20*20*1.5	790	BOX 25*25*2	790	IPE550		1154	IPE300	790	BOX 15*15*1.5	790	BOX 20*20*2	790	IPE300		1154	IPE240	790	BOX 15*15*1.5	790	BOX 20*20*1.5	790	IPE270
1155	IPE360	791	BOX 20*20*1.5	791	BOX 25*25*2	791	IPE550		1155	IPE300	791	BOX 15*15*1.5	791	BOX 20*20*2	791	IPE270		1155	IPE240	791	BOX 15*15*1.5	791	BOX 20*20*1.5	791	IPE270
1156	IPE360	792	BOX 20*20*1.5	792	BOX 25*25*2	792	IPE550		1156	IPE300	792	BOX 15*15*1.5	792	BOX 20*20*2	792	IPE300		1156	IPE240	792	BOX 15*15*1.5	792	BOX 20*20*1.5	792	IPE270
1157	IPE360	793	BOX 20*20*1.5	793	BOX 25*25*2	793	IPE550		1157	IPE300	793	BOX 15*15*1.5	793	BOX 20*20*2	793	IPE270		1157	IPE240	793	BOX 15*15*1.5	793	BOX 20*20*1.5	793	IPE270
1158	IPE360	794	BOX 20*20*1.5	794	BOX 25*25*2	794	IPE550		1158	IPE300	794	BOX 15*15*1.5	794	BOX 20*20*2	794	IPE300		1158	IPE240	794	BOX 15*15*1.5	794	BOX 20*20*1.5	794	IPE270
1159	IPE360	795	BOX 20*20*1.5	795	BOX 25*25*2	795	IPE550		1159	IPE300	795	BOX 15*15*1.5	795	BOX 20*20*2	795	IPE270		1159	IPE240	795	BOX 15*15*1.5	795	BOX 20*20*1.5	795	IPE270
1160	IPE360	796	BOX 20*20*1.5	796	BOX 25*25*2	796	IPE550		1160	IPE300	796	BOX 15*15*1.5	796	BOX 20*20*2	796	IPE300		1160	IPE240	796	BOX 15*15*1.5	796	BOX 20*20*1.5	796	IPE270
1161	IPE360	797	BOX 20*20*1.5	797	BOX 25*25*2	797	BOX 20*20*2		1161	IPE300	797	BOX 15*15*1.5	797	BOX 20*20*2	797	BOX 20*20*2		1161	IPE240	797	BOX 15*15*1.5	797	BOX 20*20*1.5	797	BOX 20*20*1.5
1162	IPE400	798	BOX 20*20*1.5	798	BOX 25*25*2	798	BOX 20*20*2		1162	IPE300	798	BOX 15*15*1.5	798	BOX 20*20*2	798	BOX 20*20*2		1162	IPE270	798	BOX 15*15*1.5	798	BOX 20*20*1.5	798	BOX 20*20*1.5
1163	IPE400	799	BOX 20*20*1.5	799	BOX 25*25*2	799	BOX 20*20*2		1163	IPE300	799	BOX 15*15*1.5	799	BOX 20*20*2	799	BOX 20*20*2		1163	IPE220	799	BOX 15*15*1.5	799	BOX 20*20*1.5	799	BOX 20*20*1.5
1164	IPE400	800	BOX 20*20*1.5	800	BOX 25*25*2	800	BOX 20*20*2		1164	IPE300	800	BOX 15*15*1.5	800	BOX 20*20*2	800	BOX 20*20*2		1164	IPE270	800	BOX 15*15*1.5	800	BOX 20*20*1.5	800	BOX 20*20*1.5
1165	IPE400	801	BOX 20*20*1.5	801	BOX 25*25*2	801	BOX 20*20*2		1165	IPE300	801	BOX 15*15*1.5	801	BOX 20*20*2	801	BOX 20*20*2		1165	IPE220	801	BOX 15*15*1.5	801	BOX 20*20*1.5	801	BOX 20*20*1.5
1166	IPE400	802	BOX 20*20*1.5	802	BOX 25*25*2	802	BOX 20*20*2		1166	IPE300	802	BOX 15*15*1.5	802	BOX 20*20*2	802	BOX 20*20*2		1166	IPE270	802	BOX 15*15*1.5	802	BOX 20*20*1.5	802	BOX 20*20*1.5
1167	IPE400	803	BOX 20*20*1.5	803	BOX 25*25*2	803	BOX 20*20*2		1167	IPE300	803	BOX 15*15*1.5	803	BOX 20*20*2	803	BOX 20*20*2		1167	IPE220	803	BOX 15*15*1.5	803	BOX 20*20*1.5	803	BOX 20*20*1.5
1168	IPE400	804	BOX 20*20*1.5	804	BOX 25*25*2	804	BOX 20*20*2		1168	IPE300	804	BOX 15*15*1.5	804	BOX 20*20*2	804	BOX 20*20*2		1168	IPE240	804	BOX 15*15*1.5	804	BOX 20*20*1.5	804	BOX 20*20*1.5
1169	IPE400	805	BOX 20*20*1.5	805	BOX 25*25*2	805	BOX 20*20*2		1169	IPE300	805	BOX 15*15*1.5	805	BOX 20*20*2	805	BOX 20*20*2		1169	IPE240	805	BOX 15*15*1.5	805	BOX 20*20*1.5	805	BOX 20*20*1.5
1170	IPE330	806	BOX 20*20*1.5	806	BOX 25*25*2	806	BOX 20*20*2		1170	IPE240	806	BOX 15*15*1.5	806	BOX 20*20*2	806	BOX 20*20*2		1170	IPE220	806	BOX 15*15*1.5	806	BOX 20*20*1.5	806	BOX 20*20*1.5
1171	IPE330	807	BOX 20*20*1.5	807	BOX 25*25*2	807	BOX 20*20*2		1171	IPE240	807	BOX 15*15*1.5	807	BOX 20*20*2	807	BOX 20*20*2		1171	IPE270	807	BOX 15*15*1.5	807	BOX 20*20*1.5	807	BOX 20*20*1.5
1172	IPE330	808	BOX 20*20*1.5	808	BOX 25*25*2	808	BOX 20*20*2		1172	IPE240	808	BOX 15*15*1.5	808	BOX 20*20*2	808	BOX 20*20*2		1172	IPE220	808	BOX 15*15*1.5	808	BOX 20*20*1.5	808	BOX 20*20*1.5
1173	IPE330	809	BOX 20*20*1.5	809	BOX 25*25*2	809	BOX 20*20*2		1173	IPE240	809	BOX 15*15*1.5	809	BOX 20*20*2	809	BOX 20*20*2		1173	IPE270	809	BOX 15*15*1.5	809	BOX 20*20*1.5	809	BOX 20*20*1.5
1174	IPE330	810	BOX 20*20*1.5	810	BOX 25*25*2	810	BOX 20*20*2		1174	IPE240	810	BOX 15*15*1.5	810	BOX 20*20*2	810	BOX 20*20*2		1174	IPE220	810	BOX 15*15*1.5	810	BOX 20*20*1.5	810	BOX 20*20*1.5
1175	IPE330	811	BOX 20*20*1.5	811	BOX 25*25*2	811	BOX 20*20*2		1175	IPE240	811	BOX 15*15*1.5	811	BOX 20*20*2	811	BOX 20*20*2		1175	IPE270	811	BOX 15*15*1.5	811	BOX 20*20*1.5	811	BOX 20*20*1.5
1176	IPE330	812	BOX 20*20*1.5	812	BOX 25*25*2	812	BOX 20*20*2.5		1176	IPE240	812	BOX 15*15*1.5	812	BOX 20*20*2	812	BOX 20*20*2		1176	IPE240	812	BOX 15*15*1.5	812	BOX 20*20*1.5	812	BOX 20*20*1.5
1177	IPE330	813	BOX 20*20*1.5	813	BOX 25*25*2	813	BOX 20*20*2.5		1177	IPE240	813	BOX 15*15*1.5	813	BOX 20*20*2	813	BOX 20*20*2		1177	IPE240	813	BOX 15*15*1.5	813	BOX 20*20*1.5	813	BOX 20*20*1.5
1178	IPE330	814	BOX 20*20*1.5	814	BOX 25*25*2	814	BOX 20*20*2.5		1178	IPE240	814	BOX 15*15*1.5	814	BOX 20*20*2	814	BOX 20*20*2		1178	IPE240	814	BOX 15*15*1.5	814	BOX 20*20*1.5	814	BOX 20*20*1.5
1179	IPE330	815	IPE330	815	BOX 25*25*2	815	BOX 20*20*2		1179	IPE240	815	IPE240	815	BOX 20*20*2	815	BOX 20*20*2		1179	IPE240	815	IPE240	815	BOX 20*20*1.5	815	BOX 20*20*1.5
1180	IPE330	816	IPE360	816	BOX 25*25*2	816	BOX 20*20*2		1180	IPE240	816	IPE270	816	BOX 20*20*2	816	BOX 20*20*2		1180	IPE240	816	IPE240	816	BOX 20*20*1.5	816	BOX 20*20*1.5
1181	IPE330	817	IPE330	817	BOX 25*25*2	817	BOX 20*20*2		1181	IPE240	817	IPE240	817	BOX 20*20*2	817	BOX 20*20*2		1181	IPE240	817	IPE240	817	BOX 20*20*1.5	817	BOX 20*20*1.5
1182	IPE330	818	IPE360	818	BOX 25*25*2	818	BOX 20*20*2		1182	IPE240	818	IPE270	818	BOX 20*20*2	818	BOX 20*20*2		1182	IPE240	818	IPE240	818	BOX 20*20*1.5	818	BOX 20*20*1.5
1183	IPE330	819	IPE330	819	BOX 25*25*2	819	BOX 20*20*2		1183	IPE240	819	IPE240	819	BOX 20*20*2	819	BOX 20*20*2		1183	IPE240	819	IPE270	819	BOX 20*20*1.5	819	BOX 20*20*1.5
1184	IPE330	820	BOX 20*20*1.5	820	BOX 25*25*2	820	BOX 20*20*2		1184	IPE240	820	BOX 15*15*1.5	820	BOX 20*20*2	820	BOX 20*20*2		1184	IPE240	820	BOX 15*15*1.5	820	BOX 20*20*1.5	820	BOX 20*20*1.5
1185	IPE330	821	BOX 20*20*1.5	821	BOX 25*25*2	821	BOX 20*20*2		1185	IPE240	821	BOX 15*15*1.5	821	BOX 20*20*2	821	BOX 20*20*2		1185	IPE240	821	BOX 20*20*1.5	821	BOX 20*20*1.5	821	BOX 20*20*1.5
1186	IPE330	822	BOX 20*20*1.5	822	BOX 25*25*2	822	BOX 20*20*2.5		1186	IPE240	822	BOX 15*15*1.5	822	BOX 20*20*2	822	BOX 20*20*2		1186	IPE240	822	BOX 15*15*1.5	822	BOX 20*20*1.5	822	BOX 20*20*1.5
1187	IPE330	823	IPE400	823	BOX 25*25*2	823	BOX 20*20*2.5		1187	IPE240	823	IPE270	823	BOX 20*20*2	823	BOX 20*20*2		1187	IPE240	823	IPE270	823	BOX 20*20*1.5	823	BOX 20*20*1.5
1188	IPE330	824	IPE400	824	BOX 25*25*2	824	BOX 20*20*2.5		1188	IPE240	824	IPE270	824	BOX 20*20*2	824	BOX 20*20*2		1188	IPE240	824	IPE270	824	BOX 20*20*1.5	824	BOX 20*20*1.5
1189	IPE330	825	IPE400	825	BOX 25*25*2	825	BOX 20*20*2		1189	IPE240	825	IPE270	825	BOX 20*20*2	825	BOX 20*20*2		1189	IPE240	825	IPE270	825	BOX 20*20*1.5	825	BOX 20*20*1.5
1190	IPE330	826	IPE400	826	BOX 25*25*2	826	BOX 20*20*2		1190	IPE240	826	IPE270	826	BOX 20*20*2	826	BOX 20*20*2		1190	IPE240	826	IPE270	826	BOX 20*20*1.5	826	BOX 20*20*1.5
1191	IPE330	827	IPE400	827	IPE330	827	BOX 20*20*2		1191	IPE240	827	IPE270	827	IPE240	827	BOX 20*20*2		1191	IPE240	827	IPE270	827	IPE240	827	BOX 20*20*1.5
1192	IPE330	828	IPE400	828	IPE330	828	BOX 20*20*2		1192	IPE240	828	IPE270	828	IPE240	828	BOX 20*20*2		1192	IPE240	828	IPE270	828	IPE240	828	BOX 20*20*1.5
1193	IPE330	829	IPE400	829	IPE330	829	BOX 20*20*2		1193	IPE240	829	IPE270	829	IPE240	829	BOX 20*20*2		1193	IPE240	829	IPE270	829	IPE240	829	BOX 20*20*1.5
1194	IPE330	830	IPE400	830	IPE330	830	BOX 20*20*2		1194	IPE240	830	IPE270	830	IPE240	830	BOX 20*20*2		1194	IPE240	830	IPE270	830	IPE240	830	BOX 20*20*1.5
1195	IPE330	831	IPE400	831	IPE330	831	BOX 20*20*2		1195	IPE240	831	IPE270	831	IPE240	831	BOX 20*20*2		1195	IPE240	831	IPE240	831	IPE270	831	BOX 20*20*1.5
1196	IPE330	832	IPE400	832	IPE330	832	BOX 20*20*2.5		1196	IPE240	832	IPE270	832	IPE270	832	BOX 20*20*2		1196	IPE240	832	IPE240	832	IPE270	832	BOX 20*20*1.5
1197	IPE330	833	IPE400	833	IPE450	833	BOX 20*20*2.5		1197	IPE240	833	IPE270	833	IPE270	833	BOX 20*20*2		1197	IPE240	833	IPE240	833	IPE270	833	BOX 20*20*1.5
1198	IPE330	834	IPE400	834	IPE450	834	BOX 20*20*2.5		1198	IPE240	834	IPE270	834	IPE270	834	BOX 20*20*2		1198	IPE240	834	IPE240	834	IPE270	834	BOX 20*20*1.5
1199	IPE330	835	IPE400	835	IPE450	835	IPE360		1199	IPE240	835	IPE270	835	IPE270	835	IPE240		1199	IPE240	835	IPE240	835	IPE270	835	IPE240
1200	IPE330	836	IPE400	836	IPE450	836	IPE360		1200	IPE240	836	IPE270	836	IPE270	836	IPE240		1200	IPE240	836	IPE240	836	IPE270	836	IPE240
1201	IPE330	837	IPE400	837	BOX 25*25*2	837	IPE360		1201	IPE240	837	IPE270	837	BOX 20*20*2	837	IPE240		1201	IPE240	837	IPE240	837	BOX 20*20*1.5	837	IPE240
1202	IPE330	838	IPE400	838	BOX 25*25*2	838	IPE360		1202	IPE240	838	IPE270	838	BOX 20*20*2	838	IPE240		1202	IPE240	838	IPE240	838	BOX 20*20*1.5	838	IPE240
1203	IPE330	839	IPE400	839	BOX 25*25*2	839	IPE360		1203	IPE240	839	IPE270	839	BOX 20*20*2	839	IPE270		1203	IPE240	839	IPE240	839	BOX 20*20*1.5	839	IPE270
1204	IPE330	840	IPE400	840	BOX 25*25*2	840	IPE360		1204	IPE240	840	IPE270	840	BOX 20*20*2	840	IPE270		1204	IPE270	840	IPE240	840	BOX 20*20*1.5	840	IPE270
1205	IPE330	841	IPE400	841	BOX 25*25*2	841	IPE550		1205	IPE240	841	IPE270	841	BOX 20*20*2	841	IPE270		1205	IPE220	841	IPE240	841	BOX 20*20*1.5	841	IPE270
1206	IPE330	842	IPE400	842	BOX 25*25*2	842	IPE550		1206	IPE240	842	IPE270	842	BOX 20*20*2	842	IPE300		1206	IPE270	842	IPE240	842	BOX 20*20*1.5	842	IPE270
1207	IPE330	843	IPE400	843	IPE330	843	IPE550		1207	IPE240	843	IPE270	843	IPE240	843	IPE270		1207	IPE220	843	IPE240	843	IPE240	843	IPE270
1208	IPE330	844	IPE400	844	IPE330	844	IPE550		1208	IPE240	844	IPE270	844	IPE240	844	IPE300		1208	IPE270	844	IPE240	844	IPE240	844	IPE270
1209	IPE330	845	IPE400	845	IPE330	845	BOX 20*20*2.5		1209	IPE240	845	IPE270	845	IPE270	845	BOX 20*20*2		1209	IPE220	845	IPE240	845	IPE270	845	BOX 20*20*1.5
1210	IPE330	846	IPE400	846	IPE450	846	BOX 20*20*2.5		1210	IPE240	846	IPE270	846	IPE270	846	BOX 20*20*2		1210	IPE240	846	IPE240	846	IPE270	846	BOX 20*20*1.5
1211	IPE330	847	IPE400	847	IPE450	847	BOX 20*20*2.5		1211	IPE240	847	IPE270	847	IPE270	847	BOX 20*20*2		1211	IPE240	847	IPE240	847	IPE270	847	BOX 20*20*1.5
1212	IPE330	848	IPE400	848	IPE450	848	BOX 20*20*2.5		1212	IPE240	848	IPE270	848	IPE270	848	BOX 20*20*2		1212	IPE220	848	IPE240	848	IPE270	848	BOX 20*20*1.5
1213	IPE330	849	IPE400	849	IPE450	849	BOX 20*20*2.5		1213	IPE240	849	IPE270	849	IPE270	849	BOX 20*20*2		1213	IPE270	849	IPE240	849	IPE270	849	BOX 20*20*1.5
1214	IPE330	850	IPE400	850	IPE330	850	BOX 20*20*2.5		1214	IPE240	850	IPE270	850	IPE270	850	BOX 20*20*2		1214	IPE220	850	IPE240	850	IPE270	850	BOX 20*20*1.5
1215	IPE330	851	IPE400	851	IPE330	851	IPE360		1215	IPE240	851	IPE270	851	IPE240	851	IPE240		1215	IPE270	851	IPE240	851	IPE240	851	IPE240
1216	IPE330	852	IPE400	852	IPE330	852	IPE360		1216	IPE240	852	IPE270	852	IPE240	852	IPE240		1216	IPE220	852	IPE240	852	IPE240	852	IPE240
1217	IPE330	853	IPE400	853	BOX 25*25*2	853	IPE360		1217	IPE240	853	IPE270	853	BOX 20*20*2	853	IPE270		1217	IPE270	853	IPE240	853	BOX 20*20*1.5	853	IPE270
1218	IPE330	854	IPE400	854	BOX 25*25*2	854	IPE550		1218	IPE240	854	IPE270	854	BOX 20*20*2	854	IPE270		1218	IPE240	854	IPE240	854	BOX 20*20*1.5	854	IPE270
1219	IPE330	855	IPE400	855	BOX 25*25*2	855	IPE550		1219	IPE240	855	IPE270	855	BOX 20*20*2	855	IPE300		1219	IPE240	855	IPE240	855	BOX 20*20*1.5	855	IPE270
1220	IPE330	856	IPE400	856	BOX 25*25*2	856	IPE550		1220	IPE240	856	IPE270	856	BOX 20*20*2	856	IPE270		1220	IPE240	856	IPE240	856	BOX 20*20*1.5	856	IPE270
1221	IPE330	857	IPE400	857	BOX 25*25*2	857	IPE550		1221	IPE240	857	IPE270	857	BOX 20*20*2	857	IPE300		1221	IPE240	857	IPE270	857	BOX 20*20*1.5	857	IPE270
1222	IPE330	858	IPE400	858	BOX 25*25*2	858	IPE360		1222	IPE240	858	IPE270	858	BOX 20*20*2	858	IPE270		1222	IPE240	858	IPE270	858	BOX 20*20*1.5	858	IPE270
1223	IPE330	859	IPE400	859	IPE330	859	IPE360		1223	IPE240	859	IPE270	859	IPE270	859	IPE240		1223	IPE240	859	IPE270	859	IPE270	859	IPE240
1224	IPE330	860	IPE400	860	IPE330	860	IPE360		1224	IPE240	860	IPE270	860	IPE270	860	IPE240		1224	IPE240	860	IPE270	860	IPE270	860	IPE240
1225	IPE330	861	IPE400	861	IPE330	861	BOX 20*20*2.5		1225	IPE240	861	IPE270	861	IPE270	861	BOX 20*20*2		1225	IPE240	861	IPE270	861	IPE270	861	BOX 20*20*1.5
1226	IPE330	862	IPE400	862	IPE330	862	BOX 20*20*2.5		1226	IPE240	862	IPE270	862	IPE270	862	BOX 20*20*2		1226	IPE240	862	IPE270	862	IPE270	862	BOX 20*20*1.5
1227	IPE330	863	IPE400	863	IPE330	863	BOX 20*20*2.5		1227	IPE240	863	IPE270	863	IPE270	863	BOX 20*20*2		1227	IPE240	863	IPE270	863	IPE270	863	BOX 20*20*1.5
1228	IPE330	864	IPE400	864	IPE330	864	BOX 20*20*2.5		1228	IPE240	864	IPE270	864	IPE240	864	BOX 20*20*2		1228	IPE240	864	IPE270	864	IPE240	864	BOX 20*20*1.5
1229	IPE330	865	IPE400	865	IPE330	865	BOX 20*20*2.5		1229	IPE240	865	IPE270	865	IPE240	865	BOX 20*20*2		1229	IPE240	865	IPE270	865	IPE240	865	BOX 20*20*1.5
1230	IPE330	866	IPE400	866	IPE330	866	BOX 20*20*2.5		1230	IPE240	866	IPE300	866	IPE240	866	BOX 20*20*2		1230	IPE240	866	IPE270	866	IPE240	866	BOX 20*20*1.5
1231	IPE330	867	IPE400	867	IPE330	867	IPE360		1231	IPE240	867	IPE300	867	IPE240	867	IPE240		1231	IPE240	867	IPE270	867	IPE240	867	IPE240
1232	IPE330	868	IPE400	868	IPE330	868	IPE360		1232	IPE240	868	IPE300	868	IPE240	868	IPE240		1232	IPE240	868	IPE270	868	IPE240	868	IPE240
1233	IPE330	869	IPE400	869	IPE330	869	IPE360		1233	IPE240	869	IPE300	869	IPE240	869	IPE240		1233	IPE240	869	IPE270	869	IPE240	869	IPE240
1234	IPE330	870	IPE400	870	IPE330	870	IPE360		1234	IPE240	870	IPE300	870	IPE240	870	IPE240		1234	IPE240	870	IPE270	870	IPE240	870	IPE240
1235	IPE330	871	IPE400	871	IPE330	871	IPE360		1235	IPE240	871	IPE300	871	IPE240	871	IPE270		1235	IPE240	871	IPE270	871	IPE240	871	IPE270
1236	IPE330	872	IPE400	872	IPE330	872	IPE360		1236	IPE240	872	IPE300	872	IPE240	872	IPE270		1236	IPE240	872	IPE270	872	IPE240	872	IPE270
1237	IPE330	873	IPE400	873	IPE330	873	IPE550		1237	IPE240	873	IPE300	873	IPE240	873	IPE270		1237	IPE240	873	IPE270	873	IPE240	873	IPE270
1238	IPE330	874	IPE400	874	IPE330	874	IPE550		1238	IPE240	874	IPE300	874	IPE240	874	IPE300		1238	IPE240	874	IPE270	874	IPE240	874	IPE270
1239	IPE330	875	IPE400	875	IPE330	875	IPE550		1239	IPE240	875	IPE300	875	IPE240	875	IPE270		1239	IPE240	875	IPE270	875	IPE240	875	IPE270
1240	IPE330	876	IPE400	876	IPE330	876	IPE550		1240	IPE240	876	IPE300	876	IPE240	876	IPE300		1240	IPE240	876	IPE270	876	IPE240	876	IPE270
1241	IPE330	877	IPE400	877	IPE330	877	BOX 20*20*2.5		1241	IPE240	877	IPE300	877	IPE240	877	BOX 20*20*2		1241	IPE240	877	IPE270	877	IPE240	877	BOX 20*20*1.5
1242	IPE330	878	IPE400	878	IPE330	878	BOX 20*20*2.5		1242	IPE240	878	IPE300	878	IPE240	878	BOX 20*20*2		1242	IPE240	878	IPE270	878	IPE240	878	BOX 20*20*1.5
1243	IPE330	879	IPE400	879	IPE330	879	BOX 20*20*2.5		1243	IPE240	879	IPE300	879	IPE240	879	BOX 20*20*2		1243	IPE240	879	IPE270	879	IPE240	879	BOX 20*20*1.5
1244	IPE330	880	IPE400	880	IPE330	880	BOX 20*20*2.5		1244	IPE240	880	IPE300	880	IPE240	880	BOX 20*20*2		1244	IPE240	880	IPE270	880	IPE240	880	BOX 20*20*1.5
1245	IPE330	881	IPE400	881	IPE330	881	BOX 20*20*2.5		1245	IPE240	881	IPE300	881	IPE240	881	BOX 20*20*2		1245	IPE240	881	IPE270	881	IPE240	881	BOX 20*20*1.5
1246	IPE330	882	IPE400	882	IPE330	882	BOX 20*20*2.5		1246	IPE240	882	IPE300	882	IPE240	882	BOX 20*20*2		1246	IPE270	882	IPE270	882	IPE240	882	BOX 20*20*1.5
1247	IPE330	883	IPE400	883	IPE330	883	IPE330		1247	IPE240	883	IPE300	883	IPE240	883	IPE270		1247	IPE220	883	IPE270	883	IPE240	883	IPE270
1248	IPE330	884	IPE400	884	IPE330	884	IPE330		1248	IPE240	884	IPE300	884	IPE240	884	IPE270		1248	IPE270	884	IPE270	884	IPE240	884	IPE270
1249	IPE330	885	IPE400	885	IPE330	885	IPE330		1249	IPE240	885	IPE300	885	IPE240	885	IPE270		1249	IPE220	885	IPE270	885	IPE240	885	IPE270
1250	IPE330	886	IPE400	886	IPE330	886	IPE360		1250	IPE240	886	IPE300	886	IPE240	886	IPE240		1250	IPE270	886	IPE270	886	IPE240	886	IPE240
1251	IPE330	887	IPE400	887	IPE330	887	IPE360		1251	IPE240	887	IPE300	887	IPE270	887	IPE240		1251	IPE220	887	IPE270	887	IPE270	887	IPE240
1252	IPE330	888	IPE400	888	IPE330	888	IPE360		1252	IPE240	888	IPE300	888	IPE270	888	IPE240		1252	IPE240	888	IPE270	888	IPE270	888	IPE240
1253	IPE330	889	IPE400	889	IPE330	889	IPE360		1253	IPE240	889	IPE300	889	IPE270	889	IPE240		1253	IPE240	889	IPE270	889	IPE270	889	IPE240
1254	IPE240	890	IPE400	890	IPE330	890	IPE360		1254	IPE220	890	IPE300	890	IPE270	890	IPE240		1254	IPE200	890	IPE270	890	IPE270	890	IPE240
1255	IPE240	891	IPE400	891	IPE330	891	IPE360		1255	IPE220	891	IPE300	891	IPE270	891	IPE240		1255	IPE200	891	IPE270	891	IPE270	891	IPE240
1256	IPE240	892	IPE400	892	IPE330	892	IPE330		1256	IPE220	892	IPE300	892	IPE270	892	IPE240		1256	IPE200	892	IPE270	892	IPE270	892	IPE240
1257	IPE240	893	IPE400	893	IPE330	893	IPE330		1257	IPE220	893	IPE300	893	IPE270	893	IPE240		1257	IPE200	893	IPE270	893	IPE270	893	IPE240
1258	IPE240	894	IPE400	894	IPE330	894	IPE330		1258	IPE220	894	IPE300	894	IPE270	894	IPE240		1258	IPE200	894	IPE270	894	IPE270	894	IPE240
1259	IPE240	895	IPE400	895	IPE330	895	IPE330		1259	IPE220	895	IPE300	895	IPE270	895	IPE240		1259	IPE200	895	IPE270	895	IPE270	895	IPE240
1260	IPE240	896	IPE400	896	IPE450	896	IPE330		1260	IPE220	896	IPE300	896	IPE270	896	IPE240		1260	IPE200	896	IPE270	896	IPE300	896	IPE240
1261	IPE240	897	IPE400	897	IPE450	897	IPE330		1261	IPE220	897	IPE300	897	IPE270	897	IPE240		1261	IPE200	897	IPE270	897	IPE300	897	IPE240
1262	IPE240	898	IPE400	898	IPE450	898	IPE360		1262	IPE220	898	IPE300	898	IPE270	898	IPE240		1262	IPE200	898	IPE270	898	IPE300	898	IPE240
1263	IPE240	899	IPE400	899	IPE450	899	IPE360		1263	IPE220	899	IPE300	899	IPE270	899	IPE240		1263	IPE200	899	IPE270	899	IPE300	899	IPE240
1264	IPE240	900	IPE400	900	IPE450	900	IPE360		1264	IPE220	900	IPE300	900	IPE270	900	IPE240		1264	IPE200	900	IPE270	900	IPE300	900	IPE240
1265	IPE240	901	IPE400	901	IPE450	901	IPE360		1265	IPE220	901	IPE300	901	IPE270	901	IPE240		1265	IPE200	901	IPE270	901	IPE300	901	IPE240
1266	IPE240	902	IPE400	902	IPE450	902	IPE360		1266	IPE220	902	IPE300	902	IPE270	902	IPE240		1266	IPE200	902	IPE270	902	IPE300	902	IPE240
1267	IPE240	903	IPE400	903	IPE450	903	IPE360		1267	IPE220	903	IPE300	903	IPE270	903	IPE240		1267	IPE200	903	IPE270	903	IPE300	903	IPE240
1268	IPE240	904	BOX 25*25*2	904	IPE450	904	IPE360		1268	IPE220	904	BOX 20*20*2	904	IPE270	904	IPE240		1268	IPE200	904	BOX 20*20*1.5	904	IPE300	904	IPE240
1269	IPE240	905	BOX 25*25*2	905	IPE450	905	IPE360		1269	IPE220	905	BOX 20*20*2	905	IPE270	905	IPE240		1269	IPE200	905	BOX 20*20*1.5	905	IPE300	905	IPE240
1270	IPE240	906	BOX 25*25*2	906	IPE450	906	IPE360		1270	IPE220	906	BOX 20*20*2	906	IPE270	906	IPE240		1270	IPE200	906	BOX 20*20*1.5	906	IPE300	906	IPE240
1271	IPE240	907	BOX 25*25*2	907	IPE450	907	IPE330		1271	IPE220	907	BOX 20*20*2	907	IPE270	907	IPE270		1271	IPE200	907	BOX 20*20*1.5	907	IPE300	907	IPE270
1272	IPE240	908	BOX 25*25*2	908	IPE450	908	IPE330		1272	IPE220	908	BOX 20*20*2	908	IPE270	908	IPE270		1272	IPE200	908	BOX 20*20*1.5	908	IPE300	908	IPE270
1273	IPE240	909	BOX 25*25*2	909	IPE450	909	IPE330		1273	IPE220	909	BOX 20*20*2	909	IPE270	909	IPE270		1273	IPE200	909	BOX 20*20*1.5	909	IPE300	909	IPE270
1274	IPE240	910	BOX 25*25*2	910	IPE450	910	IPE330		1274	IPE220	910	BOX 20*20*2	910	IPE270	910	IPE270		1274	IPE200	910	BOX 20*20*1.5	910	IPE300	910	IPE270
1275	IPE240	911	BOX 25*25*2	911	IPE450	911	IPE330		1275	IPE220	911	BOX 20*20*2	911	IPE270	911	IPE270		1275	IPE200	911	BOX 20*20*1.5	911	IPE300	911	IPE270
1276	IPE240	912	BOX 25*25*2	912	IPE450	912	IPE330		1276	IPE220	912	BOX 20*20*2	912	IPE270	912	IPE270		1276	IPE200	912	BOX 20*20*1.5	912	IPE300	912	IPE270
1277	IPE240	913	BOX 25*25*2	913	IPE450	913	IPE330		1277	IPE220	913	BOX 20*20*2	913	IPE270	913	IPE270		1277	IPE200	913	BOX 20*20*1.5	913	IPE300	913	IPE270
1278	IPE240	914	BOX 25*25*2	914	IPE450	914	IPE330		1278	IPE220	914	BOX 20*20*2	914	IPE270	914	IPE270		1278	IPE200	914	BOX 20*20*1.5	914	IPE300	914	IPE270
1279	IPE240	915	BOX 25*25*2	915	IPE450	915	IPE330		1279	IPE220	915	BOX 20*20*2	915	IPE270	915	IPE270		1279	IPE200	915	BOX 20*20*1.5	915	IPE300	915	IPE270
1280	IPE240	916	BOX 25*25*2	916	IPE450	916	IPE400		1280	IPE220	916	BOX 20*20*2	916	IPE270	916	IPE270		1280	IPE200	916	BOX 20*20*1.5	916	IPE300	916	IPE330
1281	IPE240	917	BOX 25*25*2	917	IPE450	917	IPE400		1281	IPE220	917	BOX 20*20*2	917	IPE270	917	IPE270		1281	IPE200	917	BOX 20*20*1.5	917	IPE300	917	IPE330
1282	IPE240	918	BOX 25*25*2	918	IPE450	918	IPE400		1282	IPE220	918	BOX 20*20*2	918	IPE270	918	IPE300		1282	IPE200	918	BOX 20*20*1.5	918	IPE300	918	IPE360
1283	IPE240	919	BOX 25*25*2	919	IPE450	919	IPE400		1283	IPE220	919	BOX 20*20*2	919	IPE270	919	IPE270		1283	IPE200	919	BOX 20*20*1.5	919	IPE300	919	IPE330
1284	IPE240	920	BOX 25*25*2	920	IPE450	920	IPE400		1284	IPE220	920	BOX 20*20*2	920	IPE270	920	IPE270		1284	IPE200	920	BOX 20*20*1.5	920	IPE300	920	IPE330
1285	IPE240	921	BOX 25*25*2	921	IPE450	921	IPE400		1285	IPE220	921	BOX 20*20*2	921	IPE270	921	IPE270		1285	IPE200	921	BOX 20*20*1.5	921	IPE300	921	IPE330
1286	IPE240	922	BOX 25*25*2	922	IPE450	922	IPE400		1286	IPE220	922	BOX 20*20*2	922	IPE270	922	IPE300		1286	IPE200	922	BOX 20*20*1.5	922	IPE300	922	IPE360
1287	IPE240	923	BOX 25*25*2	923	IPE450	923	IPE400		1287	IPE220	923	BOX 20*20*2	923	IPE270	923	IPE270		1287	IPE200	923	BOX 20*20*1.5	923	IPE300	923	IPE330
1288	IPE240	924	BOX 25*25*2	924	IPE450	924	IPE400		1288	IPE220	924	BOX 20*20*2	924	IPE270	924	IPE270		1288	IPE220	924	BOX 20*20*1.5	924	IPE300	924	IPE330
1289	IPE240	925	BOX 25*25*2	925	IPE450	925	IPE400		1289	IPE220	925	BOX 20*20*2	925	IPE270	925	IPE270		1289	IPE200	925	BOX 20*20*1.5	925	IPE300	925	IPE330
1290	IPE240	926	BOX 25*25*2	926	IPE450	926	IPE400		1290	IPE220	926	BOX 20*20*2	926	IPE270	926	IPE300		1290	IPE220	926	BOX 20*20*1.5	926	IPE300	926	IPE360
1291	IPE240	927	BOX 25*25*2	927	IPE450	927	IPE400		1291	IPE220	927	BOX 20*20*2	927	IPE270	927	IPE270		1291	IPE200	927	BOX 20*20*1.5	927	IPE300	927	IPE330
1292	IPE240	928	BOX 25*25*2	928	BOX 20*20*2.5	928	IPE400		1292	IPE220	928	BOX 20*20*2	928	BOX 20*20*1.5	928	IPE270		1292	IPE220	928	BOX 20*20*1.5	928	BOX 15*15*1.5	928	IPE330
1293	IPE240	929	BOX 25*25*2	929	BOX 20*20*2.5	929	IPE400		1293	IPE220	929	BOX 20*20*2	929	BOX 20*20*1.5	929	IPE270		1293	IPE200	929	BOX 20*20*1.5	929	BOX 15*15*1.5	929	IPE330
1294	IPE240	930	BOX 25*25*2	930	BOX 20*20*2.5	930	IPE400		1294	IPE220	930	BOX 20*20*2	930	BOX 20*20*1.5	930	IPE300		1294	IPE200	930	BOX 20*20*1.5	930	BOX 15*15*1.5	930	IPE360
1295	IPE240	931	BOX 25*25*2	931	BOX 20*20*2.5	931	IPE400		1295	IPE220	931	BOX 20*20*2	931	BOX 20*20*1.5	931	IPE270		1295	IPE200	931	BOX 20*20*1.5	931	BOX 15*15*1.5	931	IPE330
1597	IPE360	932	BOX 25*25*2	932	BOX 20*20*2.5	932	IPE400		1597	IPE300	932	BOX 20*20*2	932	BOX 20*20*1.5	932	IPE300		1597	IPE220	932	BOX 20*20*1.5	932	BOX 15*15*1.5	932	IPE360
1600	IPE360	933	BOX 25*25*2	933	BOX 20*20*2.5	933	IPE400		1600	IPE300	933	BOX 20*20*2	933	BOX 20*20*1.5	933	IPE270		1600	IPE270	933	BOX 20*20*1.5	933	BOX 15*15*1.5	933	IPE330
1603	IPE360	934	BOX 25*25*2	934	BOX 20*20*2.5	934	IPE400		1603	IPE300	934	BOX 20*20*2	934	BOX 20*20*1.5	934	IPE300		1603	IPE220	934	BOX 20*20*1.5	934	BOX 15*15*1.5	934	IPE360
1606	IPE360	935	BOX 25*25*2	935	BOX 20*20*2.5	935	IPE400		1606	IPE300	935	BOX 20*20*2	935	BOX 20*20*1.5	935	IPE270		1606	IPE270	935	BOX 20*20*1.5	935	BOX 15*15*1.5	935	IPE330
1609	IPE360	936	BOX 25*25*2	936	BOX 20*20*2.5	936	IPE400		1609	IPE300	936	BOX 20*20*2	936	BOX 20*20*1.5	936	IPE300		1609	IPE220	936	BOX 20*20*1.5	936	BOX 15*15*1.5	936	IPE360
1612	IPE360	937	BOX 25*25*2	937	BOX 20*20*2.5	937	IPE400		1612	IPE300	937	BOX 20*20*2	937	BOX 20*20*1.5	937	IPE270		1612	IPE270	937	BOX 20*20*1.5	937	BOX 15*15*1.5	937	IPE330
1615	IPE360	938	BOX 25*25*2	938	BOX 20*20*2.5	938	IPE400		1615	IPE300	938	BOX 20*20*2	938	BOX 20*20*1.5	938	IPE300		1615	IPE270	938	BOX 20*20*1.5	938	BOX 15*15*1.5	938	IPE360
1618	IPE360	939	BOX 25*25*2	939	BOX 20*20*2.5	939	IPE400		1618	IPE300	939	BOX 20*20*2	939	BOX 20*20*1.5	939	IPE270		1618	IPE270	939	BOX 20*20*1.5	939	BOX 15*15*1.5	939	IPE330
1621	IPE360	940	BOX 25*25*2	940	BOX 20*20*2.5	940	IPE400		1621	IPE300	940	BOX 20*20*2	940	BOX 20*20*1.5	940	IPE300		1621	IPE270	940	BOX 20*20*1.5	940	BOX 15*15*1.5	940	IPE360
1624	IPE360	941	BOX 25*25*2	941	BOX 20*20*2.5	941	IPE400		1624	IPE300	941	BOX 20*20*2	941	BOX 20*20*1.5	941	IPE270		1624	IPE270	941	BOX 20*20*1.5	941	BOX 15*15*1.5	941	IPE330
1627	IPE360	942	BOX 25*25*2	942	BOX 20*20*2.5	942	IPE400		1627	IPE300	942	BOX 20*20*2	942	BOX 20*20*1.5	942	IPE300		1627	IPE270	942	BOX 20*20*1.5	942	BOX 15*15*1.5	942	IPE360
1630	IPE360	943	BOX 25*25*2	943	BOX 20*20*2.5	943	IPE400		1630	IPE300	943	BOX 20*20*2	943	BOX 20*20*1.5	943	IPE270		1630	IPE270	943	BOX 20*20*1.5	943	BOX 15*15*1.5	943	IPE330
1633	IPE360	944	BOX 25*25*2	944	BOX 20*20*2.5	944	BOX 20*20*2.5		1633	IPE300	944	BOX 20*20*2	944	BOX 20*20*1.5	944	BOX 20*20*1.5		1633	IPE270	944	BOX 20*20*1.5	944	BOX 15*15*1.5	944	BOX 15*15*1.5
1636	IPE360	945	BOX 25*25*2	945	BOX 20*20*2.5	945	BOX 20*20*2.5		1636	IPE300	945	BOX 20*20*2	945	BOX 20*20*1.5	945	BOX 20*20*1.5		1636	IPE270	945	BOX 20*20*1.5	945	BOX 15*15*1.5	945	BOX 15*15*1.5
1639	IPE360	946	BOX 25*25*2	946	BOX 20*20*2.5	946	BOX 20*20*2.5		1639	IPE300	946	BOX 20*20*2	946	BOX 20*20*1.5	946	BOX 20*20*1.5		1639	IPE270	946	BOX 20*20*1.5	946	BOX 15*15*1.5	946	BOX 15*15*1.5
1642	IPE360	947	BOX 25*25*2	947	BOX 20*20*2.5	947	BOX 20*20*2.5		1642	IPE300	947	BOX 20*20*2	947	BOX 20*20*1.5	947	BOX 20*20*1.5		1642	IPE270	947	BOX 20*20*1.5	947	BOX 15*15*1.5	947	BOX 15*15*1.5
1645	IPE360	948	BOX 25*25*2	948	BOX 20*20*2.5	948	BOX 20*20*2.5		1645	IPE300	948	BOX 20*20*2	948	BOX 20*20*1.5	948	BOX 20*20*1.5		1645	IPE270	948	BOX 20*20*1.5	948	BOX 15*15*1.5	948	BOX 15*15*1.5
1648	IPE360	949	BOX 25*25*2	949	BOX 20*20*2.5	949	BOX 20*20*2.5		1648	IPE300	949	BOX 20*20*2	949	BOX 20*20*1.5	949	BOX 20*20*1.5		1648	IPE270	949	BOX 20*20*1.5	949	BOX 15*15*1.5	949	BOX 15*15*1.5
1651	IPE360	950	BOX 25*25*2	950	BOX 20*20*2.5	950	BOX 20*20*2.5		1651	IPE300	950	BOX 20*20*2	950	BOX 20*20*1.5	950	BOX 20*20*1.5		1651	IPE270	950	BOX 20*20*1.5	950	BOX 15*15*1.5	950	BOX 15*15*1.5
1654	IPE360	951	BOX 25*25*2	951	BOX 20*20*2.5	951	BOX 20*20*2.5		1654	IPE300	951	BOX 20*20*2	951	BOX 20*20*1.5	951	BOX 20*20*1.5		1654	IPE270	951	BOX 20*20*1.5	951	BOX 15*15*1.5	951	BOX 15*15*1.5
1657	IPE360	952	IPE400	952	BOX 20*20*2.5	952	BOX 20*20*2.5		1657	IPE300	952	IPE270	952	BOX 20*20*1.5	952	BOX 20*20*1.5		1657	IPE270	952	IPE240	952	BOX 15*15*1.5	952	BOX 15*15*1.5
1660	IPE360	953	IPE400	953	BOX 20*20*2.5	953	BOX 20*20*2.5		1660	IPE300	953	IPE300	953	BOX 20*20*1.5	953	BOX 20*20*1.5		1660	IPE270	953	IPE270	953	BOX 15*15*1.5	953	BOX 15*15*1.5
1663	IPE360	954	IPE400	954	BOX 20*20*2.5	954	BOX 20*20*2.5		1663	IPE300	954	IPE270	954	BOX 20*20*1.5	954	BOX 20*20*1.5		1663	IPE270	954	IPE240	954	BOX 15*15*1.5	954	BOX 15*15*1.5
1666	IPE360	955	IPE400	955	BOX 20*20*2.5	955	BOX 20*20*2.5		1666	IPE300	955	IPE300	955	BOX 20*20*1.5	955	BOX 20*20*1.5		1666	IPE270	955	IPE270	955	BOX 15*15*1.5	955	BOX 15*15*1.5
1669	IPE360	956	IPE400	956	BOX 20*20*2.5	956	BOX 20*20*2.5		1669	IPE300	956	IPE270	956	BOX 20*20*1.5	956	BOX 20*20*1.5		1669	IPE270	956	IPE270	956	BOX 15*15*1.5	956	BOX 15*15*1.5
1672	IPE360	957	BOX 25*25*2	957	BOX 20*20*2.5	957	BOX 20*20*2.5		1672	IPE300	957	BOX 20*20*2	957	BOX 20*20*1.5	957	BOX 20*20*1.5		1672	IPE270	957	BOX 20*20*1.5	957	BOX 15*15*1.5	957	BOX 15*15*1.5
1675	IPE360	958	BOX 25*25*2	958	BOX 20*20*2.5	958	BOX 20*20*2.5		1675	IPE300	958	BOX 20*20*2	958	BOX 20*20*1.5	958	BOX 20*20*1.5		1675	IPE270	958	BOX 20*20*1.5	958	BOX 15*15*1.5	958	BOX 15*15*1.5
1678	IPE360	959	BOX 25*25*2	959	BOX 20*20*2.5	959	BOX 20*20*2.5		1678	IPE300	959	BOX 20*20*2	959	BOX 20*20*1.5	959	BOX 20*20*1.5		1678	IPE270	959	BOX 20*20*1.5	959	BOX 15*15*1.5	959	BOX 15*15*1.5
1681	IPE360	960	IPE400	960	BOX 20*20*2.5	960	BOX 20*20*2.5		1681	IPE300	960	IPE240	960	BOX 20*20*1.5	960	BOX 20*20*1.5		1681	IPE270	960	IPE270	960	BOX 15*15*1.5	960	BOX 15*15*1.5
1684	IPE360	961	IPE400	961	BOX 20*20*2.5	961	BOX 20*20*2.5		1684	IPE300	961	IPE270	961	BOX 20*20*1.5	961	BOX 20*20*1.5		1684	IPE220	961	IPE270	961	BOX 15*15*1.5	961	BOX 15*15*1.5
1687	IPE360	962	IPE400	962	BOX 20*20*2.5	962	BOX 20*20*2.5		1687	IPE300	962	IPE240	962	BOX 20*20*1.5	962	BOX 20*20*1.5		1687	IPE270	962	IPE270	962	BOX 15*15*1.5	962	BOX 15*15*1.5
1690	IPE360	963	IPE400	963	BOX 20*20*2.5	963	BOX 20*20*2.5		1690	IPE300	963	IPE270	963	BOX 20*20*1.5	963	BOX 20*20*1.5		1690	IPE220	963	IPE270	963	BOX 15*15*1.5	963	BOX 15*15*1.5
1693	IPE360	964	IPE400	964	BOX 20*20*2.5	964	BOX 20*20*2.5		1693	IPE300	964	IPE240	964	BOX 20*20*1.5	964	BOX 20*20*1.5		1693	IPE270	964	IPE270	964	BOX 15*15*1.5	964	BOX 15*15*1.5
1696	IPE360	965	IPE400	965	BOX 20*20*2.5	965	BOX 20*20*2.5		1696	IPE300	965	IPE270	965	BOX 20*20*1.5	965	BOX 20*20*1.5		1696	IPE270	965	IPE270	965	BOX 15*15*1.5	965	BOX 15*15*1.5
1699	IPE360	966	IPE400	966	BOX 20*20*2.5	966	BOX 20*20*2.5		1699	IPE300	966	IPE240	966	BOX 20*20*1.5	966	BOX 20*20*1.5		1699	IPE270	966	IPE270	966	BOX 15*15*1.5	966	BOX 15*15*1.5
1702	IPE360	967	IPE400	967	BOX 20*20*2.5	967	BOX 20*20*2.5		1702	IPE300	967	IPE270	967	BOX 20*20*1.5	967	BOX 20*20*1.5		1702	IPE270	967	IPE270	967	BOX 15*15*1.5	967	BOX 15*15*1.5
1705	IPE360	968	IPE400	968	BOX 20*20*2.5	968	BOX 20*20*2.5		1705	IPE300	968	IPE240	968	BOX 20*20*1.5	968	BOX 20*20*1.5		1705	IPE270	968	IPE240	968	BOX 15*15*1.5	968	BOX 15*15*1.5
1708	IPE360	969	IPE400	969	BOX 20*20*2.5	969	BOX 20*20*2.5		1708	IPE300	969	IPE240	969	BOX 20*20*1.5	969	BOX 20*20*1.5		1708	IPE270	969	IPE240	969	BOX 15*15*1.5	969	BOX 15*15*1.5
1711	IPE360	970	IPE400	970	IPE330	970	BOX 20*20*2.5		1711	IPE300	970	IPE240	970	IPE240	970	BOX 20*20*1.5		1711	IPE270	970	IPE240	970	IPE240	970	BOX 15*15*1.5
1714	IPE360	971	IPE400	971	IPE330	971	BOX 20*20*2.5		1714	IPE300	971	IPE240	971	IPE240	971	BOX 20*20*1.5		1714	IPE270	971	IPE240	971	IPE240	971	BOX 15*15*1.5
1717	IPE360	972	IPE400	972	IPE330	972	BOX 20*20*2.5		1717	IPE300	972	IPE240	972	IPE240	972	BOX 20*20*1.5		1717	IPE270	972	IPE240	972	IPE240	972	BOX 15*15*1.5
1720	IPE360	973	IPE400	973	IPE330	973	BOX 20*20*2.5		1720	IPE300	973	IPE240	973	IPE240	973	BOX 20*20*1.5		1720	IPE270	973	IPE240	973	IPE240	973	BOX 15*15*1.5
1723	IPE360	974	IPE400	974	IPE330	974	BOX 20*20*2.5		1723	IPE300	974	IPE240	974	IPE240	974	BOX 20*20*1.5		1723	IPE270	974	IPE240	974	IPE270	974	BOX 15*15*1.5
1726	IPE360	975	IPE400	975	IPE330	975	BOX 20*20*2.5		1726	IPE300	975	IPE240	975	IPE270	975	BOX 20*20*1.5		1726	IPE270	975	IPE240	975	IPE270	975	BOX 15*15*1.5
1729	IPE360	976	IPE400	976	IPE450	976	BOX 20*20*2.5		1729	IPE300	976	IPE240	976	IPE270	976	BOX 20*20*1.5		1729	IPE270	976	IPE240	976	IPE300	976	BOX 15*15*1.5
1732	IPE360	977	IPE400	977	IPE450	977	BOX 20*20*2.5		1732	IPE300	977	IPE240	977	IPE270	977	BOX 20*20*1.5		1732	IPE270	977	IPE240	977	IPE300	977	BOX 15*15*1.5
1735	IPE360	978	IPE400	978	IPE450	978	BOX 20*20*2.5		1735	IPE300	978	IPE240	978	IPE270	978	BOX 20*20*1.5		1735	IPE270	978	IPE240	978	IPE300	978	BOX 15*15*1.5
1738	IPE360	979	IPE400	979	IPE450	979	BOX 20*20*2.5		1738	IPE300	979	IPE240	979	IPE270	979	BOX 20*20*1.5		1738	IPE270	979	IPE240	979	IPE300	979	BOX 15*15*1.5
1741	IPE360	980	IPE400	980	BOX 20*20*2.5	980	BOX 20*20*2.5		1741	IPE300	980	IPE240	980	BOX 20*20*1.5	980	BOX 20*20*1.5		1741	IPE270	980	IPE240	980	BOX 15*15*1.5	980	BOX 15*15*1.5
1744	IPE360	981	IPE400	981	BOX 20*20*2.5	981	BOX 20*20*2.5		1744	IPE300	981	IPE240	981	BOX 20*20*1.5	981	BOX 20*20*1.5		1744	IPE270	981	IPE240	981	BOX 15*15*1.5	981	BOX 15*15*1.5
1747	IPE360	982	IPE400	982	BOX 20*20*2.5	982	IPE330		1747	IPE300	982	IPE240	982	BOX 20*20*1.5	982	IPE240		1747	IPE220	982	IPE240	982	BOX 15*15*1.5	982	IPE240
1750	IPE360	983	IPE400	983	BOX 20*20*2.5	983	IPE330		1750	IPE300	983	IPE240	983	BOX 20*20*1.5	983	IPE240		1750	IPE270	983	IPE240	983	BOX 15*15*1.5	983	IPE240
1753	IPE360	984	IPE400	984	BOX 20*20*2.5	984	IPE360		1753	IPE300	984	IPE240	984	BOX 20*20*1.5	984	IPE240		1753	IPE220	984	IPE240	984	BOX 15*15*1.5	984	IPE240
1756	IPE360	985	IPE400	985	BOX 20*20*2.5	985	IPE360		1756	IPE300	985	IPE240	985	BOX 20*20*1.5	985	IPE240		1756	IPE270	985	IPE240	985	BOX 15*15*1.5	985	IPE240
1760	BOX 25*25*2	986	IPE400	986	IPE330	986	IPE330		1760	BOX 20*20*1.5	986	IPE240	986	IPE240	986	IPE270		1760	BOX 20*20*1.5	986	IPE240	986	IPE240	986	IPE270
1763	BOX 25*25*2	987	IPE400	987	IPE330	987	IPE330		1763	BOX 20*20*1.5	987	IPE240	987	IPE240	987	IPE270		1763	BOX 20*20*1.5	987	IPE240	987	IPE240	987	IPE270
1766	BOX 25*25*2	988	IPE400	988	IPE330	988	IPE400		1766	BOX 20*20*1.5	988	IPE240	988	IPE270	988	IPE300		1766	BOX 20*20*1.5	988	IPE240	988	IPE270	988	IPE360
1769	BOX 25*25*2	989	IPE400	989	IPE450	989	IPE400		1769	BOX 20*20*1.5	989	IPE240	989	IPE270	989	IPE270		1769	BOX 20*20*1.5	989	IPE240	989	IPE300	989	IPE330
1772	BOX 25*25*2	990	IPE400	990	IPE450	990	IPE400		1772	BOX 20*20*1.5	990	IPE240	990	IPE270	990	IPE300		1772	BOX 20*20*1.5	990	IPE240	990	IPE300	990	IPE360
1775	BOX 25*25*2	991	IPE400	991	IPE450	991	IPE400		1775	BOX 20*20*1.5	991	IPE240	991	IPE270	991	IPE270		1775	BOX 20*20*1.5	991	IPE240	991	IPE300	991	IPE330
1778	BOX 25*25*2	992	IPE400	992	IPE450	992	BOX 20*20*2.5		1778	BOX 20*20*1.5	992	IPE240	992	IPE270	992	BOX 20*20*1.5		1778	BOX 20*20*1.5	992	IPE240	992	IPE300	992	BOX 15*15*1.5
1781	BOX 25*25*2	993	IPE400	993	IPE330	993	BOX 20*20*2.5		1781	BOX 20*20*1.5	993	IPE240	993	IPE270	993	BOX 20*20*1.5		1781	BOX 20*20*1.5	993	IPE240	993	IPE270	993	BOX 15*15*1.5
1784	BOX 25*25*2	994	IPE400	994	IPE330	994	BOX 20*20*2.5		1784	BOX 20*20*1.5	994	IPE270	994	IPE240	994	BOX 20*20*1.5		1784	BOX 20*20*1.5	994	IPE270	994	IPE240	994	BOX 15*15*1.5
1787	BOX 25*25*2	995	IPE400	995	IPE330	995	BOX 20*20*2.5		1787	BOX 20*20*1.5	995	IPE240	995	IPE240	995	BOX 20*20*1.5		1787	BOX 20*20*1.5	995	IPE270	995	IPE240	995	BOX 15*15*1.5
1790	BOX 25*25*2	996	IPE400	996	BOX 20*20*2.5	996	BOX 20*20*2.5		1790	BOX 20*20*1.5	996	IPE270	996	BOX 20*20*1.5	996	BOX 20*20*1.5		1790	BOX 20*20*1.5	996	IPE270	996	BOX 15*15*1.5	996	BOX 15*15*1.5
1793	BOX 25*25*2	997	IPE400	997	BOX 20*20*2.5	997	BOX 20*20*2.5		1793	BOX 20*20*1.5	997	IPE240	997	BOX 20*20*1.5	997	BOX 20*20*1.5		1793	BOX 20*20*1.5	997	IPE270	997	BOX 15*15*1.5	997	BOX 15*15*1.5
1796	BOX 25*25*2	998	IPE400	998	BOX 20*20*2.5	998	IPE330		1796	BOX 20*20*1.5	998	IPE270	998	BOX 20*20*1.5	998	IPE240		1796	BOX 20*20*1.5	998	IPE270	998	BOX 15*15*1.5	998	IPE240
1799	BOX 25*25*2	999	IPE400	999	BOX 20*20*2.5	999	IPE360		1799	BOX 20*20*1.5	999	IPE240	999	BOX 20*20*1.5	999	IPE240		1799	BOX 20*20*1.5	999	IPE270	999	BOX 15*15*1.5	999	IPE240
1802	BOX 25*25*2	1000	IPE400	1000	BOX 20*20*2.5	1000	IPE330		1802	BOX 20*20*1.5	1000	IPE270	1000	BOX 20*20*1.5	1000	IPE270		1802	BOX 20*20*1.5	1000	IPE270	1000	BOX 15*15*1.5	1000	IPE270
1805	BOX 25*25*2	1001	IPE400	1001	BOX 20*20*2.5	1001	IPE400		1805	BOX 20*20*1.5	1001	IPE240	1001	BOX 20*20*1.5	1001	IPE300		1805	BOX 20*20*1.5	1001	IPE270	1001	BOX 15*15*1.5	1001	IPE360
1808	BOX 25*25*2	1002	IPE400	1002	IPE330	1002	IPE400		1808	BOX 20*20*1.5	1002	IPE270	1002	IPE270	1002	IPE270		1808	BOX 20*20*1.5	1002	IPE270	1002	IPE270	1002	IPE330
1811	BOX 25*25*2	1003	IPE400	1003	IPE330	1003	IPE400		1811	BOX 20*20*1.5	1003	IPE300	1003	IPE270	1003	IPE300		1811	BOX 20*20*1.5	1003	IPE270	1003	IPE270	1003	IPE360
1814	BOX 25*25*2	1004	IPE400	1004	IPE330	1004	IPE400		1814	BOX 20*20*1.5	1004	IPE300	1004	IPE270	1004	IPE270		1814	BOX 20*20*1.5	1004	IPE270	1004	IPE270	1004	IPE330
1817	BOX 25*25*2	1005	IPE400	1005	IPE330	1005	IPE330		1817	BOX 20*20*1.5	1005	IPE300	1005	IPE270	1005	IPE270		1817	BOX 20*20*1.5	1005	IPE270	1005	IPE270	1005	IPE270
1820	BOX 25*25*2	1006	IPE400	1006	IPE330	1006	IPE360		1820	BOX 20*20*1.5	1006	IPE300	1006	IPE270	1006	IPE240		1820	BOX 20*20*1.5	1006	IPE270	1006	IPE270	1006	IPE240
1823	BOX 25*25*2	1007	IPE400	1007	IPE330	1007	IPE330		1823	BOX 20*20*1.5	1007	IPE300	1007	IPE240	1007	IPE240		1823	BOX 20*20*1.5	1007	IPE270	1007	IPE240	1007	IPE240
1826	BOX 25*25*2	1008	IPE400	1008	IPE330	1008	BOX 20*20*2.5		1826	BOX 20*20*1.5	1008	IPE300	1008	IPE240	1008	BOX 20*20*1.5		1826	BOX 20*20*1.5	1008	IPE270	1008	IPE240	1008	BOX 15*15*1.5
1829	BOX 25*25*2	1009	IPE400	1009	IPE330	1009	BOX 20*20*2.5		1829	BOX 20*20*1.5	1009	IPE300	1009	IPE240	1009	BOX 20*20*1.5		1829	BOX 20*20*1.5	1009	IPE270	1009	IPE240	1009	BOX 15*15*1.5
1832	BOX 25*25*2	1010	IPE400	1010	IPE330	1010	BOX 20*20*2.5		1832	BOX 20*20*1.5	1010	IPE300	1010	IPE240	1010	BOX 20*20*1.5		1832	BOX 20*20*1.5	1010	IPE270	1010	IPE240	1010	BOX 15*15*1.5
1835	BOX 25*25*2	1011	IPE400	1011	IPE330	1011	BOX 20*20*2.5		1835	BOX 20*20*1.5	1011	IPE300	1011	IPE240	1011	BOX 20*20*1.5		1835	BOX 20*20*1.5	1011	IPE270	1011	IPE240	1011	BOX 15*15*1.5
1838	BOX 25*25*2	1012	IPE400	1012	IPE330	1012	BOX 20*20*2.5		1838	BOX 20*20*1.5	1012	IPE300	1012	IPE240	1012	BOX 20*20*1.5		1838	BOX 20*20*1.5	1012	IPE270	1012	IPE240	1012	BOX 15*15*1.5
1841	BOX 25*25*2	1013	IPE400	1013	IPE330	1013	BOX 20*20*2.5		1841	BOX 20*20*1.5	1013	IPE300	1013	IPE240	1013	BOX 20*20*1.5		1841	BOX 20*20*1.5	1013	IPE270	1013	IPE240	1013	BOX 15*15*1.5
1844	BOX 25*25*2	1014	IPE400	1014	IPE330	1014	IPE330		1844	BOX 20*20*1.5	1014	IPE300	1014	IPE240	1014	IPE240		1844	BOX 20*20*1.5	1014	IPE270	1014	IPE240	1014	IPE240
1847	BOX 25*25*2	1015	IPE400	1015	IPE330	1015	IPE330		1847	BOX 20*20*1.5	1015	IPE300	1015	IPE240	1015	IPE240		1847	BOX 20*20*1.5	1015	IPE270	1015	IPE240	1015	IPE240
1850	BOX 25*25*2	1016	IPE400	1016	IPE330	1016	IPE360		1850	BOX 20*20*1.5	1016	IPE300	1016	IPE240	1016	IPE240		1850	BOX 20*20*1.5	1016	IPE270	1016	IPE240	1016	IPE240
1853	BOX 25*25*2	1017	IPE400	1017	IPE330	1017	IPE360		1853	BOX 20*20*1.5	1017	IPE300	1017	IPE240	1017	IPE240		1853	BOX 20*20*1.5	1017	IPE270	1017	IPE240	1017	IPE240
1856	BOX 25*25*2	1018	IPE400	1018	IPE330	1018	IPE330		1856	BOX 20*20*1.5	1018	IPE300	1018	IPE240	1018	IPE270		1856	BOX 20*20*1.5	1018	IPE270	1018	IPE240	1018	IPE270
1859	BOX 25*25*2	1019	IPE400	1019	IPE330	1019	IPE330		1859	BOX 20*20*1.5	1019	IPE300	1019	IPE240	1019	IPE270		1859	BOX 20*20*1.5	1019	IPE270	1019	IPE240	1019	IPE270
1861	IPE360	1020	IPE400	1020	IPE330	1020	IPE400		1861	IPE300	1020	IPE300	1020	IPE240	1020	IPE300		1861	IPE220	1020	IPE270	1020	IPE240	1020	IPE360
1864	IPE360	1021	IPE400	1021	IPE330	1021	IPE400		1864	IPE300	1021	IPE300	1021	IPE240	1021	IPE270		1864	IPE270	1021	IPE270	1021	IPE240	1021	IPE330
1867	IPE360	1022	IPE400	1022	IPE330	1022	IPE400		1867	IPE300	1022	IPE300	1022	IPE240	1022	IPE300		1867	IPE270	1022	IPE270	1022	IPE240	1022	IPE360
1870	IPE360	1023	IPE400	1023	IPE330	1023	IPE400		1870	IPE300	1023	IPE300	1023	IPE240	1023	IPE270		1870	IPE270	1023	IPE270	1023	IPE240	1023	IPE330
1873	IPE360	1024	IPE400	1024	IPE330	1024	BOX 20*20*2.5		1873	IPE300	1024	IPE300	1024	IPE240	1024	BOX 20*20*1.5		1873	IPE270	1024	IPE270	1024	IPE240	1024	BOX 15*15*1.5
1876	IPE360	1025	IPE400	1025	IPE330	1025	BOX 20*20*2.5		1876	IPE300	1025	IPE300	1025	IPE240	1025	BOX 20*20*1.5		1876	IPE270	1025	IPE270	1025	IPE240	1025	BOX 15*15*1.5
1879	IPE360	1026	IPE400	1026	IPE330	1026	BOX 20*20*2.5		1879	IPE300	1026	IPE300	1026	IPE240	1026	BOX 20*20*1.5		1879	IPE270	1026	IPE270	1026	IPE240	1026	BOX 15*15*1.5
1882	IPE360	1027	IPE400	1027	IPE330	1027	BOX 20*20*2.5		1882	IPE300	1027	IPE300	1027	IPE240	1027	BOX 20*20*1.5		1882	IPE270	1027	IPE270	1027	IPE240	1027	BOX 15*15*1.5
1885	IPE360	1028	IPE400	1028	IPE330	1028	BOX 20*20*2.5		1885	IPE300	1028	IPE300	1028	IPE240	1028	BOX 20*20*1.5		1885	IPE220	1028	IPE270	1028	IPE240	1028	BOX 15*15*1.5
1888	IPE360	1029	IPE400	1029	IPE330	1029	BOX 20*20*2.5		1888	IPE300	1029	IPE300	1029	IPE240	1029	BOX 20*20*1.5		1888	IPE270	1029	IPE270	1029	IPE240	1029	BOX 15*15*1.5
1891	IPE360	1030	IPE400	1030	IPE330	1030	IPE330		1891	IPE300	1030	IPE300	1030	IPE270	1030	IPE270		1891	IPE220	1030	IPE270	1030	IPE270	1030	IPE270
1894	IPE360	1031	IPE400	1031	IPE330	1031	IPE330		1894	IPE300	1031	IPE300	1031	IPE270	1031	IPE270		1894	IPE270	1031	IPE270	1031	IPE270	1031	IPE270
1897	IPE360	1032	IPE400	1032	IPE330	1032	IPE330		1897	IPE300	1032	IPE300	1032	IPE270	1032	IPE270		1897	IPE220	1032	IPE270	1032	IPE270	1032	IPE270
1900	IPE360	1033	IPE400	1033	IPE330	1033	IPE330		1900	IPE300	1033	IPE300	1033	IPE270	1033	IPE240		1900	IPE220	1033	IPE270	1033	IPE270	1033	IPE240
1903	IPE360	1034	IPE400	1034	IPE330	1034	IPE330		1903	IPE300	1034	IPE300	1034	IPE270	1034	IPE240		1903	IPE270	1034	IPE270	1034	IPE270	1034	IPE240
1906	IPE360	1035	IPE400	1035	IPE330	1035	IPE330		1906	IPE300	1035	IPE300	1035	IPE270	1035	IPE240		1906	IPE270	1035	IPE270	1035	IPE270	1035	IPE240
1909	IPE360	1036	IPE400	1036	IPE330	1036	IPE330		1909	IPE300	1036	IPE300	1036	IPE270	1036	IPE240		1909	IPE270	1036	IPE270	1036	IPE270	1036	IPE240
1912	IPE360	1037	IPE400	1037	IPE330	1037	IPE330		1912	IPE300	1037	IPE300	1037	IPE270	1037	IPE240		1912	IPE270	1037	IPE270	1037	IPE270	1037	IPE240
1915	IPE360	1038	IPE400	1038	IPE330	1038	IPE330		1915	IPE300	1038	IPE300	1038	IPE270	1038	IPE240		1915	IPE270	1038	IPE270	1038	IPE270	1038	IPE240
1918	IPE360	1039	IPE400	1039	IPE450	1039	IPE330		1918	IPE300	1039	IPE300	1039	IPE270	1039	IPE240		1918	IPE270	1039	IPE270	1039	IPE240	1039	IPE240
1921	IPE360	1040	IPE400	1040	IPE450	1040	IPE330		1921	IPE300	1040	IPE300	1040	IPE270	1040	IPE240		1921	IPE270	1040	IPE270	1040	IPE240	1040	IPE240
1924	IPE360	1041	BOX 25*25*2	1041	IPE450	1041	IPE330		1924	IPE300	1041	BOX 20*20*1.5	1041	IPE270	1041	IPE240		1924	IPE270	1041	BOX 20*20*1.5	1041	IPE240	1041	IPE240
1927	IPE360	1042	BOX 25*25*2	1042	IPE450	1042	IPE330		1927	IPE300	1042	BOX 20*20*1.5	1042	IPE270	1042	IPE240		1927	IPE270	1042	BOX 20*20*1.5	1042	IPE240	1042	IPE240
1930	IPE360	1043	BOX 25*25*2	1043	IPE450	1043	IPE330		1930	IPE300	1043	BOX 20*20*1.5	1043	IPE270	1043	IPE240		1930	IPE270	1043	BOX 20*20*1.5	1043	IPE240	1043	IPE240
1933	IPE360	1044	BOX 25*25*2	1044	IPE450	1044	IPE330		1933	IPE300	1044	BOX 20*20*1.5	1044	IPE270	1044	IPE240		1933	IPE270	1044	BOX 20*20*1.5	1044	IPE240	1044	IPE240
1936	IPE360	1045	BOX 25*25*2	1045	IPE450	1045	IPE330		1936	IPE300	1045	BOX 20*20*1.5	1045	IPE270	1045	IPE240		1936	IPE270	1045	BOX 20*20*1.5	1045	IPE240	1045	IPE240
1939	BOX 25*25*2	1046	BOX 25*25*2	1046	IPE450	1046	IPE330		1939	BOX 20*20*1.5	1046	BOX 20*20*1.5	1046	IPE270	1046	IPE240		1939	BOX 20*20*1.5	1046	BOX 20*20*1.5	1046	IPE240	1046	IPE240
1942	BOX 25*25*2	1047	BOX 25*25*2	1047	IPE450	1047	IPE330		1942	BOX 20*20*1.5	1047	BOX 20*20*1.5	1047	IPE270	1047	IPE240		1942	BOX 20*20*1.5	1047	BOX 20*20*1.5	1047	IPE240	1047	IPE240
1945	BOX 25*25*2	1048	BOX 25*25*2	1048	IPE450	1048	IPE330		1945	BOX 20*20*1.5	1048	BOX 20*20*1.5	1048	IPE270	1048	IPE240		1945	BOX 20*20*1.5	1048	BOX 20*20*1.5	1048	IPE240	1048	IPE240
1948	BOX 25*25*2	1049	BOX 25*25*2	1049	IPE450	1049	IPE330		1948	BOX 20*20*1.5	1049	BOX 20*20*1.5	1049	IPE270	1049	IPE240		1948	BOX 20*20*1.5	1049	BOX 20*20*1.5	1049	IPE240	1049	IPE240
1951	BOX 25*25*2	1050	BOX 25*25*2	1050	IPE450	1050	IPE330		1951	BOX 20*20*1.5	1050	BOX 20*20*1.5	1050	IPE270	1050	IPE240		1951	BOX 20*20*1.5	1050	BOX 20*20*1.5	1050	IPE240	1050	IPE240
1954	BOX 25*25*2	1051	BOX 25*25*2	1051	IPE450	1051	IPE330		1954	BOX 20*20*1.5	1051	BOX 20*20*1.5	1051	IPE270	1051	IPE240		1954	BOX 20*20*1.5	1051	BOX 20*20*1.5	1051	IPE240	1051	IPE240
1957	BOX 25*25*2	1052	BOX 25*25*2	1052	IPE450	1052	IPE330		1957	BOX 20*20*1.5	1052	BOX 20*20*1.5	1052	IPE270	1052	IPE240		1957	BOX 20*20*1.5	1052	BOX 20*20*1.5	1052	IPE240	1052	IPE240
1960	BOX 25*25*2	1053	BOX 25*25*2	1053	IPE450	1053	IPE330		1960	BOX 20*20*1.5	1053	BOX 20*20*1.5	1053	IPE270	1053	IPE240		1960	BOX 20*20*1.5	1053	BOX 20*20*1.5	1053	IPE240	1053	IPE240
1963	BOX 25*25*2	1054	BOX 25*25*2	1054	IPE450	1054	IPE330		1963	BOX 20*20*1.5	1054	BOX 20*20*1.5	1054	IPE270	1054	IPE270		1963	BOX 20*20*1.5	1054	BOX 20*20*1.5	1054	IPE240	1054	IPE270
1966	BOX 25*25*2	1055	BOX 25*25*2	1055	IPE450	1055	IPE330		1966	BOX 20*20*1.5	1055	BOX 20*20*1.5	1055	IPE270	1055	IPE270		1966	BOX 20*20*1.5	1055	BOX 20*20*1.5	1055	IPE240	1055	IPE270
1969	BOX 25*25*2	1056	BOX 25*25*2	1056	IPE450	1056	IPE330		1969	BOX 20*20*1.5	1056	BOX 20*20*1.5	1056	IPE270	1056	IPE270		1969	BOX 20*20*1.5	1056	BOX 20*20*1.5	1056	IPE240	1056	IPE270
1972	BOX 25*25*2	1057	BOX 25*25*2	1057	IPE450	1057	IPE330		1972	BOX 20*20*1.5	1057	BOX 20*20*1.5	1057	IPE270	1057	IPE270		1972	BOX 20*20*1.5	1057	BOX 20*20*1.5	1057	IPE240	1057	IPE270
1975	BOX 25*25*2	1058	BOX 25*25*2	1058	IPE450	1058	IPE330		1975	BOX 20*20*1.5	1058	BOX 20*20*1.5	1058	IPE270	1058	IPE270		1975	BOX 20*20*1.5	1058	BOX 20*20*1.5	1058	IPE240	1058	IPE270
1978	BOX 25*25*2	1059	BOX 25*25*2	1059	IPE450	1059	IPE330		1978	BOX 20*20*1.5	1059	BOX 20*20*1.5	1059	IPE270	1059	IPE270		1978	BOX 20*20*1.5	1059	BOX 20*20*1.5	1059	IPE240	1059	IPE270
1981	IPE360	1060	BOX 25*25*2	1060	IPE450	1060	IPE330		1981	IPE300	1060	BOX 20*20*1.5	1060	IPE270	1060	IPE270		1981	IPE270	1060	BOX 20*20*1.5	1060	IPE240	1060	IPE270
1982	IPE360	1061	BOX 25*25*2	1061	IPE450	1061	IPE330		1982	IPE300	1061	BOX 20*20*1.5	1061	IPE270	1061	IPE270		1982	IPE270	1061	BOX 20*20*1.5	1061	IPE240	1061	IPE270
1983	IPE360	1062	BOX 25*25*2	1062	IPE450	1062	IPE330		1983	IPE300	1062	BOX 20*20*1.5	1062	IPE270	1062	IPE270		1983	IPE270	1062	BOX 20*20*1.5	1062	IPE240	1062	IPE270
1984	IPE360	1063	BOX 25*25*2	1063	IPE450	1063	IPE400		1984	IPE300	1063	BOX 20*20*1.5	1063	IPE270	1063	IPE240		1984	IPE270	1063	BOX 20*20*1.5	1063	IPE240	1063	IPE270
1995	BOX 25*25*2	1064	BOX 25*25*2	1064	IPE450	1064	IPE400		1995	BOX 20*20*1.5	1064	BOX 20*20*1.5	1064	IPE270	1064	IPE240		1995	BOX 20*20*1.5	1064	BOX 20*20*1.5	1064	IPE240	1064	IPE270
1996	IPE360	1065	BOX 25*25*2	1065	IPE450	1065	IPE400		1996	IPE270	1065	BOX 20*20*1.5	1065	IPE270	1065	IPE240		1996	IPE220	1065	BOX 20*20*1.5	1065	IPE240	1065	IPE270
1999	IPE360	1066	BOX 25*25*2	1066	IPE450	1066	IPE400		1999	IPE270	1066	BOX 20*20*1.5	1066	IPE270	1066	IPE240		1999	IPE270	1066	BOX 20*20*1.5	1066	IPE240	1066	IPE270
2002	IPE360	1067	BOX 25*25*2	1067	IPE450	1067	IPE400		2002	IPE270	1067	BOX 20*20*1.5	1067	IPE270	1067	IPE240		2002	IPE220	1067	BOX 20*20*1.5	1067	IPE240	1067	IPE270
2005	IPE360	1068	BOX 25*25*2	1068	IPE450	1068	IPE400		2005	IPE270	1068	BOX 20*20*1.5	1068	IPE270	1068	IPE240		2005	IPE270	1068	BOX 20*20*1.5	1068	IPE240	1068	IPE270
2008	IPE360	1069	BOX 25*25*2	1069	IPE450	1069	IPE400		2008	IPE270	1069	BOX 20*20*1.5	1069	IPE270	1069	IPE240		2008	IPE220	1069	BOX 20*20*1.5	1069	IPE240	1069	IPE270
2011	IPE360	1070	BOX 25*25*2	1070	IPE450	1070	IPE400		2011	IPE270	1070	BOX 20*20*1.5	1070	IPE270	1070	IPE240		2011	IPE270	1070	BOX 20*20*1.5	1070	IPE240	1070	IPE270
2014	IPE360	1071	BOX 25*25*2	1071	BOX 20*20*1.5	1071	IPE400		2014	IPE270	1071	BOX 20*20*1.5	1071	BOX 20*20*1.5	1071	IPE240		2014	IPE240	1071	BOX 20*20*1.5	1071	BOX 15*15*1.5	1071	IPE270
2017	IPE360	1072	BOX 25*25*2	1072	BOX 20*20*1.5	1072	IPE400		2017	IPE270	1072	BOX 20*20*1.5	1072	BOX 20*20*1.5	1072	IPE240		2017	IPE240	1072	BOX 20*20*1.5	1072	BOX 15*15*1.5	1072	IPE270
2020	IPE360	1073	BOX 25*25*2	1073	BOX 20*20*1.5	1073	IPE400		2020	IPE270	1073	BOX 20*20*1.5	1073	BOX 20*20*1.5	1073	IPE240		2020	IPE240	1073	BOX 20*20*1.5	1073	BOX 15*15*1.5	1073	IPE270
2023	IPE360	1074	BOX 25*25*2	1074	BOX 20*20*1.5	1074	IPE400		2023	IPE270	1074	BOX 20*20*1.5	1074	BOX 20*20*1.5	1074	IPE240		2023	IPE240	1074	BOX 20*20*1.5	1074	BOX 15*15*1.5	1074	IPE270
2026	IPE360	1075	BOX 25*25*2	1075	BOX 20*20*1.5	1075	IPE400		2026	IPE270	1075	BOX 20*20*1.5	1075	BOX 20*20*1.5	1075	IPE240		2026	IPE240	1075	BOX 20*20*1.5	1075	BOX 15*15*1.5	1075	IPE270
2029	IPE360	1076	BOX 25*25*2	1076	BOX 20*20*1.5	1076	IPE400		2029	IPE270	1076	BOX 20*20*1.5	1076	BOX 20*20*1.5	1076	IPE240		2029	IPE240	1076	BOX 20*20*1.5	1076	BOX 15*15*1.5	1076	IPE270
2032	IPE360	1077	BOX 25*25*2	1077	BOX 20*20*1.5	1077	IPE400		2032	IPE270	1077	BOX 20*20*1.5	1077	BOX 15*15*1.5	1077	IPE240		2032	IPE240	1077	BOX 20*20*1.5	1077	BOX 15*15*1.5	1077	IPE270
2035	IPE360	1078	BOX 25*25*2	1078	BOX 20*20*1.5	1078	IPE400		2035	IPE270	1078	BOX 20*20*1.5	1078	BOX 15*15*1.5	1078	IPE240		2035	IPE240	1078	BOX 20*20*1.5	1078	BOX 15*15*1.5	1078	IPE270
2038	IPE360	1079	BOX 25*25*2	1079	BOX 20*20*1.5	1079	IPE400		2038	IPE270	1079	BOX 20*20*1.5	1079	BOX 15*15*1.5	1079	IPE240		2038	IPE240	1079	BOX 20*20*1.5	1079	BOX 15*15*1.5	1079	IPE270
2041	IPE360	1080	BOX 25*25*2	1080	BOX 20*20*1.5	1080	IPE400		2041	IPE270	1080	BOX 20*20*1.5	1080	BOX 15*15*1.5	1080	IPE240		2041	IPE240	1080	BOX 20*20*1.5	1080	BOX 15*15*1.5	1080	IPE270
2044	IPE360	1081	BOX 25*25*2	1081	BOX 20*20*1.5	1081	IPE400		2044	IPE270	1081	BOX 20*20*1.5	1081	BOX 15*15*1.5	1081	IPE240		2044	IPE240	1081	BOX 20*20*1.5	1081	BOX 15*15*1.5	1081	IPE270
2047	IPE360	1082	BOX 25*25*2	1082	BOX 20*20*1.5	1082	IPE400		2047	IPE270	1082	BOX 20*20*1.5	1082	BOX 15*15*1.5	1082	IPE240		2047	IPE240	1082	BOX 20*20*1.5	1082	BOX 15*15*1.5	1082	IPE270
2050	IPE360	1083	BOX 25*25*2	1083	BOX 20*20*1.5	1083	IPE400		2050	IPE270	1083	BOX 20*20*1.5	1083	BOX 15*15*1.5	1083	IPE240		2050	IPE240	1083	BOX 20*20*1.5	1083	BOX 15*15*1.5	1083	IPE270
2053	IPE360	1084	BOX 25*25*2	1084	BOX 20*20*1.5	1084	IPE400		2053	IPE270	1084	BOX 20*20*1.5	1084	BOX 15*15*1.5	1084	IPE240		2053	IPE240	1084	BOX 20*20*1.5	1084	BOX 15*15*1.5	1084	IPE270
2056	IPE360	1085	BOX 25*25*2	1085	BOX 20*20*1.5	1085	IPE400		2056	IPE270	1085	BOX 20*20*1.5	1085	BOX 15*15*1.5	1085	IPE240		2056	IPE240	1085	BOX 20*20*1.5	1085	BOX 15*15*1.5	1085	IPE270
2059	IPE360	1086	BOX 25*25*2	1086	BOX 20*20*1.5	1086	IPE400		2059	IPE270	1086	BOX 20*20*1.5	1086	BOX 15*15*1.5	1086	IPE240		2059	IPE240	1086	BOX 20*20*1.5	1086	BOX 15*15*1.5	1086	IPE270
2062	IPE360	1087	BOX 25*25*2	1087	BOX 20*20*1.5	1087	IPE400		2062	IPE270	1087	BOX 20*20*1.5	1087	BOX 15*15*1.5	1087	IPE240		2062	IPE240	1087	BOX 20*20*1.5	1087	BOX 15*15*1.5	1087	IPE270
2065	IPE360	1088	BOX 25*25*2	1088	BOX 20*20*1.5	1088	IPE400		2065	IPE270	1088	BOX 20*20*1.5	1088	BOX 15*15*1.5	1088	IPE240		2065	IPE240	1088	BOX 20*20*1.5	1088	BOX 15*15*1.5	1088	IPE270
2068	IPE360	1089	IPE400	1089	BOX 20*20*1.5	1089	IPE400		2068	IPE270	1089	IPE240	1089	BOX 20*20*1.5	1089	IPE240		2068	IPE240	1089	IPE240	1089	BOX 15*15*1.5	1089	IPE270
2071	IPE360	1090	IPE400	1090	BOX 20*20*1.5	1090	IPE400		2071	IPE270	1090	IPE300	1090	BOX 20*20*1.5	1090	IPE240		2071	IPE240	1090	IPE270	1090	BOX 15*15*1.5	1090	IPE270
2074	IPE360	1091	IPE400	1091	BOX 20*20*1.5	1091	BOX 20*20*2		2074	IPE270	1091	IPE240	1091	BOX 20*20*1.5	1091	BOX 20*20*1.5		2074	IPE240	1091	IPE240	1091	BOX 15*15*1.5	1091	BOX 15*15*1.5
2077	IPE360	1092	IPE400	1092	BOX 20*20*1.5	1092	BOX 20*20*2		2077	IPE270	1092	IPE300	1092	BOX 20*20*1.5	1092	BOX 20*20*1.5		2077	IPE240	1092	IPE270	1092	BOX 15*15*1.5	1092	BOX 15*15*1.5
2080	IPE360	1093	IPE400	1093	BOX 20*20*1.5	1093	BOX 20*20*2		2080	IPE270	1093	IPE240	1093	BOX 15*15*1.5	1093	BOX 20*20*1.5		2080	IPE270	1093	IPE270	1093	BOX 15*15*1.5	1093	BOX 15*15*1.5
2083	IPE360	1094	BOX 25*25*2	1094	BOX 20*20*1.5	1094	BOX 20*20*2		2083	IPE270	1094	BOX 20*20*1.5	1094	BOX 15*15*1.5	1094	BOX 20*20*1.5		2083	IPE220	1094	BOX 20*20*1.5	1094	BOX 15*15*1.5	1094	BOX 15*15*1.5
2086	IPE360	1095	BOX 25*25*2	1095	BOX 20*20*1.5	1095	BOX 20*20*2		2086	IPE270	1095	BOX 20*20*1.5	1095	BOX 15*15*1.5	1095	BOX 20*20*1.5		2086	IPE270	1095	BOX 20*20*1.5	1095	BOX 15*15*1.5	1095	BOX 15*15*1.5
2089	IPE360	1096	BOX 25*25*2	1096	BOX 20*20*1.5	1096	BOX 20*20*2		2089	IPE270	1096	BOX 20*20*1.5	1096	BOX 15*15*1.5	1096	BOX 20*20*1.5		2089	IPE220	1096	BOX 20*20*1.5	1096	BOX 15*15*1.5	1096	BOX 15*15*1.5
2092	IPE360	1097	IPE270	1097	BOX 20*20*1.5	1097	BOX 20*20*2		2092	IPE270	1097	IPE220	1097	BOX 15*15*1.5	1097	BOX 20*20*1.5		2092	IPE240	1097	IPE200	1097	BOX 15*15*1.5	1097	BOX 15*15*1.5
2095	IPE360	1098	IPE270	1098	BOX 20*20*1.5	1098	BOX 20*20*2		2095	IPE270	1098	IPE220	1098	BOX 15*15*1.5	1098	BOX 20*20*1.5		2095	IPE240	1098	IPE200	1098	BOX 15*15*1.5	1098	BOX 15*15*1.5
2098	IPE360	1099	IPE270	1099	BOX 20*20*1.5	1099	BOX 20*20*2		2098	IPE270	1099	IPE220	1099	BOX 15*15*1.5	1099	BOX 20*20*1.5		2098	IPE240	1099	IPE200	1099	BOX 15*15*1.5	1099	BOX 15*15*1.5
2101	IPE360	1100	IPE270	1100	BOX 20*20*1.5	1100	BOX 20*20*2		2101	IPE270	1100	IPE220	1100	BOX 15*15*1.5	1100	BOX 20*20*1.5		2101	IPE240	1100	IPE200	1100	BOX 15*15*1.5	1100	BOX 15*15*1.5
2104	IPE360	1101	IPE270	1101	BOX 20*20*1.5	1101	BOX 20*20*2		2104	IPE270	1101	IPE220	1101	BOX 15*15*1.5	1101	BOX 20*20*1.5		2104	IPE240	1101	IPE200	1101	BOX 15*15*1.5	1101	BOX 15*15*1.5
2107	IPE360	1102	IPE270	1102	BOX 20*20*1.5	1102	BOX 20*20*2		2107	IPE270	1102	IPE220	1102	BOX 15*15*1.5	1102	BOX 20*20*1.5		2107	IPE240	1102	IPE200	1102	BOX 15*15*1.5	1102	BOX 15*15*1.5
2110	IPE360	1103	IPE270	1103	BOX 20*20*1.5	1103	BOX 20*20*2		2110	IPE270	1103	IPE220	1103	BOX 20*20*1.5	1103	BOX 20*20*1.5		2110	IPE240	1103	IPE200	1103	BOX 15*15*1.5	1103	BOX 15*15*1.5
2113	IPE360	1104	IPE270	1104	BOX 20*20*1.5	1104	BOX 20*20*2		2113	IPE270	1104	IPE220	1104	BOX 20*20*1.5	1104	BOX 20*20*1.5		2113	IPE240	1104	IPE200	1104	BOX 15*15*1.5	1104	BOX 15*15*1.5
2116	IPE360	1105	IPE270	1105	BOX 20*20*1.5	1105	BOX 20*20*2		2116	IPE270	1105	IPE220	1105	BOX 20*20*1.5	1105	BOX 20*20*1.5		2116	IPE240	1105	IPE200	1105	BOX 15*15*1.5	1105	BOX 15*15*1.5
2119	IPE360	1106	IPE270	1106	BOX 20*20*1.5	1106	BOX 20*20*2.5		2119	IPE270	1106	IPE220	1106	BOX 20*20*1.5	1106	BOX 20*20*1.5		2119	IPE240	1106	IPE200	1106	BOX 15*15*1.5	1106	BOX 15*15*1.5
2122	IPE360	1107	IPE270	1107	BOX 20*20*1.5	1107	BOX 20*20*2.5		2122	IPE270	1107	IPE220	1107	BOX 20*20*1.5	1107	BOX 20*20*1.5		2122	IPE240	1107	IPE200	1107	BOX 15*15*1.5	1107	BOX 15*15*1.5
2125	IPE360	1108	IPE270	1108	BOX 20*20*1.5	1108	BOX 20*20*2.5		2125	IPE270	1108	IPE220	1108	BOX 20*20*1.5	1108	BOX 20*20*1.5		2125	IPE240	1108	IPE200	1108	BOX 15*15*1.5	1108	BOX 15*15*1.5
2128	IPE360	1109	IPE270	1109	BOX 20*20*1.5	1109	BOX 20*20*2		2128	IPE270	1109	IPE220	1109	BOX 20*20*1.5	1109	BOX 20*20*1.5		2128	IPE240	1109	IPE200	1109	BOX 15*15*1.5	1109	BOX 15*15*1.5
2131	IPE360	1110	IPE270	1110	BOX 20*20*1.5	1110	BOX 20*20*2		2131	IPE270	1110	IPE220	1110	BOX 20*20*1.5	1110	BOX 20*20*1.5		2131	IPE240	1110	IPE200	1110	BOX 15*15*1.5	1110	BOX 15*15*1.5
2134	IPE360	1111	IPE270	1111	BOX 20*20*1.5	1111	BOX 20*20*2		2134	IPE270	1111	IPE220	1111	BOX 20*20*1.5	1111	BOX 20*20*1.5		2134	IPE240	1111	IPE200	1111	BOX 15*15*1.5	1111	BOX 15*15*1.5
2137	IPE360	1112	IPE270	1112	BOX 20*20*1.5	1112	BOX 20*20*2		2137	IPE270	1112	IPE220	1112	BOX 20*20*1.5	1112	BOX 20*20*1.5		2137	IPE240	1112	IPE200	1112	BOX 15*15*1.5	1112	BOX 15*15*1.5
2140	IPE360	1113	IPE270	1113	IPE330	1113	BOX 20*20*2		2140	IPE270	1113	IPE220	1113	IPE240	1113	BOX 20*20*1.5		2140	IPE240	1113	IPE200	1113	IPE240	1113	BOX 15*15*1.5
2143	IPE360	1114	IPE270	1114	IPE330	1114	BOX 20*20*2		2143	IPE270	1114	IPE220	1114	IPE240	1114	BOX 20*20*1.5		2143	IPE240	1114	IPE200	1114	IPE240	1114	BOX 15*15*1.5
2146	IPE360	1115	IPE270	1115	IPE330	1115	BOX 20*20*2		2146	IPE270	1115	IPE220	1115	IPE240	1115	BOX 20*20*1.5		2146	IPE220	1115	IPE200	1115	IPE240	1115	BOX 15*15*1.5
2149	IPE360	1116	IPE270	1116	IPE330	1116	BOX 20*20*2.5		2149	IPE270	1116	IPE220	1116	IPE240	1116	BOX 20*20*1.5		2149	IPE270	1116	IPE200	1116	IPE240	1116	BOX 15*15*1.5
2152	IPE360	1117	IPE270	1117	IPE330	1117	BOX 20*20*2.5		2152	IPE270	1117	IPE220	1117	IPE240	1117	BOX 20*20*1.5		2152	IPE220	1117	IPE200	1117	IPE270	1117	BOX 15*15*1.5
2155	IPE360	1118	IPE270	1118	IPE330	1118	BOX 20*20*2.5		2155	IPE270	1118	IPE220	1118	IPE270	1118	BOX 20*20*1.5		2155	IPE270	1118	IPE200	1118	IPE270	1118	BOX 15*15*1.5
2159	BOX 25*25*2	1119	IPE270	1119	IPE450	1119	BOX 20*20*2		2159	BOX 20*20*1.5	1119	IPE220	1119	IPE270	1119	BOX 20*20*1.5		2159	BOX 20*20*1.5	1119	IPE200	1119	IPE240	1119	BOX 15*15*1.5
2162	BOX 25*25*2	1120	IPE270	1120	IPE450	1120	BOX 20*20*2		2162	BOX 20*20*1.5	1120	IPE220	1120	IPE270	1120	BOX 20*20*1.5		2162	BOX 20*20*1.5	1120	IPE200	1120	IPE240	1120	BOX 15*15*1.5
2165	BOX 25*25*2	1121	IPE270	1121	IPE450	1121	BOX 20*20*2		2165	BOX 20*20*1.5	1121	IPE220	1121	IPE270	1121	BOX 20*20*1.5		2165	BOX 20*20*1.5	1121	IPE200	1121	IPE240	1121	BOX 15*15*1.5
2168	BOX 25*25*2	1122	IPE270	1122	IPE450	1122	BOX 20*20*2		2168	BOX 20*20*1.5	1122	IPE220	1122	IPE270	1122	BOX 20*20*1.5		2168	BOX 20*20*1.5	1122	IPE200	1122	IPE240	1122	BOX 15*15*1.5
2171	BOX 25*25*2	1123	IPE270	1123	BOX 20*20*1.5	1123	BOX 20*20*2		2171	BOX 20*20*1.5	1123	IPE220	1123	BOX 20*20*1.5	1123	BOX 20*20*1.5		2171	BOX 20*20*1.5	1123	IPE200	1123	BOX 15*15*1.5	1123	BOX 15*15*1.5
2174	BOX 25*25*2	1124	IPE270	1124	BOX 20*20*1.5	1124	BOX 20*20*2		2174	BOX 20*20*1.5	1124	IPE220	1124	BOX 20*20*1.5	1124	BOX 20*20*1.5		2174	BOX 20*20*1.5	1124	IPE200	1124	BOX 15*15*1.5	1124	BOX 15*15*1.5
2177	BOX 25*25*2	1125	IPE270	1125	BOX 20*20*1.5	1125	BOX 20*20*2		2177	BOX 20*20*1.5	1125	IPE220	1125	BOX 15*15*1.5	1125	BOX 20*20*1.5		2177	BOX 20*20*1.5	1125	IPE200	1125	BOX 15*15*1.5	1125	BOX 15*15*1.5
2180	BOX 25*25*2	1126	IPE270	1126	BOX 20*20*1.5	1126	BOX 20*20*2.5		2180	BOX 20*20*1.5	1126	IPE220	1126	BOX 15*15*1.5	1126	BOX 20*20*1.5		2180	BOX 20*20*1.5	1126	IPE200	1126	BOX 15*15*1.5	1126	BOX 15*15*1.5
2183	BOX 25*25*2	1127	IPE270	1127	BOX 20*20*1.5	1127	BOX 20*20*2.5		2183	BOX 20*20*1.5	1127	IPE220	1127	BOX 20*20*1.5	1127	BOX 20*20*1.5		2183	BOX 20*20*1.5	1127	IPE200	1127	BOX 15*15*1.5	1127	BOX 15*15*1.5
2186	BOX 25*25*2	1128	IPE270	1128	BOX 20*20*1.5	1128	BOX 20*20*2.5		2186	BOX 20*20*1.5	1128	IPE220	1128	BOX 20*20*1.5	1128	BOX 20*20*1.5		2186	BOX 20*20*1.5	1128	IPE200	1128	BOX 15*15*1.5	1128	BOX 15*15*1.5
2189	BOX 25*25*2	1129	IPE270	1129	IPE330	1129	IPE330		2189	BOX 20*20*1.5	1129	IPE220	1129	IPE240	1129	IPE240		2189	BOX 20*20*1.5	1129	IPE200	1129	IPE240	1129	IPE240
2192	BOX 25*25*2	1130	IPE270	1130	IPE330	1130	IPE330		2192	BOX 20*20*1.5	1130	IPE220	1130	IPE240	1130	IPE240		2192	BOX 20*20*1.5	1130	IPE200	1130	IPE240	1130	IPE240
2195	BOX 25*25*2	1131	IPE270	1131	IPE330	1131	IPE330		2195	BOX 20*20*1.5	1131	IPE220	1131	IPE270	1131	IPE240		2195	BOX 20*20*1.5	1131	IPE200	1131	IPE270	1131	IPE240
2198	BOX 25*25*2	1132	IPE270	1132	IPE450	1132	IPE330		2198	BOX 20*20*1.5	1132	IPE220	1132	IPE270	1132	IPE240		2198	BOX 20*20*1.5	1132	IPE200	1132	IPE240	1132	IPE240
2201	BOX 25*25*2	1133	IPE270	1133	IPE450	1133	IPE330		2201	BOX 20*20*1.5	1133	IPE220	1133	IPE270	1133	IPE270		2201	BOX 20*20*1.5	1133	IPE200	1133	IPE240	1133	IPE270
2204	BOX 25*25*2	1134	IPE270	1134	IPE450	1134	IPE330		2204	BOX 20*20*1.5	1134	IPE220	1134	IPE270	1134	IPE270		2204	BOX 20*20*1.5	1134	IPE200	1134	IPE240	1134	IPE270
2207	BOX 25*25*2	1135	IPE270	1135	IPE450	1135	IPE400		2207	BOX 20*20*1.5	1135	IPE220	1135	IPE270	1135	IPE240		2207	BOX 20*20*1.5	1135	IPE200	1135	IPE240	1135	IPE270
[truncated: 188 more rows]

## Sheet: FIGURES 9 TI
							INTENSITY TORSION			SITE																INTENSITY TORSION			SITE																INTENSITY TORSION			SITE
[truncated: 22 more rows]

## Sheet: 3 STOREY IDVLI 
		LOS ANGELES SITE									CALIFORNIA SITE									GEORGIA SITE
[truncated: 400 more rows]

[truncated: 5 more sheets: FIGURES 3 IDVLI, 6 STOREY IDVLI, FIGURES 6 IDVLI, 9 STOREY IDVLI, FIGURES 9 IDVLI]
